# Supplementary material for: Systems Biology and Pangenome of Salmonella O-Antigens
Source: mBio. 2019 Aug 27;10(4):e01247-19. doi: 10.1128/mBio.01247-19 (PMC6712391; doi:10.1128/mBio.01247-19)
Supplement: TABLE S5 [file mBio.01247-19-st005.csv]

Genome ID	Genome Name	Genome Status	Strain	Serovar	MLST	Assembly Accession	SRA Accession	GenBank Accessions	Sequencing Depth	GC Content	Isolation Source	Isolation Country	panOag predictions	Deletions	Insertions	B2 variant	Decaying genes	Serogroup (associated strain information)	SeqSero predictions	Contig accession (carrying the rfb cluster)	Start (of the rfb cluster)	End (of the rfb cluster)
590.17397	Salmonella enterica SRR3215344	WGS		Enteritidis			SRR3215344			51.98	Chicken Breast	United States	Group O:8 (C2-C3)			False			Group O:8 (C2-C3)	590.17397.con.0002	166375.0	189602.0
28901.1737	Salmonella enterica strain BCW_1976	WGS	BCW_1976					MXLB00000000		52.26	culture		Group O:9 (D1)			False				MXLB01000008	107916.0	129613.0
28901.1736	Salmonella enterica strain BCW_1977	WGS	BCW_1977					MXLA00000000		52.1	culture		Group O:9 (D1)			False				MXLA01000004	156765.0	178463.0
28901.1735	Salmonella enterica strain BCW_1980	WGS	BCW_1980					MXKX00000000		52.08	culture		Group O:4 (B)			False				MXKX01000009	65201.0	85690.0
1328327.3	Salmonella enterica subsp. enterica serovar Bareilly str. 07-0873	WGS	07-0873	serovar Bareilly	MLST.Salmonella_enterica.1612	GCA_000412895.1		ARYQ00000000	100.0x	51.9			Group O:7 (C1)			False			Group O:7 (C1)	ARYQ01000044	13643.0	25169.0
28901.1732	Salmonella enterica strain BCW_1983	WGS	BCW_1983					MXKU00000000		52.13	culture		Group O:9 (D1)			False				MXKU01000009	152699.0	174397.0
28901.1731	Salmonella enterica strain BCW_1985	WGS	BCW_1985					MXKS00000000		52.13	culture		Group O:9 (D1)			False				MXKS01000009	106840.0	128538.0
28901.1730	Salmonella enterica strain BCW_1984	WGS	BCW_1984					MXKT00000000		52.14	culture		Group O:9 (D1)			False				MXKT01000007	153028.0	174726.0
28901.1739	Salmonella enterica strain BCW_1877	WGS	BCW_1877					MXLN00000000		52.14	culture		Group O:9 (D1)			False				MXLN01000008	156850.0	178548.0
28901.1738	Salmonella enterica strain BCW_1975	WGS	BCW_1975					MXLC00000000		52.13	culture		Group O:9 (D1)			False				MXLC01000010	63403.0	85101.0
28901.3991	Salmonella enterica strain CFSAN047896	WGS	CFSAN047896		MLST.Salmonella_enterica.118	GCA_003198435.1		QJAM01000000	155x	52.146877	creek water	USA	Group O:8 (C2-C3)			False				QJAM01000003	164327.0	187554.0
28901.3990	Salmonella enterica strain CFSAN047904	WGS	CFSAN047904		MLST.Salmonella_enterica.118	GCA_003198415.1		QJAI01000000	121x	52.155426	creek water	USA	Group O:8 (C2-C3)			False				QJAI01000004	164327.0	187554.0
1072598.3	Salmonella enterica subsp. enterica serovar Agona str. 400096 16	WGS	400096 16	Agona	MLST.Salmonella_enterica.13	GCF_001653995.1	SRR3185132	LYVG00000000	12x	52.06	Environmental Swab	United States	Group O:4 (B)			False	wbaV	Group O:4 (B)	Group O:4 (B)	LYVG01000042	7317.0	27804.0
28901.3992	Salmonella enterica strain CFSAN035726	WGS	CFSAN035726		MLST.Salmonella_enterica.5	GCA_003198445.1		QJCP01000000	268x	52.0336	water	USA	Group O:8 (C2-C3)			False				QJCP01000003	164432.0	187659.0
28901.3995	Salmonella enterica strain CFSAN036016	WGS	CFSAN036016		MLST.Salmonella_enterica.5	GCA_003198515.1		QJAX01000000	66x	52.049007	sediment	USA	Group O:8 (C2-C3)			False				QJAX01000007	179284.0	202510.0
28901.3994	Salmonella enterica strain CFSAN036017	WGS	CFSAN036017		MLST.Salmonella_enterica.5	GCA_003198495.1		QJAW01000000	70x	52.090683	sediment	USA	Group O:8 (C2-C3)			False				QJAW01000005	219160.0	242387.0
28901.3997	Salmonella enterica strain CFSAN035953	WGS	CFSAN035953		MLST.Salmonella_enterica.5	GCA_003198545.1		QJBF01000000	49x	52.045578000000006	water	USA	Group O:8 (C2-C3)			False				QJBF01000007	126931.0	150158.0
28901.3996	Salmonella enterica strain CFSAN036014	WGS	CFSAN036014		MLST.Salmonella_enterica.5	GCA_003198535.1		QJAY01000000	59x	52.092605999999996	sediment	USA	Group O:8 (C2-C3)			False				QJAY01000007	154769.0	177996.0
28901.3999	Salmonella enterica strain CFSAN035923	WGS	CFSAN035923		MLST.Salmonella_enterica.118	GCA_003198595.1		QJBJ01000000	46x	52.153259999999996	water	USA	Group O:8 (C2-C3)			False				QJBJ01000007	219158.0	242385.0
1262654.4	Salmonella enterica subsp. enterica serovar Agona str. SH10GFN094	WGS	SH10GFN094	serovar Agona	MLST.Salmonella_enterica.13	GCA_000330645.1		ANOU00000000	39.0x	52.02	clinical	China	Group O:4 (B)			False		Group O:4 (B)	Group O:4 (B)	ANOU01000028	127169.0	147658.0
1439826.3	Salmonella enterica subsp. enterica serovar Infantis str. CVM 17958	WGS	CVM 17958	Infantis		GCA_002592235.1		JABK01000000	105.0x	52.18		United States	Group O:7 (C1)			False		Group O:7 (C1)	Group O:7 (C1)	JABK01000001	157854.0	169544.0
1412458.3	Salmonella enterica subsp. enterica serovar Enteritidis str. EC20100103	Complete	enteritidis	serovar enteritidis		GCA_000626115.1	SRR1183755,SRR1183987	CP007420.1		52.2	chicken	Canada	Group O:9 (D1)			False		Group O:9 (D1)	Group O:9 (D1)	CP007420	2118092.0	2139790.0
611.342	Salmonella enterica subsp. enterica serovar Heidelberg strain C_NS-005	WGS	C_NS-005	Heidelberg	MLST.Salmonella_enterica.15	GCA_002926905.1		PGWK01000000	46.52x	52.08139	Environmental bootie	USA	Group O:4 (B)			False				PGWK01000001	834464.0	854953.0
611.343	Salmonella enterica subsp. enterica serovar Heidelberg strain C_NS-003	WGS	C_NS-003	Heidelberg	MLST.Salmonella_enterica.15	GCA_002926935.1		PGWM01000000	78.86x	52.075043	Environmental bootie	USA	Group O:4 (B)			False				PGWM01000001	834552.0	855041.0
611.34	Salmonella enterica subsp. enterica serovar Heidelberg strain T_NS-015	WGS	T_NS-015	Heidelberg	MLST.Salmonella_enterica.15	GCA_002926875.1		PGVS01000000	88.83x	52.135574	Environmental bootie	USA	Group O:4 (B)			False				LHHO01000002	110326.0	130815.0
611.341	Salmonella enterica subsp. enterica serovar Heidelberg strain C_NS-004	WGS	C_NS-004	Heidelberg	MLST.Salmonella_enterica.15	GCA_002926895.1		PGWL01000000	59.2x	52.07999	Environmental bootie	USA	Group O:4 (B)			False				PGWL01000001	585399.0	605888.0
611.344	Salmonella enterica subsp. enterica serovar Heidelberg strain NCTC5717	Complete	NCTC5717	Heidelberg1, 4, 5, 12:r:1, 2, Salmonella subspecies I	MLST.Salmonella_enterica.15	GCA_900478405.1		LS483494		52.160109999999996	not available: to be reported later		Group O:4 (B)			False	wbaV AND Cluster 558 AND Cluster 295 AND manC AND Cluster 658 AND ddhD	Group O:4 (B)	Group O:4 (B)	LS483494	1798027.0	1818539.0
997337.3	Salmonella enterica subsp. enterica serovar Newport str. VA_R100512572	WGS	VA_R100512572	serovar Newport	MLST.Salmonella_enterica.45	GCA_000484475.1		AYEG00000000	15x	52.2			Group O:8 (C2-C3)	wbaL		False	ddhD	Group O:8 (C2-C3)	Group O:8 (C2-C3)	AYEG01000072	48344.0	71573.0
590.16204	Salmonella enterica SRR2567147	WGS		Typhimurium			SRR2567147			52.05	Chicken Wings	United States	Group O:4 (B)			False			Group O:4 (B)	590.16204.con.0009	90111.0	110600.0
590.16205	Salmonella enterica SRR4280614	WGS		Schwarzengrund			SRR4280614			52.07	Ground Turkey	United States	Group O:4 (B)		transposase AND wzy AND Cluster 657 AND transposase	True				590.16205.con.0001	152010.0	174764.0
590.12523	Salmonella enterica SRR2919946	WGS		Muenchen	MLST.Salmonella_enterica.83		SRR2919946			52.17	Swine	United States	Group O:8 (C2-C3)			False				590.12523.con.0001	159783.0	183010.0
590.12522	Salmonella enterica SRR2919952	WGS		Muenster			SRR2919952			52.15	Cattle	United States	Group O:3,10 (E1)			False				590.12522.con.0001	151830.0	169128.0
590.12525	Salmonella enterica SRR2919950	WGS		Muenchen			SRR2919950			52.13	Swine	United States	Group O:8 (C2-C3)			False				590.12525.con.0001	159783.0	183010.0
590.16201	Salmonella enterica SRR1980618	WGS		Heidelberg			SRR1980618			52.11	Chicken Breast	United States	Group O:4 (B)			False				590.16201.con.0001	1133747.0	1154236.0
590.16202	Salmonella enterica SRR3295910	WGS		I 4,[5],12:i:-	MLST.Salmonella_enterica.2379		SRR3295910			52.15	Hogs	United States	Group O:4 (B)			False				590.16202.con.0006	159874.0	180363.0
590.12254	Salmonella enterica SRR2227438	WGS		I 4,[5],12:i:-			SRR2227438			52.15	Swine	United States	Group O:4 (B)			False				590.12254.con.0004	159874.0	180363.0
590.12259	Salmonella enterica SRR2227612	WGS		Adelaide			SRR2227612			52.24	Swine	United States	Group O:35 (O)		Cluster 640	False				590.12259.con.0003	201058.0	216205.0
913076.14	Salmonella enterica subsp. enterica serovar Johannesburg strain 03-0645	WGS	03-0645	johannesburg				MZDB00000000		52.16			Group O:40 (R)		Cluster 666	False				MZDB01000013	8625.0	22973.0
913076.15	Salmonella enterica subsp. enterica serovar Johannesburg strain 01-0146	WGS	01-0146	johannesburg				MZDD00000000		52.26			Group O:40 (R)		Cluster 666	False				MZDD01000019	8744.0	23092.0
590.17157	Salmonella enterica SRR2962665	WGS		Heidelberg	MLST.Salmonella_enterica.15		SRR2962665			52.06	Ground Turkey	United States	Group O:4 (B)			False				590.17157.con.0005	195217.0	215706.0
590.13691	Salmonella enterica SRR3664824	WGS		Heidelberg			SRR3664824			52.05	Chicken Breast	United States	Group O:4 (B)			False				590.13691.con.0001	834542.0	855031.0
590.13692	Salmonella enterica SRR3224092	WGS		Saintpaul			SRR3224092			52.06	Ground Turkey	United States	Group O:4 (B)			False				590.13692.con.0005	206520.0	227009.0
590.13693	Salmonella enterica SRR2407771	WGS		Typhimurium var. 5-	MLST.Salmonella_enterica.19		SRR2407771			52.07	Chicken Wings	United States	Group O:4 (B)			False			Group O:4 (B)	590.13693.con.0007	90111.0	110600.0
590.17153	Salmonella enterica SRR2962664	WGS		Heidelberg	MLST.Salmonella_enterica.15		SRR2962664			52.09	Chicken Breast	United States	Group O:4 (B)			False				590.17153.con.0001	167708.0	188197.0
590.13127	Salmonella enterica SRR3664781	WGS		Typhimurium var. 5-			SRR3664781			52.11	Chicken Breast	United States	Group O:4 (B)			False			Group O:4 (B)	590.13127.con.0010	113150.0	133639.0
1212557.4	Salmonella enterica subsp. enterica serovar Hartford str. 06-0676	WGS		serovar Hartford		GCA_000293055.1		ALPO00000000	25.0x	52.1	stool	United States	Group O:7 (C1)			False	wzx AND wzx AND wbaC		Group O:7 (C1)	ALPO01000008	81729.0	93417.0
590.13125	Salmonella enterica SRR2407712	WGS		Reading			SRR2407712			52.17	Ground Turkey	United States	Group O:4 (B)			False				590.13125.con.0001	1333622.0	1354111.0
590.13698	Salmonella enterica SRR1185820	WGS		Saintpaul	MLST.Salmonella_enterica.27		SRR1185820			51.95	Ground Turkey	United States	Group O:4 (B)			False				590.13698.con.0001	168454.0	188943.0
590.13699	Salmonella enterica SRR3932967	WGS		Senftenberg			SRR3932967			51.81	Ground Turkey	United States	Group O:1,3,19 (E4)			False				590.13699.con.0007	84622.0	100550.0
1243580.3	Salmonella enterica subsp. enterica serovar Moscow str. SA20061414	WGS	SA20061414	Moscow	MLST.Salmonella_enterica.11	GCF_001448545.1	SRR1976284	LIXO01000000	17.66x	52.09		Canada	Group O:9 (D1)			False	rmlB AND galF AND Cluster 17 AND Cluster 524 AND Cluster 49 AND ddhD AND Cluster 367 AND manC AND manC AND wbaU AND Cluster 527 AND wbaP	Group O:9 (D1)	Group O:9 (D1)	LIXO01000004	447657.0	469382.0
590.17159	Salmonella enterica SRR3306213	WGS		Enteritidis	MLST.Salmonella_enterica.11		SRR3306213			52.14	Chicken Breast	United States	Group O:9 (D1)			False			Group O:9 (D1)	590.17159.con.0003	302431.0	324129.0
702984.3	Salmonella enterica subsp. enterica serovar Paratyphi B str. SARA61	WGS	SARA61	serovar Paratyphi	MLST.Salmonella_enterica.13	GCA_000484015.1		AYDQ00000000	16x	52.1			Group O:4 (B)			False		Group O:7 (C1)	Group O:4 (B)	AYDQ01000014	126164.0	146653.0
340190.3	Salmonella enterica subsp. enterica serovar Schwarzengrund strain BCW_2087	WGS	BCW_2087	Schwarzengrund				MXHR00000000		52.18	Ground Turkey	United States	Group O:4 (B)		transposase AND wzy AND Cluster 657 AND transposase	True				LHDW01000020	152496.0	175250.0
596.66	Salmonella enterica subsp. enterica serovar Muenchen strain 17-030379-0001	WGS	17-030379-0001	Muenchen	MLST.Salmonella_enterica.2769	GCA_002943795.1		PJAL01000000	17.5x	52.14781	dry hazelnuts	Canada	Group O:8 (C2-C3)			False		Group O:8 (C2-C3)	Group O:8 (C2-C3)	PJAL01000014	168364.0	191591.0
590.13347	Salmonella enterica SRR3057227	WGS		Enteritidis	MLST.Salmonella_enterica.11		SRR3057227			52.14	Chicken Breast	United States	Group O:9 (D1)			False			Group O:9 (D1)	590.13347.con.0006	90578.0	112276.0
596.64	Salmonella enterica subsp. enterica serovar Muenchen strain CFSAN051041	WGS	CFSAN051041	Muenchen		GCA_002263325.1		NOVN00000000	49.18133163x	52.06	Pond	United States	Group O:8 (C2-C3)			False		Group O:8 (C2-C3)	Group O:8 (C2-C3)	NOVN01000003	297073.0	320300.0
596.62	Salmonella enterica subsp. enterica serovar Muenchen strain CFSAN051042	WGS	CFSAN051042	Muenchen		GCA_002241855.1		NLCH00000000	61.59040833x	52.07	Pond	United States	Group O:8 (C2-C3)			False		Group O:8 (C2-C3)	Group O:8 (C2-C3)	NLCH01000001	168832.0	192059.0
590.13343	Salmonella enterica SRR3664800	WGS		Heidelberg	MLST.Salmonella_enterica.15		SRR3664800			52.14	Chicken Breast	United States	Group O:4 (B)			False				590.13343.con.0001	834544.0	855033.0
590.13340	Salmonella enterica SRR1181531	WGS		Bredeney			SRR1181531			52.2	Ground Turkey	United States	Group O:4 (B)		transposase AND wzy AND transposase AND transposase	True				590.13340.con.0009	84533.0	107287.0
590.13341	Salmonella enterica SRR1528470	WGS		Heidelberg	MLST.Salmonella_enterica.15		SRR1528470			52.08	Ground Turkey	United States	Group O:4 (B)			False				590.13341.con.0001	834551.0	855040.0
28901.3993	Salmonella enterica strain CFSAN047898	WGS	CFSAN047898		MLST.Salmonella_enterica.118	GCA_003198455.1		QJAL01000000	188x	52.14735	creek water	USA	Group O:8 (C2-C3)			False				QJAL01000003	164327.0	187554.0
596.68	Salmonella enterica subsp. enterica serovar Muenchen strain 157	WGS	157	Muenchen	MLST.Salmonella_enterica.112	GCA_003118915.1		QDOQ01000000	98x	51.911457	feces	USA	Group O:8 (C2-C3)			False		Group O:8 (C2-C3)	Group O:8 (C2-C3)	QDOQ01000001	952199.0	975426.0
590.13349	Salmonella enterica SRR2583961	WGS		I 4,12:d:-	MLST.Salmonella_enterica.279		SRR2583961			51.62	Ground Turkey	United States	Group O:4 (B)			False				590.13349.con.0001	172266.0	192755.0
590.17319	Salmonella enterica SRR1793242	WGS		Kentucky			SRR1793242			52.01	Chicken Breast	United States	Group O:8 (C2-C3)			False				590.17319.con.0004	232459.0	255686.0
590.15110	Salmonella enterica SRR2724062	WGS		Hadar			SRR2724062			52.26	Ground Turkey	United States	Group O:8 (C2-C3)			False				590.15110.con.0007	195597.0	218824.0
595.152	Salmonella enterica subsp. enterica serovar Infantis strain 185	WGS	185	Infantis	MLST.Salmonella_enterica.32	GCA_003118235.1		QDNO01000000	54x	52.317554	feces	USA	Group O:7 (C1)			False		Group O:7 (C1)	Group O:7 (C1)	QDNO01000006	7993.0	19683.0
595.153	Salmonella enterica subsp. enterica serovar Infantis strain 1	WGS	1	Infantis	MLST.Salmonella_enterica.32	GCA_003118035.1		QDUN01000000	64x	52.30275	feces	USA	Group O:7 (C1)			False		Group O:7 (C1)	Group O:7 (C1)	QDUN01000007	198603.0	210293.0
595.155	Salmonella enterica subsp. enterica serovar Infantis strain 221	WGS	221	Infantis	MLST.Salmonella_enterica.118	GCA_003077795.1		QDME01000000	64x	52.191371999999994	feces	USA	Group O:8 (C2-C3)			False		Group O:7 (C1)	Group O:8 (C2-C3)	QDME01000012	54189.0	77416.0
590.17318	Salmonella enterica SRR1609681	WGS		Agona			SRR1609681			52.04	Ground Turkey	United States	Group O:4 (B)			False				590.17318.con.0007	126619.0	147108.0
595.157	Salmonella enterica subsp. enterica serovar Infantis strain NCTC6703	Complete	NCTC6703	infantis	MLST.Salmonella_enterica.493	GCA_900478235.1		LS483479		52.32447			Group O:7 (C1)			False		Group O:7 (C1)	Group O:7 (C1)	LS483479	1770135.0	1781825.0
28901.3998	Salmonella enterica strain CFSAN035987	WGS	CFSAN035987		MLST.Salmonella_enterica.118	GCA_003198575.1		QJBD01000000	62x	52.130936	sediment	USA	Group O:8 (C2-C3)			False				QJBD01000007	179283.0	202510.0
59201.620	Salmonella enterica subsp. enterica strain RM11060	Complete	RM11060	C2, O:6,8	MLST.Salmonella_enterica.112	GCA_002504125.1		CP022658,CP022659,CP022660	216.0x	52.04	river water	United States	Group O:8 (C2-C3)			False		Group O:8 (C2-C3)	Group O:8 (C2-C3)	CP022658	2218114.0	2241341.0
1454589.3	Salmonella enterica subsp. enterica serovar Anatum str. USDA-ARS-USMARC-1728	Complete	SAN051	Anatum	MLST.Salmonella_enterica.64	GCF_001623585.1		CP014664	136.2	52.16	ground beef	United States	Group O:3,10 (E1)			False		Group O:3,10 (E1)	Group O:3,10 (E1)	CP014664	1833156.0	1850453.0
90370.1933	Salmonella enterica subsp. enterica serovar Typhi strain 3135STDY5861276	WGS	3135STDY5861276	typhi	MLST.Salmonella_enterica.2	GCF_900036875.1	ERR731438	FFOJ00000000		52.09	blood	Nigeria	Group O:9 (D1)			False		Group O:9 (D1)	Group O:9 (D1)	FFOJ01000001	278950.0	300647.0
90370.306	Salmonella enterica subsp. enterica serovar Typhi strain E02-0937	WGS	E02-0937	typhi		GCF_001108685.1	ERR360598,ERR360681	CJLG01000000		52.07		Comoros	Group O:9 (D1)			False		Group O:9 (D1)	Group O:9 (D1)	CJLG01000001	165754.0	187451.0
590.17214	Salmonella enterica SRR1791289	WGS		Enteritidis			SRR1791289			52.13	Chicken Breast	United States	Group O:9 (D1)			False			Group O:9 (D1)	590.17214.con.0008	84337.0	106035.0
590.14349	Salmonella enterica SRR1664275	WGS		Heidelberg			SRR1664275			52.03	Chicken Breast	United States	Group O:4 (B)			False				590.14349.con.0004	173050.0	193539.0
58095.47	Salmonella enterica subsp. enterica serovar Agona strain 96	WGS	96	Agona	MLST.Salmonella_enterica.13	GCA_003120155.1		QDQW01000000	116x	51.69829	feces	USA	Group O:4 (B)			False				QDQW01000007	89216.0	109705.0
58095.46	Salmonella enterica subsp. enterica serovar Agona strain 74	WGS	74	Agona	MLST.Salmonella_enterica.13	GCA_003120635.1		QDRS01000000	98x	51.707115	feces	USA	Group O:4 (B)			False				QDRS01000007	126621.0	147110.0
58095.45	Salmonella enterica subsp. enterica serovar Agona strain 35	WGS	35	Agona	MLST.Salmonella_enterica.13	GCA_003117295.1		QDTF01000000	97x	51.704456	feces	USA	Group O:4 (B)			False				QDTF01000006	126621.0	147110.0
590.14348	Salmonella enterica SRR3173691	WGS		Kentucky	MLST.Salmonella_enterica.152		SRR3173691			51.97	Chicken Breast	United States	Group O:8 (C2-C3)			False				590.14348.con.0003	229971.0	253198.0
1620419.58	Salmonella enterica subsp. enterica serovar Typhimurium var. 5- strain CVM N46861	WGS	CVM N46861	Typhimurium var. 5-		GCF_001271825.1	SRR2567042	LINM01000000	61.2x	52.14	Chicken Breast	United States	Group O:4 (B)			False		Group O:4 (B)	Group O:4 (B)	LINM01000023	113039.0	133528.0
1620419.54	Salmonella enterica subsp. enterica serovar Typhimurium var. 5- strain CVM N45391	WGS	CVM N45391	Typhimurium var. 5-		GCF_001271565.1	SRR2566938	LIMV01000000	93.1x	52.11	Chicken Wings	United States	Group O:4 (B)			False		Group O:4 (B)	Group O:4 (B)	LIMV01000039	118956.0	139445.0
1620419.55	Salmonella enterica subsp. enterica serovar Typhimurium var. 5- strain CVM N46828	WGS	CVM N46828	Typhimurium var. 5-		GCF_001271715.1	SRR2567009	LINF01000000	94.4x	52.12	Pork Chops	United States	Group O:4 (B)			False		Group O:4 (B)	Group O:4 (B)	LINF01000024	60.0	20549.0
1620419.52	Salmonella enterica subsp. enterica serovar Typhimurium var. 5- strain CVM N51303	WGS	CVM N51303	Typhimurium var. 5-		GCF_001247275.1	SRR2567196	LHOJ01000000	48x	52.06	Chicken Breast	United States	Group O:4 (B)			False		Group O:4 (B)	Group O:4 (B)	LHOJ01000002	150125.0	170614.0
1620419.53	Salmonella enterica subsp. enterica serovar Typhimurium var. 5- strain CVM N45390	WGS	CVM N45390	Typhimurium var. 5-		GCF_001271505.1	SRR2566937	LIMU01000000	81x	52.13	Chicken Breast	United States	Group O:4 (B)			False		Group O:4 (B)	Group O:4 (B)	LIMU01000005	113039.0	133528.0
58095.48	Salmonella enterica subsp. enterica serovar Agona strain 167	WGS	167	Agona	MLST.Salmonella_enterica.13	GCA_003118725.1		QDOG01000000	105x	51.706759999999996	feces	USA	Group O:4 (B)			False		Group O:4 (B)	Group O:4 (B)	QDOG01000006	126621.0	147110.0
90370.1169	Salmonella enterica subsp. enterica serovar Typhi strain A285	WGS	A285	typhi		GCF_001359535.1	ERR326614	CHMZ01000000		52.02		Indonesia	Group O:9 (D1)			False		Group O:9 (D1)	Group O:9 (D1)	CHMZ01000001	301483.0	323180.0
90370.1168	Salmonella enterica subsp. enterica serovar Typhi strain 363192	WGS	363192	typhi		GCF_001359515.1	ERR338039	CGLI01000000		52.09		South Africa	Group O:9 (D1)			False		Group O:9 (D1)	Group O:9 (D1)	CGLI01000001	165772.0	187469.0
590.17339	Salmonella enterica SRR1793247	WGS		Dublin	MLST.Salmonella_enterica.10		SRR1793247			52.1	Ground Beef	United States	Group O:9 (D1)			False				590.17339.con.0003	341953.0	363651.0
90370.78	Salmonella enterica subsp. enterica serovar Typhi strain A278	WGS	A278	typhi		GCF_001085925.1	ERR326608	CJWS01000000		52.02		Indonesia	Group O:9 (D1)			False		Group O:9 (D1)	Group O:9 (D1)	CJWS01000001	301490.0	323187.0
1911681.3	Salmonella enterica subsp. enterica serovar Hayindogo strain CFSAN050752	Complete	CFSAN050752	Hayindogo	MLST.Salmonella_enterica.64	GCA_002777175.1		CP017719	396	52.15	anaheim pepper	Mexico	Group O:3,10 (E1)			False		Group O:1,3,19 (E4)	Group O:3,10 (E1)	CP017719	1768464.0	1785761.0
590.17333	Salmonella enterica SRR1609684	WGS		Heidelberg			SRR1609684			52.16	Ground Turkey	United States	Group O:4 (B)			False				590.17333.con.0001	167708.0	188197.0
590.17332	Salmonella enterica SRR1793245	WGS		Typhimurium	MLST.Salmonella_enterica.19		SRR1793245			52.1	Ground Turkey	United States	Group O:4 (B)			False			Group O:4 (B)	590.17332.con.0010	159854.0	180343.0
90370.74	Salmonella enterica subsp. enterica serovar Typhi strain MDUST170	WGS	MDUST170	H58		GCF_001048455.1	ERR357683,ERR357769	CVQK01000000		51.84			Group O:9 (D1)			False		Group O:9 (D1)	Group O:9 (D1)	CVQK01000001	301563.0	323260.0
590.17330	Salmonella enterica SRR1793244	WGS		Typhimurium	MLST.Salmonella_enterica.19		SRR1793244			52.15	Chicken Breast	United States	Group O:4 (B)			False			Group O:4 (B)	590.17330.con.0006	159870.0	180359.0
90370.1165	Salmonella enterica subsp. enterica serovar Typhi strain TY138	WGS	TY138	typhi		GCF_001359455.1	ERR337991	CGLA01000000		52.09		Bangladesh	Group O:9 (D1)			False		Group O:9 (D1)	Group O:9 (D1)	CGLA01000001	278925.0	300622.0
590.17336	Salmonella enterica SRR1793246	WGS		Heidelberg	MLST.Salmonella_enterica.15		SRR1793246			52.06	Ground Turkey	United States	Group O:4 (B)			False				590.17336.con.0004	195217.0	215706.0
90370.1167	Salmonella enterica subsp. enterica serovar Typhi strain 410323	WGS	410323	typhi		GCF_001359495.1	ERR338030	CGLF01000000		52.09		South Africa	Group O:9 (D1)			False		Group O:9 (D1)	Group O:9 (D1)	CGLF01000001	252744.0	274441.0
90370.1166	Salmonella enterica subsp. enterica serovar Typhi strain 237091	WGS	237091	typhi		GCF_001359475.1	ERR338006	CGTC01000000		52.1		South Africa	Group O:9 (D1)			False		Group O:9 (D1)	Group O:9 (D1)	CGTC01000001	165763.0	187460.0
28901.1939	Salmonella enterica strain BCW_5988	WGS	BCW_5988					MZFI00000000		52.11	culture		Group O:8 (C2-C3)			False				MZFI01000007	109700.0	132927.0
28901.1935	Salmonella enterica strain BCW_6015	WGS	BCW_6015					MZEJ00000000		51.84	culture		Group O:38 (P)		Cluster 677	False				MZEJ01000003	89565.0	97935.0
28901.1934	Salmonella enterica strain BCW_6021	WGS	BCW_6021					MZED00000000		52.07	culture		Group O:9 (D1)			False				MZED01000001	166291.0	187989.0
28901.1937	Salmonella enterica strain BCW_5989	WGS	BCW_5989					MZFH00000000		52.32	culture		Group O:28 (M)			False				MZFH01000010	65210.0	77793.0
28901.1936	Salmonella enterica strain BCW_6007	WGS	BCW_6007					MZER00000000		52.1	culture		Group O:9 (D1)			False				MZER01000002	341714.0	363411.0
28901.1930	Salmonella enterica strain BCW_6089	WGS	BCW_6089					MZBT00000000		52.2	culture		Group O:35 (O)		Cluster 640	False				MZBT01000005	159484.0	174631.0
28901.1933	Salmonella enterica strain BCW_6061	WGS	BCW_6061					MZCT00000000		52.25	culture		Group O:40 (R)		Cluster 666	False				MZCT01000015	65210.0	79558.0
28901.3208	Salmonella enterica strain N54740	WGS			MLST.Salmonella_enterica.15					52.08			Group O:4 (B)			False				28901.3208.con.0001	167701.0	188190.0
28901.3201	Salmonella enterica strain N54733	WGS								51.74			Group O:8 (C2-C3)			False				28901.3201.con.0003	211581.0	234808.0
28901.3203	Salmonella enterica strain N54735	WGS			MLST.Salmonella_enterica.152					51.87			Group O:8 (C2-C3)			False				28901.3203.con.0002	56953.0	80180.0
28901.3202	Salmonella enterica strain N54734	WGS			MLST.Salmonella_enterica.152					51.97			Group O:8 (C2-C3)			False				28901.3202.con.0006	55246.0	78473.0
28901.3205	Salmonella enterica strain N54737	WGS								51.77			Group O:8 (C2-C3)			False				28901.3205.con.0002	53813.0	77040.0
28901.3204	Salmonella enterica strain N54736	WGS			MLST.Salmonella_enterica.11					52.12			Group O:9 (D1)			False				28901.3204.con.0004	302443.0	324141.0
28901.3207	Salmonella enterica strain N54739	WGS			MLST.Salmonella_enterica.412					52.18			Group O:4 (B)			False				28901.3207.con.0001	1615339.0	1635828.0
28901.3206	Salmonella enterica strain N54738	WGS			MLST.Salmonella_enterica.412					52.18			Group O:4 (B)			False				28901.3206.con.0001	1615339.0	1635828.0
984215.3	Salmonella enterica subsp. enterica serovar Enteritidis str. 543463 22-17	WGS	543463 22-17	serovar Enteritidis	MLST.Salmonella_enterica.11	GCA_000330045.1	SRR518760	ALHE00000000	15.5x	52.04	environmental swab	United States	Group O:9 (D1)			False	Cluster 522 AND rmlB	Group O:9 (D1)	Group O:9 (D1)	ALHE01000032	157106.0	178798.0
590.15211	Salmonella enterica SRR2156497	WGS		Litchfield	MLST.Salmonella_enterica.214		SRR2156497			52.18	Ground Turkey	United States	Group O:8 (C2-C3)			False				590.15211.con.0004	199592.0	222819.0
1192839.3	Salmonella enterica subsp. arizonae serovar 18:z4,z23:- strain CVM N38891	WGS	CVM N38891	IIIa 18:z4,z23:-	MLST.Salmonella_enterica.869	GCF_001478385.1	SRR3664648	JYXQ01000000	78.8x	51.49	ground turkey	United States	Group O:18 (K)			False		Group O:18 (K)	Group O:18 (K)	JYXQ01000004	144518.0	156088.0
1192839.6	Salmonella enterica subsp. arizonae serovar 18:z4,z23:- strain BCW_2233	WGS	BCW_2233	18:z4,z23:-				MXEK00000000		51.48	Chicken Breast	United States	Group O:18 (K)			False			Group O:18 (K)	MXEK01000008	97128.0	108698.0
1192839.4	Salmonella enterica subsp. arizonae serovar 18:z4,z23:- strain CVM N29355	WGS	CVM N29355	IIIa 18:z4,z23:-	MLST.Salmonella_enterica.869	GCF_001478655.1	SRR3665016	JYTZ01000000	97.5x	51.5	ground turkey	United States	Group O:18 (K)			False		Group O:18 (K)	Group O:18 (K)	JYTZ01000004	43934.0	55504.0
1412456.3	Salmonella enterica subsp. enterica serovar Enteritidis str. EC20110222	Complete	enteritidis	serovar enteritidis		GCA_000624275.1	SRR1183751	CP007323.1		52.2	Food- mung bean-Outbreak	Canada	Group O:9 (D1)			False	wbaU	Group O:9 (D1)	Group O:9 (D1)	CP007323	2162909.0	2184607.0
1192839.8	Salmonella enterica subsp. arizonae serovar 18:z4,z23:- strain BCW_2088	WGS	BCW_2088	18:z4,z23:-				MXHQ00000000		51.44	Ground Turkey	United States	Group O:18 (K)			False			Group O:18 (K)	MXHQ01000009	97029.0	108599.0
1192839.9	Salmonella enterica subsp. arizonae serovar 18:z4,z23:- strain N23850	WGS	N23850	18:z4,z23:-				MXIH00000000		51.92	Ground Turkey	United States	Group O:8 (C2-C3)			False			Group O:8 (C2-C3)	MXIH01000002	84860.0	108087.0
28150.29	Salmonella enterica subsp. enterica serovar Senftenberg strain 775W	Complete	775W (ATCC 43845)	Senftenberg	MLST.Salmonella_enterica.185	GCF_001969425.1		CP016837,CP016838	173.43	51.91	Chinese egg powder	United States	Group O:1,3,19 (E4)			False		Group O:1,3,19 (E4)	Group O:1,3,19 (E4)	CP016837	1932515.0	1948443.0
1412618.3	Salmonella enterica subsp. enterica serovar Enteritidis str. EC20120929	Complete	enteritidis	serovar enteritidis		GCA_000626415.1	SRR1183915	CP007463.1		52.2	ANIMAL-chicken	Canada	Group O:9 (D1)			False		Group O:9 (D1)	Group O:9 (D1)	CP007463	2120033.0	2141729.0
28150.20	Salmonella enterica subsp. enterica serovar Senftenberg strain CVM N32755	WGS	CVM N32755	Senftenberg	MLST.Salmonella_enterica.14	GCF_001479465.1	SRR3665209	JYWE01000000	67.7x	52.05	ground turkey	United States	Group O:1,3,19 (E4)			False		Group O:1,3,19 (E4)	Group O:1,3,19 (E4)	JYWE01000015	94886.0	110814.0
90105.97	Salmonella enterica subsp. enterica serovar Saintpaul strain BCW_2828	WGS	BCW_2828	saintpaul				MXYF00000000		52.21			Group O:4 (B)			False				MXYF01000010	107954.0	128443.0
149539.516	Salmonella enterica subsp. enterica serovar Enteritidis strain CFSAN051853	WGS	CFSAN051853	Enteritidis	MLST.Salmonella_enterica.11	GCF_001973465.1		MTUL00000000	77x	52.12	spleen	United States	Group O:9 (D1)			False		Group O:9 (D1)	Group O:9 (D1)	MTUL01000008	101675.0	123372.0
98360.148	Salmonella enterica subsp. enterica serovar Dublin strain CFSAN060491	WGS	CFSAN060491	Dublin		GCA_003070185.1		QBST01000000	198x	52.085445	liver	Brazil	Group O:9 (D1)			False		Group O:9 (D1)	Group O:9 (D1)	QBST01000003	106747.0	128445.0
98360.149	Salmonella enterica subsp. enterica serovar Dublin strain CFSAN060481	WGS	CFSAN060481	Dublin		GCA_003070365.1		QBSK01000000	187x	52.025240000000004	blood	Brazil	Group O:9 (D1)			False		Group O:9 (D1)	Group O:9 (D1)	QBSK01000015	63281.0	84978.0
98360.146	Salmonella enterica subsp. enterica serovar Dublin strain CFSAN060503	WGS	CFSAN060503	Dublin		GCA_003069935.1		QBTF01000000	178x	52.179863	blood	Brazil	Group O:9 (D1)			False		Group O:9 (D1)	Group O:9 (D1)	QBTF01000005	156622.0	178320.0
98360.147	Salmonella enterica subsp. enterica serovar Dublin strain CFSAN060493	WGS	CFSAN060493	Dublin	MLST.Salmonella_enterica.10	GCA_003070145.1		QBSV01000000	190x	52.087406		Brazil	Group O:9 (D1)			False		Group O:9 (D1)	Group O:9 (D1)	QBSV01000004	152151.0	173848.0
98360.144	Salmonella enterica subsp. enterica serovar Dublin strain CFSAN060522	WGS	CFSAN060522	Dublin	MLST.Salmonella_enterica.10	GCA_003067165.1		QBPC01000000	73x	52.085285	blood	Brazil	Group O:9 (D1)			False		Group O:9 (D1)	Group O:9 (D1)	QBPC01000026	106745.0	128443.0
98360.145	Salmonella enterica subsp. enterica serovar Dublin strain CFSAN060507	WGS	CFSAN060507	Dublin	MLST.Salmonella_enterica.10	GCA_003069865.1		QBTJ01000000	157x	52.110279999999996	blood	Brazil	Group O:9 (D1)			False		Group O:9 (D1)	Group O:9 (D1)	QBTJ01000007	156655.0	178353.0
98360.142	Salmonella enterica subsp. enterica serovar Dublin strain CFSAN060524	WGS	CFSAN060524	Dublin		GCA_003067125.1		QBPA01000000	125x	52.079052000000004	blood	Brazil	Group O:9 (D1)			False		Group O:9 (D1)	Group O:9 (D1)	QBPA01000001	152509.0	174206.0
98360.143	Salmonella enterica subsp. enterica serovar Dublin strain CFSAN060523	WGS	CFSAN060523	Dublin	MLST.Salmonella_enterica.10	GCA_003067145.1		QBPB01000000	151x	52.0693	blood	Brazil	Group O:9 (D1)			False		Group O:9 (D1)	Group O:9 (D1)	QBPB01000008	344207.0	365905.0
98360.140	Salmonella enterica subsp. enterica serovar Dublin strain CFSAN060419	WGS	CFSAN060419	Dublin		GCA_003066825.1		QBMT01000000	105x	52.085196999999994	Liquor	Brazil	Group O:9 (D1)			False		Group O:9 (D1)	Group O:9 (D1)	QBMT01000002	96502.0	118200.0
98360.141	Salmonella enterica subsp. enterica serovar Dublin strain CFSAN060528	WGS	CFSAN060528	Dublin	MLST.Salmonella_enterica.10	GCA_003067065.1		QBOX01000000	64x	52.084988	blood	Brazil	Group O:9 (D1)			False		Group O:9 (D1)	Group O:9 (D1)	QBOX01000065	12659.0	34357.0
913070.16	Salmonella enterica subsp. enterica serovar Gaminara strain CFSAN070644 strain CFSAN070644; 24N attTn7:: Ptrc-gfpUV-cat; bright fluorescence		CFSAN070644; 24N attTn7:: Ptrc-gfpUV-cat; bright fluorescence	Gaminara	MLST.Salmonella_enterica.2439	GCA_002741885.1		CP024165,CP024166,CP024167	100.0x		research laboratory	USA	Group O:16 (I)			False		Group O:9 (D1)	Group O:16 (I)	CP024165	1840538.0	1855971.0
28901.2008	Salmonella enterica strain BCW_5835	WGS	BCW_5835					MYJF00000000		52.12	culture		Group O:4 (B)			False				MYJF01000002	107940.0	128429.0
28901.2009	Salmonella enterica strain BCW_5833	WGS	BCW_5833					MYJH00000000		52.06	culture		Group O:4 (B)			False				MYJH01000012	90067.0	110556.0
28901.2004	Salmonella enterica strain BCW_5839	WGS	BCW_5839					MYJB00000000		52.15	culture		Group O:4 (B)			False				MYJB01000006	90189.0	110678.0
28901.2005	Salmonella enterica strain BCW_5837	WGS	BCW_5837					MYJD00000000		51.82	culture		Group O:4 (B)			False				MYJD01000010	60012.0	80501.0
28901.2006	Salmonella enterica strain BCW_5838	WGS	BCW_5838					MYJC00000000		52.01	culture		Group O:4 (B)			False				MYJC01000006	63363.0	83852.0
28901.2007	Salmonella enterica strain BCW_5836	WGS	BCW_5836					MYJE00000000		51.86	culture		Group O:4 (B)			False				MYJE01000006	90066.0	110555.0
28901.2000	Salmonella enterica strain BCW_5843	WGS	BCW_5843					MYIX00000000		52.13	culture		Group O:4 (B)			False				MYIX01000004	90189.0	110678.0
913070.18	Salmonella enterica subsp. enterica serovar Gaminara strain 159	WGS	159	Gaminara	MLST.Salmonella_enterica.239	GCA_003118875.1		QDOO01000000	125x	52.12396	feces	USA	Group O:16 (I)			False		Group O:16 (I)	Group O:16 (I)	QDOO01000010	17221.0	32654.0
28901.2003	Salmonella enterica strain BCW_5840	WGS	BCW_5840					MYJA00000000		52.14	culture		Group O:4 (B)			False				MYJA01000006	90413.0	110902.0
1412486.3	Salmonella enterica subsp. enterica serovar Enteritidis str. SA19981857	Complete	enteritidis	serovar enteritidis		GCA_000623395.1	SRR1183783	CP007288.1		52.1	Animal - Avian	Canada	Group O:9 (D1)			False		Group O:9 (D1)	Group O:9 (D1)	CP007288	2162783.0	2184479.0
590.13395	Salmonella enterica SRR3665119	WGS		Kentucky			SRR3665119			52.01	Chicken Breast	United States	Group O:8 (C2-C3)			False				590.13395.con.0001	371993.0	395220.0
1454620.4	Salmonella enterica subsp. enterica serovar Newport str. USDA-ARS-USMARC-1927	Complete	USDA-ARS-USMARC-1927	newport		GCF_000940935.1		CP007216	complete: 20 X coverage : reads >= 6,500	52.18	fecal swab	United States	Group O:8 (C2-C3)			False		Group O:8 (C2-C3)	Group O:8 (C2-C3)	CP007216	2847542.0	2870769.0
28901.2342	Salmonella enterica strain SN0033_100	WGS	SN0033_100	Newport				MBOV00000000	122.0x	52.19			Group O:8 (C2-C3)			False		Group O:8 (C2-C3)	Group O:8 (C2-C3)	MBOV01000001	158002.0	181229.0
28901.2341	Salmonella enterica strain SN0033_1	WGS	SN0033_1	Newport				MBOU00000000	117.0x	52.19			Group O:8 (C2-C3)			False		Group O:8 (C2-C3)	Group O:8 (C2-C3)	MBOU01000001	158002.0	181229.0
28901.2340	Salmonella enterica strain SN2667_1	WGS	SN2667_1	Newport				MBOS00000000	116.0x	52.14			Group O:8 (C2-C3)			False		Group O:8 (C2-C3)	Group O:8 (C2-C3)	MBOS01000034	277358.0	300585.0
85569.316	Salmonella enterica subsp. enterica serovar Typhimurium str. DT104 strain GREECE	WGS	GREECE	Typhimurium		GCF_001222965.1	ERR164812	CTPI01000000		52.11		United Kingdom	Group O:4 (B)			False		Group O:4 (B)	Group O:4 (B)	CTPI01000009	120.0	20609.0
85569.317	Salmonella enterica subsp. enterica serovar Typhimurium str. DT104 strain V62	WGS	V62	Typhimurium		GCF_001223025.1	ERR026050	CTNW01000000		52.1		United Kingdom	Group O:4 (B)			False		Group O:4 (B)	Group O:4 (B)	CTNW01000008	156335.0	176824.0
590.14019	Salmonella enterica SRR1646941	WGS		I 4,5,12:d:-			SRR1646941			51.63	Ground Turkey	United States	Group O:4 (B)			False				590.14019.con.0001	172267.0	192756.0
590.14018	Salmonella enterica SRR1534824	WGS		Thompson	MLST.Salmonella_enterica.26		SRR1534824			52.16	Ground Turkey	United States	Group O:7 (C1)			False				590.14018.con.0001	8417.0	20107.0
85569.312	Salmonella enterica subsp. enterica serovar Typhimurium str. DT104 strain H13	WGS	H13	Typhimurium		GCF_001222865.1	ERR026071	CTMJ01000000		52.1		United Kingdom	Group O:4 (B)			False		Group O:4 (B)	Group O:4 (B)	CTMJ01000008	163017.0	183506.0
85569.313	Salmonella enterica subsp. enterica serovar Typhimurium str. DT104 strain H60	WGS	H60	Typhimurium		GCF_001222905.1	ERR026094	CTNF01000000		52.1		United Kingdom	Group O:4 (B)			False		Group O:4 (B)	Group O:4 (B)	CTNF01000009	758.0	21247.0
85569.31	Salmonella enterica subsp. enterica serovar Typhimurium str. DT104 strain V104	WGS	V104	Typhimurium		GCF_001222785.1	ERR170660	CTLA01000000		52.1		United Kingdom	Group O:4 (B)			False		Group O:4 (B)	Group O:4 (B)	CQHE01000008	159652.0	180141.0
85569.311	Salmonella enterica subsp. enterica serovar Typhimurium str. DT104 strain H147	WGS	H147	Typhimurium		GCF_001222825.1	ERR164779	CTOU01000000		52.12		United Kingdom	Group O:4 (B)			False		Group O:4 (B)	Group O:4 (B)	CTOU01000008	159652.0	180141.0
590.14545	Salmonella enterica SRR1713619	WGS		Typhimurium var. Copenhagen			SRR1713619			51.95	Ground Beef	United States	Group O:4 (B)			False	rmlB			590.14545.con.0005	159862.0	179252.0
590.14544	Salmonella enterica SRR1908925	WGS		Hadar	MLST.Salmonella_enterica.33		SRR1908925			52.22	Ground Turkey	United States	Group O:8 (C2-C3)			False				590.14544.con.0009	161765.0	184992.0
90370.503	Salmonella enterica subsp. enterica serovar Typhi strain A357	WGS	A357	typhi		GCF_001129245.1	ERR326630	CJXK01000000		52.18		Indonesia	Group O:9 (D1)			False		Group O:9 (D1)	Group O:9 (D1)	CJXK01000001	278925.0	300622.0
90370.502	Salmonella enterica subsp. enterica serovar Typhi strain E00-6999	WGS	E00-6999	typhi		GCF_001129225.1	ERR360567,ERR360650	CJKR01000000		52.08		Peru	Group O:9 (D1)			False		Group O:9 (D1)	Group O:9 (D1)	CJKR01000001	165759.0	187456.0
90370.505	Salmonella enterica subsp. enterica serovar Typhi strain MDUST370	WGS	MDUST370	H58		GCF_001129325.1	ERR357729,ERR357815	CJHS01000000		51.74		India	Group O:9 (D1)			False		Group O:9 (D1)	Group O:9 (D1)	CJHS01000001	301576.0	323273.0
590.14540	Salmonella enterica SRR3665221	WGS		IIIa 18:z4,z23:-			SRR3665221			51.49	Ground Turkey	United States	Group O:18 (K)			False				590.14540.con.0007	96746.0	108316.0
590.14543	Salmonella enterica SRR3271886	WGS		IIIa 18:z4,z23:-	MLST.Salmonella_enterica.869		SRR3271886			51.5	Ground Turkey	United States	Group O:18 (K)			False				590.14543.con.0005	83386.0	94956.0
85569.319	Salmonella enterica subsp. enterica serovar Typhimurium str. DT104 strain V78	WGS	V78	Typhimurium		GCF_001223085.1	ERR170634	CTKD01000000		52.11		United Kingdom	Group O:4 (B)			False		Group O:4 (B)	Group O:4 (B)	CTKD01000009	159652.0	180141.0
1072570.3	Salmonella enterica subsp. enterica serovar Paratyphi A str. JX05-19	WGS	JX05-19	serovar Paratyphi	MLST.Salmonella_enterica.85	GCA_000411835.1		AFYY00000000		52.2			Group O:2 (A)	wzx		False	Cluster 564 AND galF	Group O:2 (A)	Group O:2 (A)	AFYY01000003	161016.0	182751.0
1192591.4	Salmonella enterica subsp. enterica serovar Enteritidis str. 2010K-0271	WGS	2010K-0271	Enteritidis	MLST.Salmonella_enterica.11	GCA_000414885.1		ATFY00000000	54x	52.1	blood		Group O:9 (D1)			False		Group O:9 (D1)	Group O:9 (D1)	ATFY01000012	63320.0	85016.0
1697389.6	Salmonella enterica subsp. enterica serovar I 4,5,12:i- strain CVM N51240	WGS	CVM N51240	I 4,5,12:i-		GCF_001245865.1	SRR2567133	LHMF01000000	31.6x	52.15	Ground Turkey	United States	Group O:4 (B)			False		Group O:9 (D1)	Group O:4 (B)	LHMF01000025	167748.0	188237.0
590.16943	Salmonella enterica SRR3295651	WGS		Typhimurium			SRR3295651			52.1	Young Chicken	United States	Group O:4 (B)			False			Group O:4 (B)	590.16943.con.0008	113150.0	133639.0
590.16947	Salmonella enterica SRR2567195	WGS		Mbandaka			SRR2567195			52.15	Chicken Breast	United States	Group O:7 (C1)			False				590.16947.con.0009	7957.0	19647.0
590.16946	Salmonella enterica SRR3210566	WGS		Senftenberg	MLST.Salmonella_enterica.14		SRR3210566			52.07	Pork Chop	United States	Group O:1,3,19 (E4)			False				590.16946.con.0008	84411.0	100339.0
590.16945	Salmonella enterica SRR1583138	WGS		Kentucky	MLST.Salmonella_enterica.152		SRR1583138			51.93	Chicken Breast	United States	Group O:8 (C2-C3)			False				590.16945.con.0004	229971.0	253198.0
590.16949	Salmonella enterica SRR1300645	WGS		Enteritidis			SRR1300645			52.14	Chicken Breast	United States	Group O:9 (D1)			False			Group O:9 (D1)	590.16949.con.0008	87048.0	108746.0
590.16948	Salmonella enterica SRR2566870	WGS		Schwarzengrund	MLST.Salmonella_enterica.96		SRR2566870			52.04	Chicken Wings	United States	Group O:4 (B)		transposase AND wzy AND Cluster 657 AND transposase	True				590.16948.con.0001	151944.0	174698.0
1620419.121	Salmonella enterica subsp. enterica serovar Typhimurium var. 5- strain BCW_4346	WGS	BCW_4346	typhimurium				MYTL00000000		52.02		United States	Group O:4 (B)			False			Group O:4 (B)	MYTL01000004	107940.0	128429.0
590.14508	Salmonella enterica SRR3271883	WGS		Typhimurium var. 5-	MLST.Salmonella_enterica.19		SRR3271883			52.11	Chicken Breast	United States	Group O:4 (B)			False			Group O:4 (B)	590.14508.con.0009	113150.0	133639.0
1192585.4	Salmonella enterica subsp. enterica serovar Enteritidis str. 08-1080	WGS	08-1080	Enteritidis	MLST.Salmonella_enterica.11	GCA_000414765.1		ATFS00000000	99x	52.1	stool		Group O:9 (D1)			False		Group O:9 (D1)	Group O:9 (D1)	ATFS01000003	63320.0	85018.0
28901.1698	Salmonella enterica strain BCW_2227	WGS	BCW_2227					MXEM00000000		51.91	culture		Group O:8 (C2-C3)			False				MXEM01000013	70358.0	93585.0
59201.436	Salmonella enterica subsp. enterica strain BCW_4369	WGS	BCW_4369					MYSP00000000		52.1		United States	Group O:8 (C2-C3)			False				MYSP01000003	199562.0	222789.0
59201.435	Salmonella enterica subsp. enterica strain SAL3266	WGS	SAL3266					MXDJ00000000		51.83	swine		Group O:4 (B)			False	wbaP			MXDJ01000041	320.0	20810.0
590.12520	Salmonella enterica SRR2920121	WGS		Typhimurium	MLST.Salmonella_enterica.19		SRR2920121			52.12	Chickens	United States	Group O:4 (B)			False			Group O:4 (B)	590.12520.con.0009	119064.0	139553.0
108619.130	Salmonella enterica subsp. enterica serovar Newport strain CFSAN051025	WGS	CFSAN051025	Newport		GCA_002263135.1		NOVL00000000	36.09560776x	52.19	Environmental	United States	Group O:8 (C2-C3)			False		Group O:8 (C2-C3)	Group O:8 (C2-C3)	NOVL01000003	219865.0	243092.0
28901.1695	Salmonella enterica strain BCW_2435	WGS	BCW_2435					MXDP00000000		52.17	culture		Group O:4 (B)			False				MXDP01000008	90421.0	110910.0
59201.439	Salmonella enterica subsp. enterica strain 2012K-0678	WGS	2012K-0678	Pomona				CP020718	88.0x	52.35	stool	United States	Group O:28 (M)			False		Group O:28 (M)	Group O:28 (M)	CP020718	4359172.0	4371755.0
28901.1697	Salmonella enterica strain BCW_2226	WGS	BCW_2226					MXEN00000000		51.87	culture		Group O:4 (B)			False				MXEN01000006	115743.0	136232.0
28901.3838	Salmonella enterica strain STY200	WGS	STY200		MLST.Salmonella_enterica.34	GCA_900242075.1		OEWP01000000		52.133327	Swine	Italy	Group O:4 (B)			False				OEWP01000007	63848.0	84337.0
590.15769	Salmonella enterica SRR3664984	WGS		Typhimurium			SRR3664984			52.16	Chicken Breast	United States	Group O:4 (B)			False			Group O:4 (B)	590.15769.con.0008	90111.0	110600.0
590.15948	Salmonella enterica SRR1562586	WGS		Typhimurium var. 5-	MLST.Salmonella_enterica.19		SRR1562586			52.08	Chicken Breast	United States	Group O:4 (B)			False			Group O:4 (B)	590.15948.con.0007	113150.0	133639.0
590.15762	Salmonella enterica SRR3295874	WGS		Anatum			SRR3295874			52.13	Hogs	United States	Group O:3,10 (E1)			False				590.15762.con.0010	33563.0	50860.0
590.15763	Salmonella enterica SRR3188254	WGS		Saintpaul	MLST.Salmonella_enterica.27		SRR3188254			51.87	Ground Turkey	United States	Group O:4 (B)			False				590.15763.con.0005	206520.0	227009.0
590.15944	Salmonella enterica SRR2567128	WGS		Dublin	MLST.Salmonella_enterica.10		SRR2567128			52.11	Ground Beef	United States	Group O:9 (D1)			False				590.15944.con.0002	344535.0	366233.0
590.15945	Salmonella enterica SRR3665001	WGS		Saintpaul			SRR3665001			51.89	Ground Turkey	United States	Group O:4 (B)			False				590.15945.con.0002	206520.0	227009.0
590.15766	Salmonella enterica SRR1272853	WGS		Enteritidis			SRR1272853			52.14	Ground Beef	United States	Group O:9 (D1)			False			Group O:9 (D1)	590.15766.con.0003	302431.0	324129.0
590.15767	Salmonella enterica SRR2407570	WGS		Kentucky	MLST.Salmonella_enterica.152		SRR2407570			51.97	Chicken Breast	United States	Group O:8 (C2-C3)			False				590.15767.con.0010	89448.0	112675.0
1218149.3	Salmonella enterica subsp. enterica serovar Typhimurium str. STm9	WGS	STm9	serovar Typhimurium	MLST.Salmonella_enterica.19	GCA_000319795.2	SRR926598	AMEA00000000	350 x	52.16	eggs	Australia	Group O:4 (B)			False		Group O:4 (B)	Group O:4 (B)	AMEA01000098	21040.0	41529.0
590.12524	Salmonella enterica SRR2920119	WGS		Derby			SRR2920119			52.09	Swine	United States	Group O:4 (B)			False				590.12524.con.0005	239950.0	260439.0
590.16410	Salmonella enterica SRR2567158	WGS		Hadar			SRR2567158			52.2	Ground Turkey	United States	Group O:8 (C2-C3)			False				590.16410.con.0005	33369.0	56596.0
590.16413	Salmonella enterica SRR3295924	WGS		Typhimurium	MLST.Salmonella_enterica.19		SRR3295924			52.11	Hogs	United States	Group O:4 (B)			False			Group O:4 (B)	590.16413.con.0006	167840.0	188329.0
590.16412	Salmonella enterica SRR4280629	WGS		Albany	MLST.Salmonella_enterica.292		SRR4280629			52.12	Ground Turkey	United States	Group O:8 (C2-C3)			False				590.16412.con.0003	227070.0	250297.0
590.16415	Salmonella enterica SRR2407630	WGS		I 4,5,12:i:-	MLST.Salmonella_enterica.19		SRR2407630			52.16	Chicken Breast	United States	Group O:4 (B)			False				590.16415.con.0006	159869.0	180358.0
590.16414	Salmonella enterica SRR2542480	WGS		Typhimurium var. 5-	MLST.Salmonella_enterica.19		SRR2542480			52.05	Chicken Breast	United States	Group O:4 (B)			False			Group O:4 (B)	590.16414.con.0008	119064.0	139553.0
590.16416	Salmonella enterica SRR3665038	WGS		Reading			SRR3665038			52.2	Ground Turkey	United States	Group O:4 (B)			False				590.16416.con.0002	151898.0	172387.0
590.16419	Salmonella enterica SRR4280630	WGS		Reading			SRR4280630			52.19	Ground Turkey	United States	Group O:4 (B)			False				590.16419.con.0001	1615387.0	1635876.0
590.12753	Salmonella enterica SRR3509867	WGS		Berta			SRR3509867			52.19	Ground Turkey	United States	Group O:9 (D1)			False				590.12753.con.0006	207624.0	229321.0
90370.918	Salmonella enterica subsp. enterica serovar Typhi strain ty2-98	WGS	ty2-98	typhi		GCF_001241705.1	ERR349411,ERR349507	CUZL01000000		52.02		Vietnam	Group O:9 (D1)			False		Group O:9 (D1)	Group O:9 (D1)	CUZL01000001	165806.0	187503.0
590.13593	Salmonella enterica SRR2566961	WGS		Berta			SRR2566961			52.13	Ground Turkey	United States	Group O:9 (D1)			False				590.13593.con.0005	207575.0	229272.0
590.13592	Salmonella enterica SRR3664817	WGS		Typhimurium var. 5-	MLST.Salmonella_enterica.19		SRR3664817			52.08	Chicken Breast	United States	Group O:4 (B)			False			Group O:4 (B)	590.13592.con.0008	119064.0	139553.0
90370.1376	Salmonella enterica subsp. enterica serovar Typhi strain MDUST316	WGS	MDUST316	typhi		GCF_001363675.1	ERR352922,ERR357463	CGMI01000000		51.96		Fiji	Group O:9 (D1)			False		Group O:9 (D1)	Group O:9 (D1)	CGMI01000001	165761.0	187458.0
90370.1377	Salmonella enterica subsp. enterica serovar Typhi strain 3653/3	WGS	3653/3	typhi		GCF_001363695.1	ERR357516,ERR357610	CHLS01000000		52.02		Democratic Republic of the Congo	Group O:9 (D1)			False		Group O:9 (D1)	Group O:9 (D1)	CHLS01000001	279186.0	300883.0
90370.137	Salmonella enterica subsp. enterica serovar Typhi strain 2010-015926	WGS	2010-015926	H58		GCF_001363555.1	ERR360898,ERR360954	CGUN01000000		51.83		Cambodia	Group O:9 (D1)			False		Group O:9 (D1)	Group O:9 (D1)	CJKI01000001	165760.0	187457.0
90370.1371	Salmonella enterica subsp. enterica serovar Typhi strain ty2-153	WGS	ty2-153	H58		GCF_001363575.1	ERR349609,ERR349704	CVCP01000000		51.61		Vietnam	Group O:9 (D1)			False		Group O:9 (D1)	Group O:9 (D1)	CVCP01000001	301580.0	323277.0
90370.1372	Salmonella enterica subsp. enterica serovar Typhi strain MDUST211	WGS	MDUST211	H58		GCF_001363595.1	ERR352283,ERR352369	CIJP01000000		51.92		India	Group O:9 (D1)			False		Group O:9 (D1)	Group O:9 (D1)	CIJP01000001	165790.0	187487.0
90370.1373	Salmonella enterica subsp. enterica serovar Typhi strain ty3-254	WGS	ty3-254	H58		GCF_001363615.1	ERR352657,ERR352844	CVEO01000000		51.7		Vietnam	Group O:9 (D1)			False		Group O:9 (D1)	Group O:9 (D1)	CVEO01000001	165770.0	187467.0
1242081.3	Salmonella enterica subsp. enterica serovar Hillingdon strain S01-0588	WGS	S01-0588	Hillingdon		GCF_001448725.1	SRR2123764	LHSX01000000	51.72x	52.23	apon chips		Group O:9,46 (D2)			False	orfB AND Cluster 547 AND Cluster 619 AND galF AND rmlB AND rmlD AND ddhD AND wbaU	Group O:9,46 (D2)	Group O:9,46 (D2)	LHSX01000012	291569.0	315792.0
590.13598	Salmonella enterica SRR2407758	WGS		Enteritidis	MLST.Salmonella_enterica.11		SRR2407758			52.12	Chicken Breast	United States	Group O:9 (D1)			False			Group O:9 (D1)	590.13598.con.0004	302443.0	324141.0
90370.1378	Salmonella enterica subsp. enterica serovar Typhi strain ty2-150	WGS	ty2-150	H58		GCF_001363735.1	ERR349606,ERR349701	CVCN01000000		51.85		Vietnam	Group O:9 (D1)			False		Group O:9 (D1)	Group O:9 (D1)	CVCN01000001	301527.0	323224.0
90370.1379	Salmonella enterica subsp. enterica serovar Typhi strain ty3-202	WGS	ty3-202	H58		GCF_001363715.1	ERR352646,ERR352822	CVEF01000000		51.69		Vietnam	Group O:9 (D1)			False		Group O:9 (D1)	Group O:9 (D1)	CVEF01000001	301708.0	323405.0
590.13882	Salmonella enterica SRR1646565	WGS		Hadar	MLST.Salmonella_enterica.33		SRR1646565			52.23	Chicken Breast	United States	Group O:8 (C2-C3)			False				590.13882.con.0001	1601898.0	1625125.0
28144.76	Salmonella enterica subsp. enterica serovar Derby strain 2014LSAL01779	Complete	2014LSAL01779	Derby	MLST.Salmonella_enterica.71	GCA_002946375.1		CP026609	139.52x	52.110115	Meat from broilers - Gallus gallus - carcass	France	Group O:4 (B)			False		Group O:4 (B)	Group O:4 (B)	CP026609	361602.0	382092.0
590.13690	Salmonella enterica SRR3151797	WGS		Typhimurium			SRR3151797			52.11	Chicken Breast	United States	Group O:4 (B)			False			Group O:4 (B)	590.13690.con.0008	159892.0	180381.0
590.13887	Salmonella enterica SRR3932981	WGS		Typhimurium var. 5-	MLST.Salmonella_enterica.19		SRR3932981			52.05	Chicken Breast	United States	Group O:4 (B)			False			Group O:4 (B)	590.13887.con.0009	113150.0	133639.0
590.17156	Salmonella enterica SRR2566891	WGS		Heidelberg			SRR2566891			52.06	Ground Turkey	United States	Group O:4 (B)			False				590.17156.con.0004	144633.0	165122.0
590.17507	Salmonella enterica SRR1363339	WGS		Kentucky	MLST.Salmonella_enterica.152		SRR1363339			51.97	Chicken Breast	United States	Group O:8 (C2-C3)			False				590.17507.con.0003	229971.0	253198.0
590.13120	Salmonella enterica SRR1177339	WGS		Enteritidis	MLST.Salmonella_enterica.435		SRR1177339			52.27	Chicken Breast	United States	Group O:9 (D1)			False			Group O:9 (D1)	590.13120.con.0006	207624.0	229321.0
28144.78	Salmonella enterica subsp. enterica serovar Derby strain 201506934	WGS	201506934	Derby	MLST.Salmonella_enterica.71	GCA_003240425.1		QKVZ01000000	100x	52.151134000000006	feces	France	Group O:4 (B)	wbaV		False	Cluster 588 AND wbaU AND Cluster 562	Group O:4 (B)	Group O:4 (B)	QKVZ01000011	2127567.0	2145295.0
28144.79	Salmonella enterica subsp. enterica serovar Derby strain 201407219	WGS	201407219	Derby	MLST.Salmonella_enterica.71	GCA_003242775.1		QKWA01000000	100x	52.14577	feces	France				False	manB AND manC	Group O:4 (B)	Group O:4 (B)	QKWA01000079	2640780.0	2657433.0
590.17154	Salmonella enterica SRR1783223	WGS		Saintpaul	MLST.Salmonella_enterica.27		SRR1783223			51.95	Ground Turkey	United States	Group O:4 (B)			False				590.17154.con.0003	206520.0	227009.0
90370.1088	Salmonella enterica subsp. enterica serovar Typhi strain 77-303	WGS	77-303	typhi		GCF_001357915.1	ERR360403,ERR360485	CHMA01000000		51.93		India	Group O:9 (D1)			False		Group O:9 (D1)	Group O:9 (D1)	CHMA01000001	165790.0	187487.0
90370.1089	Salmonella enterica subsp. enterica serovar Typhi strain 80-2002	WGS	80-2002	typhi		GCF_001357935.1	ERR360427,ERR360509	CGNS01000000		52.09		Madagascar	Group O:9 (D1)			False		Group O:9 (D1)	Group O:9 (D1)	CGNS01000001	165764.0	187461.0
90370.1086	Salmonella enterica subsp. enterica serovar Typhi strain IPCT	WGS	IPCT	typhi		GCF_001357875.1	ERR360580,ERR360663	CEZT01000000		52.17		Cameroon	Group O:9 (D1)			False		Group O:9 (D1)	Group O:9 (D1)	CEZT01000001	278933.0	300630.0
90370.1087	Salmonella enterica subsp. enterica serovar Typhi strain Q0904130	WGS	Q0904130	typhi		GCF_001357895.1	ERR360602,ERR360685	CGOS01000000		51.89		Central African Republic	Group O:9 (D1)			False		Group O:9 (D1)	Group O:9 (D1)	CGOS01000001	165748.0	187445.0
90370.1084	Salmonella enterica subsp. enterica serovar Typhi strain IPCR	WGS	IPCR	typhi		GCF_001357835.1	ERR360577,ERR360660	CGOG01000000		52.1		Cameroon	Group O:9 (D1)			False		Group O:9 (D1)	Group O:9 (D1)	CGOG01000001	279136.0	300833.0
90370.1085	Salmonella enterica subsp. enterica serovar Typhi strain IPCS	WGS	IPCS	typhi		GCF_001357855.1	ERR360606,ERR360689	CEYI01000000		52.02		Cameroon	Group O:9 (D1)			False		Group O:9 (D1)	Group O:9 (D1)	CEYI01000001	165760.0	187457.0
90370.1082	Salmonella enterica subsp. enterica serovar Typhi strain IPCO	WGS	IPCO	typhi		GCF_001357795.1	ERR360442,ERR360524	CGMW01000000		51.89		Cameroon	Group O:9 (D1)			False		Group O:9 (D1)	Group O:9 (D1)	CGMW01000001	442402.0	464099.0
90370.1083	Salmonella enterica subsp. enterica serovar Typhi strain IPCP	WGS	IPCP	typhi		GCF_001357815.1	ERR360591,ERR360674	CIBM01000000		51.89		Cameroon	Group O:9 (D1)			False		Group O:9 (D1)	Group O:9 (D1)	CIBM01000001	497076.0	518773.0
90370.108	Salmonella enterica subsp. enterica serovar Typhi strain IPCI	WGS	IPCI	typhi		GCF_001357755.1	ERR360564,ERR360647	CGOM01000000		51.91		Cameroon	Group O:9 (D1)			False		Group O:9 (D1)	Group O:9 (D1)	CJJG01000001	344457.0	366154.0
90370.1081	Salmonella enterica subsp. enterica serovar Typhi strain IPCL	WGS	IPCL	typhi		GCF_001357775.1	ERR360565,ERR360648	CGNU01000000		51.89		Cameroon	Group O:9 (D1)			False		Group O:9 (D1)	Group O:9 (D1)	CGNU01000001	165777.0	187474.0
590.14295	Salmonella enterica SRR2567007	WGS		Typhimurium var. 5-			SRR2567007			52.1	Ground Turkey	United States	Group O:4 (B)			False			Group O:4 (B)	590.14295.con.0009	159847.0	180336.0
590.13124	Salmonella enterica SRR3932924	WGS		Typhimurium var. 5-			SRR3932924			52.14	Chicken Breast	United States	Group O:4 (B)			False			Group O:4 (B)	590.13124.con.0008	119064.0	139553.0
590.13697	Salmonella enterica SRR3665143	WGS		Typhimurium	MLST.Salmonella_enterica.19		SRR3665143			52.18	Pork Chop	United States	Group O:4 (B)			False			Group O:4 (B)	590.13697.con.0006	159870.0	180359.0
590.16736	Salmonella enterica SRR1582149	WGS		Typhimurium	MLST.Salmonella_enterica.19		SRR1582149			52.14	Chicken Breast	United States	Group O:4 (B)			False			Group O:4 (B)	590.16736.con.0005	90111.0	110600.0
590.14296	Salmonella enterica SRR2669162	WGS		Typhimurium var. 5-	MLST.Salmonella_enterica.19		SRR2669162			52.02	Chicken Breast	United States	Group O:4 (B)			False			Group O:4 (B)	590.14296.con.0008	90111.0	110600.0
595.11	Salmonella enterica subsp. enterica serovar Infantis SI54/04	WGS	SI54/04	serovar Infantis		GCA_000812595.1		JRXC00000000	1700.0x	52.06	broiler chickens	Hungary	Group O:7 (C1)			False				JRXC01000006	365235.0	376925.0
90105.98	Salmonella enterica subsp. enterica serovar Saintpaul strain BCW_2770	WGS	BCW_2770	saintpaul				MXZV00000000		52.11	food	Ethiopia	Group O:4 (B)			False				MXZV01000010	1397.0	21886.0
1412473.3	Salmonella enterica subsp. enterica serovar Enteritidis str. SA19970510	Complete	enteritidis	serovar enteritidis		GCA_000623655.1	SRR1183770	CP007282.1		52.1	Animal - Chicken-Environment swab	Canada	Group O:9 (D1)			False		Group O:9 (D1)	Group O:9 (D1)	CP007282	2162790.0	2184486.0
595.18	Salmonella enterica subsp. enterica serovar Infantis strain 1326/28	Complete	1326/28	Infantis		GCF_000953495.1		LN649235		52.29	Central Veterinary Lab, Weybridge	United Kingdom	Group O:7 (C1)			False		Group O:7 (C1)	Group O:7 (C1)	LN649235	2105704.0	2117394.0
611.26	Salmonella enterica subsp. enterica serovar Heidelberg strain CVM N44706	WGS	CVM N44706	Heidelberg		GCF_001241355.1	SRR2566925	LHFM01000000	41.3x	52.14	Chicken Breast	United States	Group O:4 (B)			False		Group O:4 (B)	Group O:4 (B)	LHFM01000012	42724.0	63213.0
1265616.3	Salmonella enterica subsp. enterica serovar Agona str. 33.A.05	WGS	33.A.05	serovar Agona	MLST.Salmonella_enterica.13	GCA_000388795.1		CASL00000000		52.0	Animal (gyrfalcon)	United Arab Emirates	Group O:4 (B)			False		Group O:4 (B)	Group O:4 (B)	CASL01000034	115706.0	136195.0
611.24	Salmonella enterica subsp. enterica serovar Heidelberg strain CVM N44701	WGS	CVM N44701	Heidelberg		GCF_001241275.1	SRR2566920	LHFJ01000000	52.9x	52.1	Chicken Breast	United States	Group O:4 (B)			False		Group O:4 (B)	Group O:4 (B)	LHFJ01000026	167594.0	188083.0
611.25	Salmonella enterica subsp. enterica serovar Heidelberg strain CVM N44703	WGS	CVM N44703	Heidelberg		GCF_001241305.1	SRR2566922	LHFK01000000	57.3x	52.15	Chicken Breast	United States	Group O:4 (B)			False		Group O:4 (B)	Group O:4 (B)	LHFK01000002	167594.0	188083.0
611.22	Salmonella enterica subsp. enterica serovar Heidelberg strain CVM N44695	WGS	CVM N44695	Heidelberg		GCF_001241105.1	SRR2566914	LHFD01000000	42x	51.85	Chicken Wings	United States	Group O:4 (B)			False		Group O:4 (B)	Group O:4 (B)	LHFD01000005	81734.0	102223.0
611.23	Salmonella enterica subsp. enterica serovar Heidelberg strain CVM N44696	WGS	CVM N44696	Heidelberg		GCF_001241155.1	SRR2566915	LHFE01000000	48.4x	52.1	Chicken Breast	United States	Group O:4 (B)			False		Group O:4 (B)	Group O:4 (B)	LHFE01000006	565589.0	586078.0
611.20	Salmonella enterica subsp. enterica serovar Heidelberg strain CVM N43481	WGS	CVM N43481	Heidelberg		GCF_001240675.1	SRR2566892	LHEL01000000	67.3x	52.06	Ground Turkey	United States	Group O:4 (B)			False		Group O:4 (B)	Group O:4 (B)	LHEL01000048	81730.0	102219.0
611.21	Salmonella enterica subsp. enterica serovar Heidelberg strain CVM N43828	WGS	CVM N43828	Heidelberg		GCF_001240885.1	SRR2566902	LHEU01000000	75x	52.16	Chicken Breast	United States	Group O:4 (B)			False		Group O:4 (B)	Group O:4 (B)	LHEU01000016	110326.0	130815.0
590.14740	Salmonella enterica SRR2670708	WGS		Enteritidis			SRR2670708			52.14	Chicken Breast	United States	Group O:9 (D1)			False			Group O:9 (D1)	590.14740.con.0003	302431.0	324129.0
611.28	Salmonella enterica subsp. enterica serovar Heidelberg strain CVM N44710	WGS	CVM N44710	Heidelberg		GCF_001241455.1	SRR2566929	LHFQ01000000	70.9x	51.77	Pork Chops	United States	Group O:4 (B)			False		Group O:4 (B)	Group O:4 (B)	LHFQ01000002	109882.0	130371.0
611.29	Salmonella enterica subsp. enterica serovar Heidelberg strain CVM N45392	WGS	CVM N45392	Heidelberg		GCF_001241625.1	SRR2566939	LHFX01000000	96.1x	52.14	Ground Turkey	United States	Group O:4 (B)			False		Group O:4 (B)	Group O:4 (B)	LHFX01000002	81734.0	102223.0
90370.1886	Salmonella enterica subsp. enterica serovar Typhi strain 3135STDY5861319	WGS	3135STDY5861319	typhi		GCF_900024935.1	ERR657407	FFLD00000000		51.83	blood	Nigeria	Group O:9 (D1)			False		Group O:9 (D1)	Group O:9 (D1)	FFLD01000002	278927.0	300624.0
90370.1887	Salmonella enterica subsp. enterica serovar Typhi strain 3135STDY5861229	WGS	3135STDY5861229	typhi	MLST.Salmonella_enterica.2	GCF_900024945.1	ERR731391	FFNE00000000		52.07	blood	Nigeria	Group O:9 (D1)			False		Group O:9 (D1)	Group O:9 (D1)	FFNE01000001	165774.0	187471.0
90370.1884	Salmonella enterica subsp. enterica serovar Typhi strain 3135STDY5861289	WGS	3135STDY5861289	typhi	MLST.Salmonella_enterica.2	GCF_900022555.1	ERR657381	FFKU00000000		52.06	blood	Nigeria	Group O:9 (D1)			False		Group O:9 (D1)	Group O:9 (D1)	FFKU01000001	165770.0	187467.0
90370.1885	Salmonella enterica subsp. enterica serovar Typhi strain 3135STDY5861228	WGS	3135STDY5861228	typhi	MLST.Salmonella_enterica.2	GCF_900022565.1	ERR731390	FFND00000000		51.86	blood	Nigeria	Group O:9 (D1)			False		Group O:9 (D1)	Group O:9 (D1)	FFND01000002	165772.0	187469.0
90370.1882	Salmonella enterica subsp. enterica serovar Typhi strain 3135STDY5861251	WGS	3135STDY5861251	typhi	MLST.Salmonella_enterica.2	GCF_900018655.1	ERR731413	FFNV00000000		51.86	blood	Nigeria	Group O:9 (D1)			False		Group O:9 (D1)	Group O:9 (D1)	FFNV01000001	192067.0	213764.0
90370.1883	Salmonella enterica subsp. enterica serovar Typhi strain 3135STDY5861272	WGS	3135STDY5861272	typhi	MLST.Salmonella_enterica.2	GCF_900018665.1	ERR731434	FFOH00000000		51.98	blood	Nigeria	Group O:9 (D1)			False		Group O:9 (D1)	Group O:9 (D1)	FFOH01000001	512059.0	533756.0
90370.188	Salmonella enterica subsp. enterica serovar Typhi strain 3135STDY5861368	WGS	3135STDY5861368	typhi	MLST.Salmonella_enterica.2	GCF_900018635.1	ERR657450	FFLZ00000000		51.56	blood	Nigeria	Group O:9 (D1)			False		Group O:9 (D1)	Group O:9 (D1)	CJGI01000017	27050.0	48747.0
90370.1881	Salmonella enterica subsp. enterica serovar Typhi strain 3135STDY5861243	WGS	3135STDY5861243	typhi	MLST.Salmonella_enterica.2	GCF_900018645.1	ERR731405	FFNP00000000		51.87	blood	Nigeria	Group O:9 (D1)			False		Group O:9 (D1)	Group O:9 (D1)	FFNP01000001	279023.0	300720.0
90105.99	Salmonella enterica subsp. enterica serovar Saintpaul strain BCW_2771	WGS	BCW_2771	saintpaul				MXZU00000000		52.21	Human	Ethiopia	Group O:4 (B)			False				MXZU01000051	6268.0	26757.0
90370.1888	Salmonella enterica subsp. enterica serovar Typhi strain 3135STDY5861230	WGS	3135STDY5861230	typhi	MLST.Salmonella_enterica.2	GCF_900024955.1	ERR731392	FFNF00000000		51.88	blood	Nigeria	Group O:9 (D1)			False		Group O:9 (D1)	Group O:9 (D1)	FFNF01000001	165772.0	187469.0
90370.1889	Salmonella enterica subsp. enterica serovar Typhi strain PO_30	WGS	PO_30	typhi	MLST.Salmonella_enterica.2	GCF_900029285.1	ERR573938	FFJP00000000		51.89	blood	Nigeria	Group O:9 (D1)			False		Group O:9 (D1)	Group O:9 (D1)	FFJP01000001	165790.0	187487.0
90370.884	Salmonella enterica subsp. enterica serovar Typhi strain dtc116	WGS	dtc116	typhi		GCF_001239745.1	ERR349351,ERR349447	CUYY01000000		51.88		Vietnam	Group O:9 (D1)			False		Group O:9 (D1)	Group O:9 (D1)	CUYY01000001	165759.0	187456.0
90370.885	Salmonella enterica subsp. enterica serovar Typhi strain dn63	WGS	dn63	H58		GCF_001239765.1	ERR349348,ERR349444	CUZT01000000		51.7		Vietnam	Group O:9 (D1)			False		Group O:9 (D1)	Group O:9 (D1)	CUZT01000001	301698.0	323395.0
90370.886	Salmonella enterica subsp. enterica serovar Typhi strain ct1-34	WGS	ct1-34	H58		GCF_001239785.1	ERR349387,ERR349483	CUZP01000000		51.79		Vietnam	Group O:9 (D1)			False		Group O:9 (D1)	Group O:9 (D1)	CUZP01000001	165757.0	187454.0
90370.887	Salmonella enterica subsp. enterica serovar Typhi strain ty2-32	WGS	ty2-32	typhi		GCF_001239825.1	ERR349400,ERR349496	CUZD01000000		51.97		Vietnam	Group O:9 (D1)			False		Group O:9 (D1)	Group O:9 (D1)	CUZD01000001	165849.0	187546.0
90370.88	Salmonella enterica subsp. enterica serovar Typhi strain 2002-205957	WGS	2002-205957	H58		GCF_001174625.1	ERR360762,ERR360858	CJLW01000000		52.03		Cambodia	Group O:9 (D1)			False		Group O:9 (D1)	Group O:9 (D1)	CJRI01000001	192124.0	213821.0
90370.881	Salmonella enterica subsp. enterica serovar Typhi strain 2010-011187	WGS	2010-011187	H58		GCF_001174645.1	ERR319440	CJVD01000000		51.77		Cambodia	Group O:9 (D1)			False		Group O:9 (D1)	Group O:9 (D1)	CJVD01000001	277748.0	299445.0
90370.882	Salmonella enterica subsp. enterica serovar Typhi strain MDUST63	WGS	MDUST63	typhi		GCF_001174705.1	ERR213281	CJQR01000000		52.1		Fiji	Group O:9 (D1)			False		Group O:9 (D1)	Group O:9 (D1)	CJQR01000001	278796.0	300493.0
90370.883	Salmonella enterica subsp. enterica serovar Typhi strain ERL022463	WGS	ERL022463	typhi		GCF_001216505.1	ERR343250,ERR343345	CTAA01000000		52.03			Group O:9 (D1)			False		Group O:9 (D1)	Group O:9 (D1)	CTAA01000001	165755.0	187452.0
90370.888	Salmonella enterica subsp. enterica serovar Typhi strain ipt41	WGS	ipt41	H58		GCF_001239845.1	ERR349388,ERR349484	CUYM01000000		51.96		Vietnam	Group O:9 (D1)			False		Group O:9 (D1)	Group O:9 (D1)	CUYM01000001	301677.0	323374.0
90370.889	Salmonella enterica subsp. enterica serovar Typhi strain ct1-17	WGS	ct1-17	H58		GCF_001239865.1	ERR349375,ERR349471	CUZX01000000		51.77		Vietnam	Group O:9 (D1)			False		Group O:9 (D1)	Group O:9 (D1)	CUZX01000001	301563.0	323260.0
590.14748	Salmonella enterica SRR1200765	WGS		Heidelberg	MLST.Salmonella_enterica.15		SRR1200765			52.16	Ground Turkey	United States	Group O:4 (B)			False				590.14748.con.0001	167708.0	188197.0
192955.98	Salmonella enterica subsp. enterica serovar Kentucky strain CVM N51290	WGS	CVM N51290	Kentucky		GCF_001247055.1	SRR2567183	LHNZ01000000	32.6x	52.08	Ground Beef	United States	Group O:8 (C2-C3)			False		Group O:8 (C2-C3)	Group O:8 (C2-C3)	LHNZ01000007	1163600.0	1186827.0
192955.95	Salmonella enterica subsp. enterica serovar Kentucky strain CVM N51252	WGS	CVM N51252	Kentucky		GCF_001246195.1	SRR2567145	LHMQ01000000	66.1x	52.05	Chicken Wings	United States	Group O:8 (C2-C3)			False		Group O:8 (C2-C3)	Group O:8 (C2-C3)	LHMQ01000001	127915.0	151142.0
192955.94	Salmonella enterica subsp. enterica serovar Kentucky strain CVM N51249	WGS	CVM N51249	Kentucky		GCF_001246115.1	SRR2567142	LHMN01000000	55.1x	51.96	Chicken Breast	United States	Group O:8 (C2-C3)			False	Cluster 591	Group O:8 (C2-C3)	Group O:8 (C2-C3)	LHMN01000011	166413.0	189639.0
192955.97	Salmonella enterica subsp. enterica serovar Kentucky strain CVM N51273	WGS	CVM N51273	Kentucky		GCF_001246665.1	SRR2567166	LHNJ01000000	64.8x	51.95	Chicken Breast	United States	Group O:8 (C2-C3)			False		Group O:8 (C2-C3)	Group O:8 (C2-C3)	LHNJ01000007	156153.0	179380.0
192955.91	Salmonella enterica subsp. enterica serovar Kentucky strain CVM N50435	WGS	CVM N50435	Kentucky		GCF_001245565.1	SRR2567117	LHLR01000000	72.9x	52.03	Chicken Breast	United States	Group O:8 (C2-C3)			False		Group O:8 (C2-C3)	Group O:8 (C2-C3)	LHLR01000003	262816.0	286043.0
192955.90	Salmonella enterica subsp. enterica serovar Kentucky strain CVM N50429	WGS	CVM N50429	Kentucky		GCF_001245465.1	SRR2567111	LHLN01000000	68.2x	51.94	Chicken Breast	United States	Group O:8 (C2-C3)			False		Group O:8 (C2-C3)	Group O:8 (C2-C3)	LHLN01000015	166616.0	189843.0
192955.93	Salmonella enterica subsp. enterica serovar Kentucky strain CVM N51241	WGS	CVM N51241	Kentucky		GCF_001245955.1	SRR2567134	LHMG01000000	39.7x	51.92	Chicken Breast	United States	Group O:8 (C2-C3)			False		Group O:8 (C2-C3)	Group O:8 (C2-C3)	LHMG01000002	89102.0	112329.0
192955.92	Salmonella enterica subsp. enterica serovar Kentucky strain CVM N50437	WGS	CVM N50437	Kentucky		GCF_001245665.1	SRR2567119	LHLT01000000	65.5x	51.96	Chicken Wings	United States	Group O:8 (C2-C3)			False		Group O:8 (C2-C3)	Group O:8 (C2-C3)	LHLT01000003	121224.0	144451.0
590.17457	Salmonella enterica SRR2993932	WGS		Heidelberg			SRR2993932			52.08	Chicken Breast	United States	Group O:4 (B)			False				590.17457.con.0001	167708.0	188197.0
590.17454	Salmonella enterica SRR1363286	WGS		Reading	MLST.Salmonella_enterica.412		SRR1363286			52.05	Ground Turkey	United States	Group O:4 (B)			False				590.17454.con.0001	151898.0	172387.0
590.17455	Salmonella enterica SRR3219160	WGS		Kentucky			SRR3219160			51.97	Chicken Breast	United States	Group O:8 (C2-C3)			False				590.17455.con.0002	232491.0	255718.0
590.17452	Salmonella enterica SRR1363285	WGS		Reading	MLST.Salmonella_enterica.412		SRR1363285			52.16	Ground Beef	United States	Group O:4 (B)			False				590.17452.con.0001	1532556.0	1553045.0
590.17450	Salmonella enterica SRR1619597	WGS		Heidelberg	MLST.Salmonella_enterica.15		SRR1619597			52.02	Chicken Breast	United States	Group O:4 (B)			False				590.17450.con.0001	167708.0	188197.0
28901.828	Salmonella enterica strain CVM 43796	WGS	CVM 43796		MLST.Salmonella_enterica.13	GCF_001474655.1		JYRN01000000	74.3x	52.02	clinical sample	United States	Group O:4 (B)			False				JYRN01000030	70686.0	91175.0
218493.5	Salmonella bongori NCTC 12419	Complete	NCTC 12419; culture collection SGSC:SARC11			GCA_000252995.1		FR877557		52.0			Group O:66			False		Group O:66	Group O:66	NC_015761	2068729.0	2078863.0
590.17458	Salmonella enterica SRR1619603	WGS		Reading			SRR1619603			52.13	Ground Turkey	United States	Group O:4 (B)			False				590.17458.con.0006	151898.0	172387.0
149539.599	Salmonella enterica subsp. enterica serovar Enteritidis strain CFSAN057703	WGS	CFSAN057703	enteritidis				MZQY00000000		52.12	Feces	Brazil	Group O:9 (D1)			False		Group O:9 (D1)	Group O:9 (D1)	MZQY01000014	157089.0	178785.0
149539.598	Salmonella enterica subsp. enterica serovar Enteritidis strain CFSAN057696	WGS	CFSAN057696	enteritidis				MZQR00000000		52.13	Feces	Brazil	Group O:9 (D1)			False		Group O:9 (D1)	Group O:9 (D1)	MZQR01000021	151807.0	173503.0
149539.597	Salmonella enterica subsp. enterica serovar Enteritidis strain CFSAN057702	WGS	CFSAN057702	enteritidis				MZQX00000000		52.12	Eggs	Brazil	Group O:9 (D1)			False		Group O:9 (D1)	Group O:9 (D1)	MZQX01000005	798847.0	820543.0
149539.596	Salmonella enterica subsp. enterica serovar Enteritidis strain CFSAN057699	WGS	CFSAN057699	enteritidis				MZQU00000000		52.12	Feces	Brazil	Group O:9 (D1)			False		Group O:9 (D1)	Group O:9 (D1)	MZQU01000002	157089.0	178785.0
149539.595	Salmonella enterica subsp. enterica serovar Enteritidis strain CFSAN057694	WGS	CFSAN057694	enteritidis				MZQP00000000		52.12	Cake	Brazil	Group O:9 (D1)			False		Group O:9 (D1)	Group O:9 (D1)	MZQP01000003	157009.0	178705.0
149539.594	Salmonella enterica subsp. enterica serovar Enteritidis strain CFSAN057693	WGS	CFSAN057693	enteritidis				MZQO00000000		52.12	Cake	Brazil	Group O:9 (D1)			False		Group O:9 (D1)	Group O:9 (D1)	MZQO01000003	775779.0	797475.0
149539.593	Salmonella enterica subsp. enterica serovar Enteritidis strain CFSAN057692	WGS	CFSAN057692	enteritidis				MZQN00000000		52.13	Soup	Brazil	Group O:9 (D1)			False		Group O:9 (D1)	Group O:9 (D1)	MZQN01000002	63281.0	84977.0
149539.592	Salmonella enterica subsp. enterica serovar Enteritidis strain CFSAN057688	WGS	CFSAN057688	enteritidis				MZQJ00000000		52.12	Cake	Brazil	Group O:9 (D1)			False		Group O:9 (D1)	Group O:9 (D1)	MZQJ01000023	63280.0	84976.0
149539.591	Salmonella enterica subsp. enterica serovar Enteritidis strain CFSAN057691	WGS	CFSAN057691	enteritidis				MZQM00000000		52.12	Sausage with Tomato Sauce	Brazil	Group O:9 (D1)			False		Group O:9 (D1)	Group O:9 (D1)	MZQM01000002	156949.0	178645.0
149539.590	Salmonella enterica subsp. enterica serovar Enteritidis strain CFSAN057682	WGS	CFSAN057682	enteritidis				MZQD00000000		52.05	Feces	Brazil	Group O:9 (D1)			False		Group O:9 (D1)	Group O:9 (D1)	MZQD01000004	151785.0	173481.0
85569.143	Salmonella enterica subsp. enterica serovar Typhimurium str. DT104 strain H35	WGS	H35	Typhimurium		GCF_001218585.1	ERR028468	CTPB01000000		52.08		United Kingdom	Group O:4 (B)			False		Group O:4 (B)	Group O:4 (B)	CTPB01000007	156471.0	176960.0
85569.142	Salmonella enterica subsp. enterica serovar Typhimurium str. DT104 strain V86	WGS	V86	Typhimurium		GCF_001218565.1	ERR170642	CTLJ01000000		52.11		United Kingdom	Group O:4 (B)			False		Group O:4 (B)	Group O:4 (B)	CTLJ01000009	159652.0	180141.0
85569.141	Salmonella enterica subsp. enterica serovar Typhimurium str. DT104 strain H28	WGS	H28	Typhimurium		GCF_001218545.1	ERR028471	CTNV01000000		52.07		United Kingdom	Group O:4 (B)			False		Group O:4 (B)	Group O:4 (B)	CTNV01000008	56.0	20545.0
85569.14	Salmonella enterica subsp. enterica serovar Typhimurium str. DT104 strain V54	WGS	V54	Typhimurium		GCF_001218505.1	ERR026129	CTHJ01000000		52.09		United Kingdom	Group O:4 (B)			False		Group O:4 (B)	Group O:4 (B)	CQGO01000009	159634.0	180123.0
85569.147	Salmonella enterica subsp. enterica serovar Typhimurium str. DT104 strain V47	WGS	V47	Typhimurium		GCF_001218685.1	ERR026154	CTGZ01000000		52.05		United Kingdom	Group O:4 (B)			False		Group O:4 (B)	Group O:4 (B)	CTGZ01000005	59.0	20548.0
85569.146	Salmonella enterica subsp. enterica serovar Typhimurium str. DT104 strain V89	WGS	V89	Typhimurium		GCF_001218665.1	ERR170645	CTGQ01000000		52.11		United Kingdom	Group O:4 (B)			False		Group O:4 (B)	Group O:4 (B)	CTGQ01000010	110.0	20599.0
85569.145	Salmonella enterica subsp. enterica serovar Typhimurium str. DT104 strain H83	WGS	H83	Typhimurium		GCF_001218625.1	ERR026163	CTNJ01000000		52.06		United Kingdom	Group O:4 (B)			False		Group O:4 (B)	Group O:4 (B)	CTNJ01000008	64.0	20553.0
85569.144	Salmonella enterica subsp. enterica serovar Typhimurium str. DT104 strain V22	WGS	V22	Typhimurium		GCF_001218605.1	ERR026018	CTLX01000000		52.16		United Kingdom	Group O:4 (B)			False		Group O:4 (B)	Group O:4 (B)	CTLX01000005	159753.0	180242.0
85569.149	Salmonella enterica subsp. enterica serovar Typhimurium str. DT104 strain H11	WGS	H11	Typhimurium		GCF_001218745.1	ERR026069	CTFW01000000		52.09		United Kingdom	Group O:4 (B)			False		Group O:4 (B)	Group O:4 (B)	CTFW01000010	70.0	20559.0
85569.148	Salmonella enterica subsp. enterica serovar Typhimurium str. DT104 strain V60	WGS	V60	Typhimurium		GCF_001218725.1	ERR026048	CTQK01000000		52.1		United Kingdom	Group O:4 (B)			False		Group O:4 (B)	Group O:4 (B)	CTQK01000007	156353.0	176842.0
90370.1615	Salmonella enterica subsp. enterica serovar Typhi strain dtc98	WGS	dtc98	H58		GCF_001368475.1	ERR357549,ERR357643	CVFY01000000		51.97		Vietnam	Group O:9 (D1)			False		Group O:9 (D1)	Group O:9 (D1)	CVFY01000001	301652.0	323349.0
590.14224	Salmonella enterica SRR2532785	WGS		IIIa 18:z4,z32:-	MLST.Salmonella_enterica.1413		SRR2532785			51.48	Ground Turkey	United States	Group O:18 (K)			False				590.14224.con.0016	96615.0	108220.0
90370.261	Salmonella enterica subsp. enterica serovar Typhi strain MDUST109	WGS	MDUST109	typhi		GCF_001104565.1	ERR352427,ERR352513	CJBK01000000		52.02		Papua New Guinea	Group O:9 (D1)			False		Group O:9 (D1)	Group O:9 (D1)	CJBK01000001	165761.0	187458.0
590.14226	Salmonella enterica SRR3664866	WGS		Heidelberg	MLST.Salmonella_enterica.15		SRR3664866			52.08	Chicken Breast	United States	Group O:4 (B)			False				590.14226.con.0001	167708.0	188197.0
90370.263	Salmonella enterica subsp. enterica serovar Typhi strain MDUST192	WGS	MDUST192	typhi		GCF_001104705.1	ERR357689,ERR357775	CJGM01000000		52.11		Indonesia	Group O:9 (D1)			False		Group O:9 (D1)	Group O:9 (D1)	CJGM01000001	279152.0	300849.0
590.14220	Salmonella enterica SRR3665191	WGS		Typhimurium var. 5-			SRR3665191			52.04	Chicken Breast	United States	Group O:4 (B)			False			Group O:4 (B)	590.14220.con.0008	119064.0	139553.0
90370.265	Salmonella enterica subsp. enterica serovar Typhi strain 2007-013365	WGS	2007-013365	H58		GCF_001104905.1	ERR319427	CJUQ01000000		51.83		Cambodia	Group O:9 (D1)			False		Group O:9 (D1)	Group O:9 (D1)	CJUQ01000001	301421.0	323118.0
90370.266	Salmonella enterica subsp. enterica serovar Typhi strain MDUST216	WGS	MDUST216	H58		GCF_001104925.1	ERR352284,ERR352370	CIZO01000000		51.94		India	Group O:9 (D1)			False		Group O:9 (D1)	Group O:9 (D1)	CIZO01000001	301652.0	323349.0
90370.267	Salmonella enterica subsp. enterica serovar Typhi strain UI1954-12/3	WGS	UI1954-12/3	H58		GCF_001104965.1	ERR340787	CIVC01000000		52.03		Laos	Group O:9 (D1)			False		Group O:9 (D1)	Group O:9 (D1)	CIVC01000001	301449.0	323146.0
90370.268	Salmonella enterica subsp. enterica serovar Typhi strain MDUST38	WGS	MDUST38	typhi		GCF_001105025.1	ERR213256	CJQD01000000		52.03		Fiji	Group O:9 (D1)			False		Group O:9 (D1)	Group O:9 (D1)	CJQD01000001	165813.0	187510.0
90370.269	Salmonella enterica subsp. enterica serovar Typhi strain MDUST31	WGS	MDUST31	typhi		GCF_001105205.1	ERR213249	CILO01000000		52.03		Fiji	Group O:9 (D1)			False		Group O:9 (D1)	Group O:9 (D1)	CILO01000001	301496.0	323193.0
590.14228	Salmonella enterica SRR1198898	WGS		Heidelberg	MLST.Salmonella_enterica.15		SRR1198898			52.08	Chicken Breast	United States	Group O:4 (B)			False				590.14228.con.0001	167708.0	188197.0
590.14229	Salmonella enterica SRR3933009	WGS		Enteritidis	MLST.Salmonella_enterica.11		SRR3933009			52.13	Chicken Legs	United States	Group O:9 (D1)			False			Group O:9 (D1)	590.14229.con.0001	157238.0	178936.0
90370.1612	Salmonella enterica subsp. enterica serovar Typhi strain MDUST409	WGS	MDUST409	H58		GCF_001368415.1	ERR357750,ERR357836	CGMX01000000		51.98		India	Group O:9 (D1)			False		Group O:9 (D1)	Group O:9 (D1)	CGMX01000001	165761.0	187458.0
90370.1737	Salmonella enterica subsp. enterica serovar Typhi strain 2010K-0511	WGS	2010K-0511	H58		GCF_001081365.1	ERR338141	CITP01000000		51.84		Kenya	Group O:9 (D1)			False		Group O:9 (D1)	Group O:9 (D1)	CITP01000001	165763.0	187460.0
90370.1347	Salmonella enterica subsp. enterica serovar Typhi strain 2010-018118	WGS	2010-018118	H58		GCF_001363095.1	ERR360899,ERR360955	CGQS01000000		51.84		Cambodia	Group O:9 (D1)			False		Group O:9 (D1)	Group O:9 (D1)	CGQS01000003	73628.0	95325.0
90370.161	Salmonella enterica subsp. enterica serovar Typhi strain 2009-019983	WGS	2009-019983	H58		GCF_001368375.1	ERR360744,ERR360840	CGOH01000000		51.84		Cambodia	Group O:9 (D1)			False		Group O:9 (D1)	Group O:9 (D1)	CJUF01000001	165779.0	187476.0
1128965.4	Salmonella enterica subsp. enterica serovar Heidelberg str. 32507	WGS	32507	serovar Heidelberg		GCA_000603725.1	SRR652915	AMNL00000000	20x	51.8	ground turkey	United States	Group O:4 (B)			False	Cluster 604 AND Cluster 522 AND rmlB	Group O:4 (B)	Group O:4 (B)	AMNL01000026	110305.0	130919.0
590.14425	Salmonella enterica SRR1664306	WGS		Kentucky	MLST.Salmonella_enterica.152		SRR1664306			51.92	Chicken Breast	United States	Group O:8 (C2-C3)			False				590.14425.con.0002	371993.0	395220.0
1003186.3	Salmonella enterica subsp. enterica serovar Agona str. SA-2	WGS	SA-2	serovar Agona	MLST.Salmonella_enterica.13	GCA_000483815.1		AYDW00000000	12x	52.1			Group O:4 (B)			False	wbaU AND rmlB AND Cluster 522	Group O:4 (B)	Group O:4 (B)	AYDW01000015	32477.0	52964.0
85569.56	Salmonella enterica subsp. enterica serovar Typhimurium str. DT104 strain H67	WGS	H67	Typhimurium		GCF_001215105.1	ERR026105	CTAH01000000		52.19		United Kingdom	Group O:4 (B)			False		Group O:4 (B)	Group O:4 (B)	CTAH01000006	163193.0	183682.0
85569.57	Salmonella enterica subsp. enterica serovar Typhimurium str. DT104 strain V71	WGS	V71	Typhimurium		GCF_001215145.1	ERR170627	CTBS01000000		52.12		United Kingdom	Group O:4 (B)			False		Group O:4 (B)	Group O:4 (B)	CTBS01000010	78.0	20567.0
85569.54	Salmonella enterica subsp. enterica serovar Typhimurium str. DT104 strain EWV9	WGS	EWV9	Typhimurium		GCF_001214865.1	ERR232503	CTBF01000000		52.09		United Kingdom	Group O:4 (B)			False		Group O:4 (B)	Group O:4 (B)	CTBF01000009	190.0	20679.0
85569.55	Salmonella enterica subsp. enterica serovar Typhimurium str. DT104 strain V106	WGS	V106	Typhimurium		GCF_001214965.1	ERR170662	CTBQ01000000		52.12		United Kingdom	Group O:4 (B)			False		Group O:4 (B)	Group O:4 (B)	CTBQ01000008	123.0	20612.0
85569.52	Salmonella enterica subsp. enterica serovar Typhimurium str. DT104 strain V74	WGS	V74	Typhimurium		GCF_001214765.1	ERR170630	CTBY01000000		52.12		United Kingdom	Group O:4 (B)			False		Group O:4 (B)	Group O:4 (B)	CTBY01000010	129.0	20618.0
85569.50	Salmonella enterica subsp. enterica serovar Typhimurium str. DT104 strain H131	WGS	H131	Typhimurium		GCF_001214705.1	ERR170612	CTCF01000000		52.1		United Kingdom	Group O:4 (B)			False		Group O:4 (B)	Group O:4 (B)	CTCF01000010	129.0	20618.0
90371.688	Salmonella enterica subsp. enterica serovar Typhimurium strain ATCC 13311	Complete	ATCC 13311	Typhimurium		GCF_000743055.1		CP009102,CP009103	356x	52.11	not isolated		Group O:4 (B)			False		Group O:4 (B)	Group O:4 (B)	CP009102	2127534.0	2148022.0
90371.687	Salmonella enterica subsp. enterica serovar Typhimurium strain VNP20009	Complete	VNP20009	Typhimurium		GCF_000715155.1		CP007804,CP008745	254	52.21			Group O:4 (B)			False		Group O:4 (B)	Group O:4 (B)	CP007804	2101527.0	2122016.0
90371.686	Salmonella enterica subsp. enterica serovar Typhimurium strain 138736	Complete	138736	Typhimurium		GCF_000636135.1		CP007581,CP007582	55.0x	52.13	stool sample from patient with gastroenteritis	Israel	Group O:4 (B)			False	manB AND abe AND wbaU	Group O:4 (B)	Group O:4 (B)	CP007581	2227049.0	2247533.0
85569.58	Salmonella enterica subsp. enterica serovar Typhimurium str. DT104 strain H141	WGS	H141	Typhimurium		GCF_001215365.1	ERR170622	CTAO01000000		52.12		United Kingdom	Group O:4 (B)			False		Group O:4 (B)	Group O:4 (B)	CTAO01000010	138.0	20627.0
1395113.3	Salmonella enterica subsp. arizonae serovar 18:z4,z23:- str. CVM N18554 strain N18554	WGS	N18554	18:z4,z23:-		GCF_001951435.1		AWRI00000000	80x	51.51	ground turkey	United States	Group O:18 (K)			False		Group O:18 (K)	Group O:18 (K)	AWRI01000045	83246.0	94816.0
59201.187	Salmonella enterica subsp. enterica strain ADRDL-LA-3-2013	WGS	ADRDL-LA-3-2013		MLST.Salmonella_enterica.413	GCF_001586535.1	SRR2133400	LSLP00000000	50.0x	52.1	bovine liver abscess	United States	Group O:7 (C1)			False				LSLP01000116	165271.0	176961.0
59201.185	Salmonella enterica subsp. enterica strain ADRDL-LA-4-2013	WGS	ADRDL-LA-4-2013			GCF_001586515.1	SRR2133169	LSLQ00000000	50.0x	52.11	bovine liver abscess	United States	Group O:7 (C1)			False				LSLQ01000063	165271.0	176961.0
59201.184	Salmonella enterica subsp. enterica strain ADRDL-LA-1-2013	WGS	ADRDL-LA-1-2013			GCF_001586465.1	SRR2133177	LSLN00000000	50.0x	52.09	bovine liver abscess	United States	Group O:7 (C1)			False				LSLN01000080	165271.0	176961.0
59201.183	Salmonella enterica subsp. enterica strain ADRDL-LA-2-2013	WGS	ADRDL-LA-2-2013		MLST.Salmonella_enterica.413	GCF_001586445.1	SRR2133178	LSLO00000000	50.0x	52.1	bovine liver abscess	United States	Group O:7 (C1)			False				LSLO01000060	165271.0	176961.0
28901.1111	Salmonella enterica strain ARS-CC938	WGS	ARS-CC938	serovar Kentucky		GCF_001716745.1	SRR4032657	MCQG00000000	100.0x	52.14	Milk filter (dairy cow farm)	United States	Group O:8 (C2-C3)	wbaL		False		Group O:8 (C2-C3)	Group O:8 (C2-C3)	MCQG01000022	160107.0	183334.0
90370.1618	Salmonella enterica subsp. enterica serovar Typhi strain A59307	WGS	A59307	typhi		GCF_001368515.1	ERR360737,ERR360833	CEXU01000000		52.02		Malawi	Group O:9 (D1)			False		Group O:9 (D1)	Group O:9 (D1)	CEXU01000001	301425.0	322980.0
590.12296	Salmonella enterica SRR3115378	WGS		Newport			SRR3115378			52.14	Cattle	United States	Group O:8 (C2-C3)			False				590.12296.con.0005	199552.0	222779.0
59201.189	Salmonella enterica subsp. enterica strain ADRDL-LA-5-2014	WGS	ADRDL-LA-5-2014			GCF_001586595.1	SRR2133333	LSLS00000000	50.0x	52.08	bovine liver abscess	United States	Group O:7 (C1)			False				LSLS01000226	165271.0	176961.0
192955.101	Salmonella enterica subsp. enterica serovar Kentucky strain CVM N51981	WGS	CVM N51981	Kentucky		GCF_001247535.1	SRR2567209	LHOT01000000	52.6x	52.01	Chicken Breast	United States	Group O:8 (C2-C3)			False		Group O:8 (C2-C3)	Group O:8 (C2-C3)	LHOT01000001	127917.0	151144.0
90370.2308	Salmonella enterica subsp. enterica serovar Typhi strain 16	WGS	16	Typhi	MLST.Salmonella_enterica.1	GCA_003005885.1		PJSB01000000	230x	51.80323	blood	Pakistan	Group O:9 (D1)			False		Group O:9 (D1)	Group O:9 (D1)	PJSB01000027	301591.0	323288.0
90370.2309	Salmonella enterica subsp. enterica serovar Typhi strain 7	WGS	7	Typhi	MLST.Salmonella_enterica.1	GCA_003005925.1		PJSE01000000	230x	52.023003	blood	Pakistan	Group O:9 (D1)			False		Group O:9 (D1)	Group O:9 (D1)	PJSE01000023	301549.0	323246.0
90370.2304	Salmonella enterica subsp. enterica serovar Typhi strain 22	WGS	22	Typhi	MLST.Salmonella_enterica.1	GCA_003005805.1		PJRX01000000	230x	52.0327	blood	Pakistan	Group O:9 (D1)			False		Group O:9 (D1)	Group O:9 (D1)	PJRX01000028	152603.0	174300.0
90370.2305	Salmonella enterica subsp. enterica serovar Typhi strain 18	WGS	18	Typhi	MLST.Salmonella_enterica.1	GCA_003005845.1		PJRZ01000000	230x	52.022175	blood	Pakistan	Group O:9 (D1)			False		Group O:9 (D1)	Group O:9 (D1)	PJRZ01000024	301549.0	323246.0
90370.2306	Salmonella enterica subsp. enterica serovar Typhi strain 11	WGS	11	Typhi	MLST.Salmonella_enterica.1	GCA_003005865.1		PJSC01000000	230x	51.832209999999996	blood	Pakistan	Group O:9 (D1)			False		Group O:9 (D1)	Group O:9 (D1)	PJSC01000024	301927.0	323624.0
90370.2307	Salmonella enterica subsp. enterica serovar Typhi strain 8	WGS	8	Typhi	MLST.Salmonella_enterica.2	GCA_003005875.1		PJSD01000000	230x	52.098286	blood	Pakistan	Group O:9 (D1)			False		Group O:9 (D1)	Group O:9 (D1)	PJSD01000026	272684.0	294381.0
90370.2301	Salmonella enterica subsp. enterica serovar Typhi strain 38	WGS	38	Typhi	MLST.Salmonella_enterica.1	GCA_003005765.1		PJRU01000000	230x	51.82744	blood	Pakistan	Group O:9 (D1)			False		Group O:9 (D1)	Group O:9 (D1)	PJRU01000028	301591.0	323288.0
90370.2302	Salmonella enterica subsp. enterica serovar Typhi strain 19	WGS	19	Typhi	MLST.Salmonella_enterica.1	GCA_003005785.1		PJRY01000000	230x	52.022822999999995	blood	Pakistan	Group O:9 (D1)			False		Group O:9 (D1)	Group O:9 (D1)	PJRY01000027	152603.0	174300.0
90370.2303	Salmonella enterica subsp. enterica serovar Typhi strain 25	WGS	25	Typhi		GCA_003005795.1		PJRW01000000	230x	52.184345	blood	Pakistan	Group O:9 (D1)			False		Group O:9 (D1)	Group O:9 (D1)	PJRW01000026	274548.0	296245.0
590.14952	Salmonella enterica SRR3289797	WGS		Alachua	MLST.Salmonella_enterica.1298		SRR3289797			52.22	Pork Chop	United States	Group O:35 (O)		Cluster 640	False				590.14952.con.0002	159531.0	174678.0
1412469.3	Salmonella enterica subsp. enterica serovar Enteritidis str. EC20120007	Complete	enteritidis	serovar enteritidis		GCA_000624435.1	SRR1183766,SRR1183998	CP007331.1		52.1	Broiler	Canada	Group O:9 (D1)			False		Group O:9 (D1)	Group O:9 (D1)	CP007331	2116577.0	2138275.0
590.14950	Salmonella enterica SRR1203014	WGS		Typhimurium var. Copenhagen			SRR1203014			51.96	Chicken Breast	United States	Group O:4 (B)			False				590.14950.con.0008	113150.0	133639.0
590.14483	Salmonella enterica SRR3933029	WGS		Schwarzengrund	MLST.Salmonella_enterica.96		SRR3933029			51.87	Ground Turkey	United States	Group O:4 (B)		transposase AND wzy AND Cluster 657 AND transposase	True				590.14483.con.0001	151993.0	174747.0
590.14956	Salmonella enterica SRR3933063	WGS		Enteritidis			SRR3933063			52.14	Chicken Breast	United States	Group O:9 (D1)			False			Group O:9 (D1)	590.14956.con.0004	302430.0	324128.0
590.14957	Salmonella enterica SRR3098647	WGS		Typhimurium var. 5-			SRR3098647			52.09	Chicken Breast	United States	Group O:4 (B)			False			Group O:4 (B)	590.14957.con.0007	113150.0	133639.0
590.14954	Salmonella enterica SRR2567062	WGS		Kentucky	MLST.Salmonella_enterica.152		SRR2567062			51.93	Chicken Breast	United States	Group O:8 (C2-C3)			False				590.14954.con.0003	232491.0	255718.0
590.14487	Salmonella enterica SRR3096101	WGS		IIIa 18:z4,z23:-	MLST.Salmonella_enterica.869		SRR3096101			51.5	Ground Turkey	United States	Group O:18 (K)			False				590.14487.con.0006	96746.0	108316.0
590.14488	Salmonella enterica SRR2533333	WGS		Heidelberg			SRR2533333			52.05	Pork Chop	United States	Group O:4 (B)			False				590.14488.con.0001	167700.0	188189.0
28901.811	Salmonella enterica strain CVM 43769	WGS	CVM 43769		MLST.Salmonella_enterica.19	GCF_001474325.1		JYQM01000000	80.0x	52.0	clinical sample	United States	Group O:4 (B)			False				JYQM01000019	64267.0	84756.0
1412506.3	Salmonella enterica subsp. enterica serovar Enteritidis str. SA20083456	Complete	enteritidis	serovar enteritidis		GCA_000623495.1	SRR1183803	CP007293.1		52.1	Animal - Chicken Broiler	Canada	Group O:9 (D1)			False		Group O:9 (D1)	Group O:9 (D1)	CP007293	2162749.0	2184445.0
590.15437	Salmonella enterica SRR3665296	WGS		Typhimurium var. 5-			SRR3665296			52.03	Chicken Breast	United States	Group O:4 (B)			False			Group O:4 (B)	590.15437.con.0008	113150.0	133639.0
90371.2444	Salmonella enterica subsp. enterica serovar Typhimurium strain LT2 KO STM1558	WGS	LT2 KO STM1558	typhimurium				MZYJ00000000		52.21			Group O:4 (B)			False				MZYJ01000024	84030.0	104519.0
90371.2445	Salmonella enterica subsp. enterica serovar Typhimurium strain LT2 KO STM0016	WGS	LT2 KO STM0016	typhimurium				MZYE00000000		52.21			Group O:4 (B)			False				MZYE01000018	168285.0	188774.0
590.15575	Salmonella enterica SRR4280565	WGS		Senftenberg	MLST.Salmonella_enterica.14		SRR4280565			51.97	Ground Turkey	United States	Group O:1,3,19 (E4)			False				590.15575.con.0008	94691.0	110619.0
90371.2447	Salmonella enterica subsp. enterica serovar Typhimurium strain LT2 KO STM3717	WGS	LT2 KO STM3717	typhimurium				MZYD00000000		52.21			Group O:4 (B)			False				MZYD01000004	162350.0	182839.0
90371.2440	Salmonella enterica subsp. enterica serovar Typhimurium strain LT2 KO STM3663	WGS	LT2 KO STM3663	typhimurium				MZXZ00000000		52.21			Group O:4 (B)			False				MZXZ01000005	167749.0	188238.0
590.15572	Salmonella enterica SRR1951853	WGS		Thompson	MLST.Salmonella_enterica.26		SRR1951853			52.23	Chicken Breast	United States	Group O:7 (C1)			False				590.15572.con.0001	8417.0	20107.0
90371.2442	Salmonella enterica subsp. enterica serovar Typhimurium strain LT2 KO STM0260	WGS	LT2 KO STM0260	typhimurium				MZYG00000000		52.2			Group O:4 (B)			False				MZYG01000025	168184.0	188673.0
590.15570	Salmonella enterica SRR2407552	WGS		Heidelberg	MLST.Salmonella_enterica.15		SRR2407552			52.06	Chicken Breast	United States	Group O:4 (B)			False				590.15570.con.0001	167701.0	188190.0
590.15435	Salmonella enterica SRR3295851	WGS		Derby	MLST.Salmonella_enterica.40		SRR3295851			52.03	Swine-Sow	United States	Group O:4 (B)			False				590.15435.con.0007	165620.0	186109.0
90371.2448	Salmonella enterica subsp. enterica serovar Typhimurium strain LT2 KO STM0148	WGS	LT2 KO STM0148	typhimurium				MZYF00000000		52.2			Group O:4 (B)			False				MZYF01000007	113040.0	133529.0
90371.2449	Salmonella enterica subsp. enterica serovar Typhimurium strain LT2 KO STM0401	WGS	LT2 KO STM0401	typhimurium				MZYH00000000		52.21			Group O:4 (B)			False				MZYH01000021	167689.0	188178.0
590.15579	Salmonella enterica SRR3664967	WGS		IIIa 18:z4,z23:-			SRR3664967			51.49	Ground Turkey	United States	Group O:18 (K)			False				590.15579.con.0007	83386.0	94956.0
590.15578	Salmonella enterica SRR1951854	WGS		Saintpaul	MLST.Salmonella_enterica.50		SRR1951854			52.2	Ground Beef	United States	Group O:4 (B)			False				590.15578.con.0001	909695.0	930184.0
28901.818	Salmonella enterica strain CVM 43779	WGS	CVM 43779		MLST.Salmonella_enterica.40	GCF_001474465.1		JYQW01000000	71.5x	52.04	clinical sample	United States	Group O:4 (B)			False				JYQW01000016	99884.0	120373.0
28901.3177	Salmonella enterica strain N54292	WGS			MLST.Salmonella_enterica.45					52.16			Group O:8 (C2-C3)			False				28901.3177.con.0007	86413.0	109640.0
28901.819	Salmonella enterica strain CVM 43780	WGS	CVM 43780		MLST.Salmonella_enterica.198	GCF_001474485.1		JYQX01000000	65.2x	52.16	clinical sample	United States	Group O:8 (C2-C3)			False				JYQX01000011	53901.0	77128.0
596.67	Salmonella enterica subsp. enterica serovar Muenchen strain 128	WGS	128	Muenchen	MLST.Salmonella_enterica.83	GCA_003119515.1		QDPQ01000000	71x	52.180775	feces	USA	Group O:8 (C2-C3)			False		Group O:8 (C2-C3)	Group O:8 (C2-C3)	QDPQ01000004	81233.0	104460.0
28901.3174	Salmonella enterica strain N54289	WGS			MLST.Salmonella_enterica.19					52.11			Group O:4 (B)			False				28901.3174.con.0008	119064.0	139553.0
590.15689	Salmonella enterica SRR1272788	WGS		Kentucky	MLST.Salmonella_enterica.152		SRR1272788			51.96	Chicken Breast	United States	Group O:8 (C2-C3)			False				590.15689.con.0006	217462.0	240689.0
590.15688	Salmonella enterica SRR2911793	WGS		Heidelberg			SRR2911793			51.77	Ground Turkey	United States	Group O:4 (B)			False				590.15688.con.0001	166082.0	186571.0
590.15685	Salmonella enterica SRR2533543	WGS		Saintpaul	MLST.Salmonella_enterica.680		SRR2533543			52.2	Ground Turkey	United States	Group O:4 (B)			False				590.15685.con.0001	1306027.0	1326516.0
590.16796	Salmonella enterica SRR1300597	WGS		Saintpaul			SRR1300597			51.95	Ground Turkey	United States	Group O:4 (B)			False				590.16796.con.0006	206520.0	227009.0
590.15687	Salmonella enterica SRR3295868	WGS		Kentucky	MLST.Salmonella_enterica.152		SRR3295868			51.71	Young Chicken	United States	Group O:8 (C2-C3)			False				590.15687.con.0001	210762.0	233989.0
590.15686	Salmonella enterica SRR4280575	WGS		Enteritidis			SRR4280575			52.14	Chicken Breast	United States	Group O:9 (D1)			False			Group O:9 (D1)	590.15686.con.0004	302431.0	324129.0
590.15680	Salmonella enterica SRR3664975	WGS		Typhimurium var. 5-	MLST.Salmonella_enterica.19		SRR3664975			52.12	Chicken Breast	United States	Group O:4 (B)			False			Group O:4 (B)	590.15680.con.0010	113150.0	133639.0
590.16797	Salmonella enterica SRR2566858	WGS		Kentucky			SRR2566858			52.0	Chicken Breast	United States	Group O:8 (C2-C3)			False				590.16797.con.0003	258425.0	281652.0
590.17259	Salmonella enterica SRR2566900	WGS		Muenchen	MLST.Salmonella_enterica.83		SRR2566900			52.12	Ground Turkey	United States	Group O:8 (C2-C3)			False				590.17259.con.0004	311290.0	334517.0
1412613.3	Salmonella enterica subsp. enterica serovar Enteritidis str. EC20120917	Complete	enteritidis	serovar enteritidis		GCA_000625095.1	SRR1183910	CP007407.1		52.1	ANIMAL-chicken	Canada	Group O:9 (D1)			False		Group O:9 (D1)	Group O:9 (D1)	CP007407	2162798.0	2184494.0
596.6	Salmonella enterica subsp. enterica serovar Muenchen strain CFSAN051038	WGS	CFSAN051038	Muenchen		GCA_002241805.1		NLCF00000000	27.43169975x	52.02	Pond	United States	Group O:8 (C2-C3)			False		Group O:8 (C2-C3)	Group O:8 (C2-C3)	LHES01000013	311182.0	334409.0
596.61	Salmonella enterica subsp. enterica serovar Muenchen strain CFSAN051040	WGS	CFSAN051040	Muenchen		GCA_002241835.1		NLCG00000000	41.95073318x	52.01	Pond	United States	Group O:8 (C2-C3)			False		Group O:8 (C2-C3)	Group O:8 (C2-C3)	NLCG01000002	297103.0	320330.0
423368.8	Salmonella enterica subsp. enterica serovar Newport str. SL254	Complete	SL254	serovar Newport	MLST.Salmonella_enterica.45	GCA_000016045.1		CP001113,CP001112,CP000604		52.2			Group O:8 (C2-C3)	wbaL		False		Group O:8 (C2-C3)	Group O:8 (C2-C3)	NC_011080	2168063.0	2191290.0
1124953.3	Salmonella enterica subsp. enterica serovar Kentucky str. N312	WGS	N312	serovar Kentucky	MLST.Salmonella_enterica.152	GCA_000474315.1	SRR955267	AUQI00000000	13x	52.0	chicken Breast		Group O:8 (C2-C3)	wbaL		False		Group O:8 (C2-C3)	Group O:8 (C2-C3)	AUQI01000013	145203.0	168430.0
590.13348	Salmonella enterica SRR1637058	WGS		Hadar			SRR1637058			52.12	Ground Turkey	United States	Group O:8 (C2-C3)			False				590.13348.con.0004	33426.0	56653.0
590.16886	Salmonella enterica SRR2962393	WGS		Hadar	MLST.Salmonella_enterica.33		SRR2962393			52.13	Ground Turkey	United States	Group O:8 (C2-C3)			False				590.16886.con.0009	33369.0	56596.0
590.16887	Salmonella enterica SRR1783182	WGS		Enteritidis	MLST.Salmonella_enterica.11		SRR1783182			52.12	Chicken Breast	United States	Group O:9 (D1)			False			Group O:9 (D1)	590.16887.con.0003	302443.0	324141.0
590.12505	Salmonella enterica SRR2829109	WGS		I 4,[5],12:i:-	MLST.Salmonella_enterica.2956		SRR2829109			52.11	Swine	United States	Group O:4 (B)			False				590.12505.con.0006	159874.0	180363.0
1412603.3	Salmonella enterica subsp. enterica serovar Enteritidis str. EC20120580	Complete	enteritidis	serovar enteritidis		GCA_000625455.1	SRR1183900	CP007335.1		52.0	ANIMAL-chicken		Group O:9 (D1)			False		Group O:9 (D1)	Group O:9 (D1)	CP007335	2162785.0	2184481.0
590.16882	Salmonella enterica SRR2015797	WGS		Hadar	MLST.Salmonella_enterica.33		SRR2015797			52.2	Ground Turkey	United States	Group O:8 (C2-C3)			False				590.16882.con.0004	32971.0	56198.0
590.12502	Salmonella enterica SRR2829112	WGS		Anatum	MLST.Salmonella_enterica.64		SRR2829112			52.09	Cattle	United States	Group O:3,10 (E1)			False	wzy			590.12502.con.0003	158299.0	175596.0
590.12501	Salmonella enterica SRR2829311	WGS		London			SRR2829311			52.25	Swine	United States	Group O:3,10 (E1)			False				590.12501.con.0007	174756.0	192069.0
590.16881	Salmonella enterica SRR1300613	WGS		Heidelberg			SRR1300613			52.21	Ground Turkey	United States	Group O:4 (B)			False				590.16881.con.0005	167708.0	188197.0
28901.774	Salmonella enterica strain CVM 43786	WGS	CVM 43786		MLST.Salmonella_enterica.19	GCF_001473585.1		JYRD01000000	47.6x	52.14	clinical sample	United States	Group O:4 (B)			False				JYRD01000028	125402.0	145891.0
28901.773	Salmonella enterica strain CVM 43784	WGS	CVM 43784		MLST.Salmonella_enterica.11	GCF_001473555.1		JYRB01000000	120.9x	52.05	clinical sample	United States	Group O:9 (D1)			False				JYRB01000006	1166751.0	1188449.0
28901.772	Salmonella enterica strain CVM 43783	WGS	CVM 43783		MLST.Salmonella_enterica.112	GCF_001473545.1		JYRA01000000	135.7x	52.06	clinical sample	United States	Group O:8 (C2-C3)			False				JYRA01000004	334542.0	357769.0
590.16888	Salmonella enterica SRR3295956	WGS		Derby	MLST.Salmonella_enterica.40		SRR3295956			51.98	Hogs	United States	Group O:4 (B)			False				590.16888.con.0005	165610.0	186099.0
590.12508	Salmonella enterica SRR3098376	WGS		Schwarzengrund	MLST.Salmonella_enterica.96		SRR3098376			52.05	Chickens	United States	Group O:4 (B)		transposase AND wzy AND Cluster 657 AND transposase	True				590.12508.con.0001	1070579.0	1093333.0
1412536.3	Salmonella enterica subsp. enterica serovar Enteritidis str. EC20120544	Complete	enteritidis	serovar enteritidis		GCA_000623215.1	SRR1183833	CP007362.1		52.1	Food	Canada	Group O:9 (D1)			False		Group O:9 (D1)	Group O:9 (D1)	CP007362	2162797.0	2184493.0
590.16088	Salmonella enterica SRR4280605	WGS		Kentucky	MLST.Salmonella_enterica.152		SRR4280605			52.01	Chicken Breast	United States	Group O:8 (C2-C3)			False				590.16088.con.0003	232458.0	255685.0
90370.761	Salmonella enterica subsp. enterica serovar Typhi strain np31	WGS	np31	H58		GCF_001158985.1	ERR357534,ERR357628	CJFX01000000		51.98		Nepal	Group O:9 (D1)			False		Group O:9 (D1)	Group O:9 (D1)	CJFX01000001	210602.0	232299.0
590.16087	Salmonella enterica SRR3665015	WGS		IIIa 18:z4,z23:-	MLST.Salmonella_enterica.152		SRR3665015			51.96	Ground Turkey	United States	Group O:8 (C2-C3)			False				590.16087.con.0007	217282.0	240509.0
590.16082	Salmonella enterica SRR2533586	WGS		Typhimurium var. Copenhagen	MLST.Salmonella_enterica.19		SRR2533586			51.95	Chicken Breast	United States	Group O:4 (B)			False				590.16082.con.0001	587373.0	607862.0
590.16080	Salmonella enterica SRR2567140	WGS		Reading			SRR2567140			52.18	Ground Turkey	United States	Group O:4 (B)			False				590.16080.con.0001	151898.0	172387.0
590.16081	Salmonella enterica SRR1562638	WGS		Muenster			SRR1562638			52.19	Chicken Breast	United States	Group O:3,10 (E1)			False				590.16081.con.0001	151830.0	169128.0
984220.3	Salmonella enterica subsp. enterica serovar Enteritidis str. 648898 4-5	WGS	648898 4-5	serovar Enteritidis	MLST.Salmonella_enterica.11	GCA_000330145.1	SRR518799	ALHJ00000000	17.4x	52.02	environmental swab	United States	Group O:9 (D1)			False	rmlB AND Cluster 522 AND Cluster 604	Group O:9 (D1)	Group O:9 (D1)	ALHJ01000035	157113.0	178803.0
596.43	Salmonella enterica subsp. enterica serovar Muenchen strain BCW_2170	WGS	BCW_2170	muenchen				MXGC00000000		52.09	Ground Turkey	United States	Group O:8 (C2-C3)			False				MXGC01000003	158732.0	181959.0
596.44	Salmonella enterica subsp. enterica serovar Muenchen strain BCW_2052	WGS	BCW_2052	muenchen				MXIO00000000		52.08	Ground Turkey	United States	Group O:8 (C2-C3)			False				MXIO01000046	2680.0	25880.0
596.45	Salmonella enterica subsp. enterica serovar Muenchen strain BCW_1599	WGS	BCW_1599	muenchen				MXMU00000000		52.15			Group O:8 (C2-C3)			False				MXMU01000001	158145.0	181372.0
596.46	Salmonella enterica subsp. enterica serovar Muenchen strain BCW_3992	WGS	BCW_3992	muenchen				MXQX00000000		52.11		United States	Group O:8 (C2-C3)			False				MXQX01000001	158348.0	181575.0
596.47	Salmonella enterica subsp. enterica serovar Muenchen strain BCW_3981	WGS	BCW_3981	muenchen				MXRH00000000		52.12		United States	Group O:8 (C2-C3)			False				MXRH01000013	12930.0	36157.0
596.48	Salmonella enterica subsp. enterica serovar Muenchen strain BCW_3963	WGS	BCW_3963	muenchen				MXRY00000000		52.05			Group O:8 (C2-C3)			False				MXRY01000009	63374.0	86601.0
596.49	Salmonella enterica subsp. enterica serovar Muenchen strain BCW_3962	WGS	BCW_3962	muenchen				MXRZ00000000		52.07			Group O:8 (C2-C3)			False				MXRZ01000001	251640.0	274867.0
57743.102	Salmonella enterica subsp. enterica serovar Weltevreden strain 2013 2515	WGS	2013 2515	weltevreden		GCF_001411095.1	ERR495269	CZPL01000000		52.07	Poultry		Group O:3,10 (E1)			False				CZPL01000006	164071.0	181367.0
57743.103	Salmonella enterica subsp. enterica serovar Weltevreden	WGS		weltevreden		GCF_001411115.1	ERR294790	CZMR01000000		52.08	Human Stool		Group O:3,10 (E1)			False				CZMR01000011	70565.0	87861.0
57743.10	Salmonella enterica subsp. enterica serovar Weltevreden	WGS		weltevreden		GCF_001411055.1	ERR294788	CZNI01000000		52.12	Human Stool		Group O:3,10 (E1)			False				CZOB01000010	73466.0	90762.0
57743.101	Salmonella enterica subsp. enterica serovar Weltevreden strain 2013 71	WGS	2013 71	weltevreden		GCF_001411075.1	ERR495277	CZLM01000000		52.03	Vegetable		Group O:3,10 (E1)			False				CZLM01000011	59093.0	76389.0
57743.106	Salmonella enterica subsp. enterica serovar Weltevreden	WGS		weltevreden		GCF_001411175.1	ERR294793	CZMF01000000		52.1	Human Stool		Group O:3,10 (E1)			False				CZMF01000012	70603.0	87899.0
57743.107	Salmonella enterica subsp. enterica serovar Weltevreden	WGS		weltevreden		GCF_001411195.1	ERR294789	CZNJ01000000		52.12	Human Stool		Group O:3,10 (E1)			False				CZNJ01000013	70568.0	87864.0
57743.104	Salmonella enterica subsp. enterica serovar Weltevreden strain 2006 3740	WGS	2006 3740	weltevreden		GCF_001411135.1	ERR495254	CZOQ01000000		52.0	Fish		Group O:3,10 (E1)			False				CZOQ01000011	70544.0	87840.0
57743.105	Salmonella enterica subsp. enterica serovar Weltevreden strain 201005280	WGS	201005280	weltevreden		GCF_001411155.1	ERR495221	CZOF01000000		51.99	Human Stool		Group O:3,10 (E1)			False				CZOF01000012	70555.0	87851.0
590.17135	Salmonella enterica SRR2566888	WGS		I 4,12:i:-			SRR2566888			52.22	Chicken Breast	United States	Group O:4 (B)			False				590.17135.con.0006	159862.0	180351.0
590.13101	Salmonella enterica SRR3055304	WGS		Saintpaul			SRR3055304			51.86	Ground Turkey	United States	Group O:4 (B)			False				590.13101.con.0010	32462.0	52951.0
57743.108	Salmonella enterica subsp. enterica serovar Weltevreden strain 201100823	WGS	201100823	weltevreden		GCF_001411215.1	ERR495232	CZMY01000000		52.04	Human Stool		Group O:3,10 (E1)			False				CZMY01000012	70557.0	87853.0
57743.109	Salmonella enterica subsp. enterica serovar Weltevreden strain 2012 3614	WGS	2012 3614	weltevreden		GCF_001411235.1	ERR495266	CZLZ01000000		52.05	Seafood		Group O:3,10 (E1)			False				CZLZ01000011	58850.0	76146.0
1331043.4	Salmonella enterica subsp. enterica serovar Gallinarum/pullorum str. FCAV198	WGS	FCAV198	serovar Gallinarum	MLST.Salmonella_enterica.92	GCA_000521885.1		AZRG00000000	1000.0x	52.2	pool of chicken ovaries	Brazil	Group O:9 (D1)			False		Group O:9 (D1)	Group O:9 (D1)	AZRG01000012	106728.0	128425.0
590.17130	Salmonella enterica SRR1300733	WGS		Schwarzengrund	MLST.Salmonella_enterica.96		SRR1300733			52.13	Ground Turkey	United States	Group O:4 (B)		transposase AND wzy AND Cluster 657 AND transposase	True				590.17130.con.0001	152008.0	174762.0
590.13106	Salmonella enterica SRR1521576	WGS		Heidelberg	MLST.Salmonella_enterica.15		SRR1521576			52.05	Pork Chop	United States	Group O:4 (B)			False				590.13106.con.0007	167701.0	188190.0
590.17132	Salmonella enterica SRR2962662	WGS		Kentucky			SRR2962662			51.98	Chicken Breast	United States	Group O:8 (C2-C3)			False				590.17132.con.0002	232459.0	255686.0
90370.453	Salmonella enterica subsp. enterica serovar Typhi strain IB5375	WGS	IB5375	H58		GCF_001123685.1	ERR108685	CJOJ01000000		51.84		Tanzania	Group O:9 (D1)			False		Group O:9 (D1)	Group O:9 (D1)	CJOJ01000001	165782.0	187479.0
590.17374	Salmonella enterica SRR2982343	WGS		Enteritidis			SRR2982343			52.13	Chicken Breast	United States	Group O:9 (D1)			False			Group O:9 (D1)	590.17374.con.0008	83915.0	105613.0
590.16628	Salmonella enterica SRR3210386	WGS		Senftenberg			SRR3210386			52.07	Ground Turkey	United States	Group O:1,3,19 (E4)			False				590.16628.con.0007	94691.0	110619.0
590.16629	Salmonella enterica SRR2939119	WGS		Typhimurium var. Copenhagen			SRR2939119			51.95	Chicken Breast	United States	Group O:4 (B)			False				590.16629.con.0001	529614.0	550103.0
590.16622	Salmonella enterica SRR2407643	WGS		Muenchen	MLST.Salmonella_enterica.83		SRR2407643			52.12	Ground Turkey	United States	Group O:8 (C2-C3)			False	manC AND manC			590.16622.con.0003	159100.0	182079.0
590.16623	Salmonella enterica SRR1777996	WGS		Heidelberg	MLST.Salmonella_enterica.15		SRR1777996			52.17	Ground Turkey	United States	Group O:4 (B)			False				590.16623.con.0001	167708.0	188197.0
590.16620	Salmonella enterica SRR1299421	WGS		Heidelberg			SRR1299421			52.05	Ground Turkey	United States	Group O:4 (B)			False				590.16620.con.0004	195217.0	215706.0
590.16626	Salmonella enterica SRR2542493	WGS		Hadar			SRR2542493			52.2	Ground Turkey	United States	Group O:8 (C2-C3)			False				590.16626.con.0007	195597.0	218824.0
590.16627	Salmonella enterica SRR3295616	WGS		Typhimurium var. 5-			SRR3295616			52.12	Chicken Breast	United States	Group O:4 (B)			False			Group O:4 (B)	590.16627.con.0008	90111.0	110600.0
590.16624	Salmonella enterica SRR2567170	WGS		Kentucky	MLST.Salmonella_enterica.152		SRR2567170			51.97	Chicken Breast	United States	Group O:8 (C2-C3)			False				590.16624.con.0004	229972.0	253199.0
590.16625	Salmonella enterica SRR3115237	WGS		Schwarzengrund	MLST.Salmonella_enterica.96		SRR3115237			52.13	Ground Turkey	United States	Group O:4 (B)		transposase AND wzy AND Cluster 657 AND transposase	True				590.16625.con.0001	152010.0	174764.0
1620419.7	Salmonella enterica subsp. enterica serovar Typhimurium var. 5- strain CVM N38858	WGS	CVM N38858	Typhimurium var. 5-	MLST.Salmonella_enterica.19	GCF_001478325.1	SRR3664616	JYXD01000000	81.6x	52.13	ground turkey	United States	Group O:4 (B)			False		Group O:4 (B)	Group O:4 (B)
1620419.71	Salmonella enterica subsp. enterica serovar Typhimurium var. 5- strain CVM N38944	WGS	CVM N38944	Typhimurium var. 5-	MLST.Salmonella_enterica.19	GCF_001478445.1	SRR3664701	JYYC01000000	62.5x	52.17	ground turkey	United States	Group O:4 (B)			False		Group O:4 (B)	Group O:4 (B)	JYYC01000004	163351.0	183840.0
1620419.72	Salmonella enterica subsp. enterica serovar Typhimurium var. 5- strain CVM N29343	WGS	CVM N29343	Typhimurium var. 5-	MLST.Salmonella_enterica.19	GCF_001478625.1	SRR3665004	JYTW01000000	77.2x	52.11	chicken breast	United States	Group O:4 (B)			False		Group O:4 (B)	Group O:4 (B)	JYTW01000025	118956.0	139445.0
1620419.73	Salmonella enterica subsp. enterica serovar Typhimurium var. 5- strain CVM N30655	WGS	CVM N30655	Typhimurium var. 5-	MLST.Salmonella_enterica.19	GCF_001478885.1	SRR3665064	JYUP01000000	62.6x	52.13	chicken breast	United States	Group O:4 (B)			False		Group O:4 (B)	Group O:4 (B)	JYUP01000018	118956.0	139445.0
1620419.74	Salmonella enterica subsp. enterica serovar Typhimurium var. 5- strain CVM N31392	WGS	CVM N31392	Typhimurium var. 5-	MLST.Salmonella_enterica.19	GCF_001479065.1	SRR3665127	JYVE01000000	44.0x	52.03	chicken breast	United States	Group O:4 (B)			False		Group O:4 (B)	Group O:4 (B)	JYVE01000008	118956.0	139445.0
1620419.75	Salmonella enterica subsp. enterica serovar Typhimurium var. 5- strain CVM N31411	WGS	CVM N31411	Typhimurium var. 5-	MLST.Salmonella_enterica.19	GCF_001479155.1	SRR3665146	JYVL01000000	45.5x	52.14	chicken breast	United States	Group O:4 (B)			False		Group O:4 (B)	Group O:4 (B)	JYVL01000030	36034.0	56523.0
1620419.76	Salmonella enterica subsp. enterica serovar Typhimurium var. 5- strain CVM N32051	WGS	CVM N32051	Typhimurium var. 5-	MLST.Salmonella_enterica.19	GCF_001479365.1	SRR3665186	JYVW01000000	55.6x	52.11	ground turkey	United States	Group O:4 (B)			False		Group O:4 (B)	Group O:4 (B)	JYVW01000048	18114.0	38603.0
1620419.78	Salmonella enterica subsp. enterica serovar Typhimurium var. 5- strain CVM N38234	WGS	CVM N38234	Typhimurium var. 5-	MLST.Salmonella_enterica.19	GCF_001479695.1	SRR3665311	JYWW01000000	74.2x	52.12	ground turkey	United States	Group O:4 (B)			False		Group O:4 (B)	Group O:4 (B)	JYWW01000033	118683.0	139172.0
1620419.79	Salmonella enterica subsp. enterica serovar Typhimurium var. 5- strain CVM N38873	WGS	CVM N38873	Typhimurium var. 5-	MLST.Salmonella_enterica.19	GCF_001479925.1	SRR3664630	JYXK01000000	65.9x	51.82	ground turkey	United States	Group O:4 (B)			False		Group O:4 (B)	Group O:4 (B)	JYXK01000028	90350.0	110839.0
90370.1411	Salmonella enterica subsp. enterica serovar Typhi strain 2008-020523	WGS	2008-020523	H58		GCF_001364375.1	ERR360912,ERR360968	CEZR01000000		51.83		Cambodia	Group O:9 (D1)			False		Group O:9 (D1)	Group O:9 (D1)	CEZR01000001	301548.0	323245.0
28901.2931	Salmonella enterica strain N43459	WGS			MLST.Salmonella_enterica.96					52.04			Group O:4 (B)		transposase AND wzy AND Cluster 657 AND transposase	True				28901.2931.con.0001	151944.0	174698.0
90370.1413	Salmonella enterica subsp. enterica serovar Typhi strain ty2-108	WGS	ty2-108	H58		GCF_001364415.1	ERR349403,ERR349499	CVAE01000000		51.73		Vietnam	Group O:9 (D1)			False		Group O:9 (D1)	Group O:9 (D1)	CVAE01000001	301791.0	323488.0
90370.1412	Salmonella enterica subsp. enterica serovar Typhi strain H12ESR00753-001A	WGS	H12ESR00753-001A	typhi		GCF_001364395.1	ERR357530,ERR357624	CIBN01000000		51.96		Samoa	Group O:9 (D1)			False		Group O:9 (D1)	Group O:9 (D1)	CIBN01000001	165759.0	187456.0
90370.1147	Salmonella enterica subsp. enterica serovar Typhi strain 2010-006866	WGS	2010-006866	H58		GCF_001359095.1	ERR319428	CIKE01000000		51.8		Cambodia	Group O:9 (D1)			False		Group O:9 (D1)	Group O:9 (D1)	CIKE01000001	301449.0	323146.0
90370.1414	Salmonella enterica subsp. enterica serovar Typhi strain MDUST203	WGS	MDUST203	typhi		GCF_001364435.1	ERR352460,ERR352546	CGMG01000000		52.02		Bangladesh	Group O:9 (D1)			False		Group O:9 (D1)	Group O:9 (D1)	CGMG01000001	99647.0	121344.0
90370.1417	Salmonella enterica subsp. enterica serovar Typhi strain ty2-173	WGS	ty2-173	H58		GCF_001364495.1	ERR352655,ERR352840	CVEM01000000		51.78		Vietnam	Group O:9 (D1)			False		Group O:9 (D1)	Group O:9 (D1)	CVEM01000001	301714.0	323411.0
90370.1416	Salmonella enterica subsp. enterica serovar Typhi strain MDUST209	WGS	MDUST209	H58		GCF_001364475.1	ERR352899,ERR352948	CGUC01000000		51.99		India	Group O:9 (D1)			False		Group O:9 (D1)	Group O:9 (D1)	CGUC01000001	301652.0	323349.0
590.13364	Salmonella enterica SRR1805603	WGS		IIIa 18:z4,z32:-	MLST.Salmonella_enterica.1413		SRR1805603			51.49	Ground Turkey	United States	Group O:18 (K)			False				590.13364.con.0010	127199.0	138797.0
286782.12	Salmonella enterica subsp. enterica serovar Stanleyville strain CFSAN059881		CFSAN059881	Stanleyville	MLST.Salmonella_enterica.2562	GCA_002266325.1		NPMI01000000	71x		cattle stool	Nigeria	Group O:4 (B)			False		Group O:4 (B)	Group O:4 (B)	NPMI01000005	193621.0	214111.0
90370.1149	Salmonella enterica subsp. enterica serovar Typhi strain 2006-007642	WGS	2006-007642	H58		GCF_001359135.1	ERR319446	CFAK01000000		51.84		Cambodia	Group O:9 (D1)			False		Group O:9 (D1)	Group O:9 (D1)	CFAK01000001	301449.0	323146.0
90370.1148	Salmonella enterica subsp. enterica serovar Typhi strain 01-2011-000483	WGS	01-2011-000483	H58		GCF_001359115.1	ERR319443	CHMW01000000		51.83		Cambodia	Group O:9 (D1)			False		Group O:9 (D1)	Group O:9 (D1)	CHMW01000001	301429.0	323126.0
28901.1315	Salmonella enterica strain CFSAN044948	WGS	CFSAN044948			GCF_001835015.1	SRR4012812	MLTV00000000	224x	52.0	Environmental (Pond)	United States	Group O:38 (P)			False				MLTV01000007	158946.0	167316.0
28901.1314	Salmonella enterica strain CFSAN044953	WGS	CFSAN044953			GCF_001835005.1	SRR4012817	MLUA00000000	87x	52.18	Environmental (Pond)	United States	Group O:4 (B)	wbaN AND wbaU		False				MLUA01000002	158308.0	178799.0
590.13362	Salmonella enterica SRR2583963	WGS		Typhimurium			SRR2583963			52.12	Chicken Breast	United States	Group O:4 (B)			False			Group O:4 (B)	590.13362.con.0009	113150.0	133639.0
28901.1316	Salmonella enterica strain CFSAN044954	WGS	CFSAN044954			GCF_001835045.1	SRR4012818	MLUB00000000	108x	52.08	Environmental (Pond)	United States	Group O:38 (P)			False				MLUB01000001	159182.0	167552.0
28901.1917	Salmonella enterica strain BCW_6254	WGS	BCW_6254					MYWT00000000		52.05	culture		Group O:8 (C2-C3)			False				MYWT01000007	65213.0	88440.0
28901.1916	Salmonella enterica strain BCW_6256	WGS	BCW_6256					MYWR00000000		52.04	culture		Group O:8 (C2-C3)			False				MYWR01000009	63384.0	86611.0
28901.1915	Salmonella enterica strain BCW_6253	WGS	BCW_6253					MYWU00000000		51.38	culture		Group O:44 (V)			False				MYWU01000062	6229.0	15779.0
28901.1914	Salmonella enterica strain BCW_6255	WGS	BCW_6255					MYWS00000000		52.06	culture		Group O:8 (C2-C3)			False				MYWS01000006	118095.0	141322.0
28901.1913	Salmonella enterica strain BCW_6261	WGS	BCW_6261					MYWM00000000		52.02	culture		Group O:1,3,19 (E4)			False				MYWM01000071	3667.0	19595.0
28901.1912	Salmonella enterica strain BCW_6159	WGS	BCW_6159					MYZH00000000		51.97	culture		Group O:35 (O)		Cluster 640	False				MYZH01000029	7425.0	22572.0
28901.1911	Salmonella enterica strain BCW_6167	WGS	BCW_6167					MYYZ00000000		52.23	culture		Group O:4 (B)			False				MYYZ01000006	153375.0	173866.0
28901.1910	Salmonella enterica strain BCW_6183	WGS	BCW_6183					MYYJ00000000		52.11	culture		Group O:4 (B)			False				MYYJ01000004	90414.0	110903.0
28901.3223	Salmonella enterica strain N55372	WGS			MLST.Salmonella_enterica.83					52.13			Group O:8 (C2-C3)			False				28901.3223.con.0005	199423.0	222650.0
28901.3222	Salmonella enterica strain N55371	WGS			MLST.Salmonella_enterica.19					52.07			Group O:4 (B)			False				28901.3222.con.0007	90111.0	110600.0
28901.3221	Salmonella enterica strain N55370	WGS			MLST.Salmonella_enterica.33					52.18			Group O:8 (C2-C3)			False				28901.3221.con.0006	314106.0	337333.0
28901.3220	Salmonella enterica strain N55369	WGS			MLST.Salmonella_enterica.33					52.19			Group O:8 (C2-C3)			False				28901.3220.con.0005	33369.0	56596.0
28901.3227	Salmonella enterica strain N55376	WGS			MLST.Salmonella_enterica.33					52.21			Group O:8 (C2-C3)			False				28901.3227.con.0005	33369.0	56596.0
28901.3226	Salmonella enterica strain N55375	WGS			MLST.Salmonella_enterica.19					52.08			Group O:4 (B)			False				28901.3226.con.0008	81966.0	102455.0
28901.3225	Salmonella enterica strain N55374	WGS			MLST.Salmonella_enterica.83					52.13			Group O:8 (C2-C3)			False				28901.3225.con.0005	200157.0	223384.0
28901.3224	Salmonella enterica strain N55373	WGS			MLST.Salmonella_enterica.152					51.9			Group O:8 (C2-C3)			False				28901.3224.con.0001	371992.0	395219.0
28901.3228	Salmonella enterica strain N55377	WGS			MLST.Salmonella_enterica.19					52.12			Group O:4 (B)			False				28901.3228.con.0010	159698.0	180187.0
192955.188	Salmonella enterica subsp. enterica serovar Kentucky strain NCTR281	WGS	NCTR281	Kentucky		GCA_002283065.1		NQWT00000000	45.0x	52.15	Okra	Egypt	Group O:8 (C2-C3)			False		Group O:8 (C2-C3)	Group O:8 (C2-C3)	NQWT01000007	1015916.0	1039143.0
59201.274	Salmonella enterica subsp. enterica strain ARS-CC457	WGS	ARS-CC457	Kentucky		GCF_001716145.1	SRR4015722	MCOV00000000	70.0x	52.14	Milk filter (dairy cow farm)	United States	Group O:8 (C2-C3)			False		Group O:8 (C2-C3)	Group O:8 (C2-C3)	MCOV01000056	165992.0	189219.0
90370.593	Salmonella enterica subsp. enterica serovar Typhi strain A360	WGS	A360	typhi		GCF_001140605.1	ERR326633	CJXN01000000		52.02		Indonesia	Group O:9 (D1)			False		Group O:9 (D1)	Group O:9 (D1)	CJXN01000002	273534.0	295231.0
590.14086	Salmonella enterica SRR2532631	WGS		Albany	MLST.Salmonella_enterica.292		SRR2532631			52.12	Ground Turkey	United States	Group O:8 (C2-C3)			False				590.14086.con.0004	165166.0	188393.0
115981.60	Salmonella enterica subsp. enterica serovar Montevideo strain 205	WGS	205	Montevideo	MLST.Salmonella_enterica.316	GCA_003078695.1		QDMU01000000	101x	52.157726000000004	feces	USA	Group O:7 (C1)			False		Group O:7 (C1)	Group O:7 (C1)	QDMU01000016	8259.0	19949.0
90370.591	Salmonella enterica subsp. enterica serovar Typhi strain MDUST327	WGS	MDUST327	H58		GCF_001140485.1	ERR352928,ERR357469	CJEH01000000		52.02		Fiji	Group O:9 (D1)			False		Group O:9 (D1)	Group O:9 (D1)	CJEH01000001	165763.0	187460.0
1244121.3	Salmonella enterica subsp. enterica serovar Enteritidis str. EC20111175	Complete	enteritidis	serovar enteritidis		GCA_000626335.1	SRR1183752,SRR1183984	CP007252.1	>100x	52.2	Environmental (Chicken Fluff)-Outbreak	Canada	Group O:9 (D1)			False		Group O:9 (D1)	Group O:9 (D1)	CP007252	2117777.0	2139475.0
90370.597	Salmonella enterica subsp. enterica serovar Typhi strain MDUST202	WGS	MDUST202	typhi		GCF_001141085.1	ERR352459,ERR352545	CJBS01000000		52.02		Bangladesh	Group O:9 (D1)			False		Group O:9 (D1)	Group O:9 (D1)	CJBS01000001	99431.0	121128.0
149539.788	Salmonella enterica subsp. enterica serovar Enteritidis strain CFSAN057853	WGS	CFSAN057853	enteritidis				MZWN00000000		52.12	Frozen Chicken	Brazil	Group O:9 (D1)			False		Group O:9 (D1)	Group O:9 (D1)	MZWN01000007	157002.0	178698.0
149539.789	Salmonella enterica subsp. enterica serovar Enteritidis strain CFSAN057855	WGS	CFSAN057855	enteritidis				MZWP00000000		52.12	Urine	Brazil	Group O:9 (D1)			False		Group O:9 (D1)	Group O:9 (D1)	MZWP01000007	156969.0	178665.0
149539.782	Salmonella enterica subsp. enterica serovar Enteritidis strain CFSAN057832	WGS	CFSAN057832	enteritidis				MZVT00000000		52.13		Brazil	Group O:9 (D1)			False		Group O:9 (D1)	Group O:9 (D1)	MZVT01000014	157089.0	178785.0
149539.783	Salmonella enterica subsp. enterica serovar Enteritidis strain CFSAN057836	WGS	CFSAN057836	enteritidis				MZVW00000000		52.13		Brazil	Group O:9 (D1)			False		Group O:9 (D1)	Group O:9 (D1)	MZVW01000001	157185.0	178883.0
149539.780	Salmonella enterica subsp. enterica serovar Enteritidis strain CFSAN057830	WGS	CFSAN057830	enteritidis				MZVR00000000		52.14		Brazil	Group O:9 (D1)			False		Group O:9 (D1)	Group O:9 (D1)	MZVR01000004	107892.0	129590.0
149539.781	Salmonella enterica subsp. enterica serovar Enteritidis strain CFSAN057831	WGS	CFSAN057831	enteritidis				MZVS00000000		52.13		Brazil	Group O:9 (D1)			False		Group O:9 (D1)	Group O:9 (D1)	MZVS01000011	352026.0	373724.0
149539.786	Salmonella enterica subsp. enterica serovar Enteritidis strain CFSAN057849	WGS	CFSAN057849	enteritidis				MZWJ00000000		52.12	Fecal Swab	Brazil	Group O:9 (D1)			False		Group O:9 (D1)	Group O:9 (D1)	MZWJ01000001	156969.0	178665.0
149539.787	Salmonella enterica subsp. enterica serovar Enteritidis strain CFSAN057851	WGS	CFSAN057851	enteritidis				MZWL00000000		52.01	Fecal Swab	Brazil	Group O:9 (D1)			False		Group O:9 (D1)	Group O:9 (D1)	MZWL01000002	156945.0	178641.0
149539.784	Salmonella enterica subsp. enterica serovar Enteritidis strain CFSAN057847	WGS	CFSAN057847	enteritidis				MZWH00000000		52.12	Feces	Brazil	Group O:9 (D1)			False		Group O:9 (D1)	Group O:9 (D1)	MZWH01000017	152640.0	174336.0
149539.785	Salmonella enterica subsp. enterica serovar Enteritidis strain CFSAN057839	WGS	CFSAN057839	enteritidis				MZVZ00000000		52.12		Brazil	Group O:9 (D1)			False		Group O:9 (D1)	Group O:9 (D1)	MZVZ01000003	157006.0	178702.0
28901.2855	Salmonella enterica strain HZ116	WGS	HZ116		MLST.Salmonella_enterica.85	GCA_002809305.1		PIHE01000000	229x	52.14		China	Group O:2 (A)			False	galF AND wbaU			PIHE01000005	160904.0	185663.0
90370.456	Salmonella enterica subsp. enterica serovar Typhi strain IB5371	WGS	IB5371	typhi		GCF_001124285.1	ERR108681	CJOH01000000		52.09		Tanzania	Group O:9 (D1)			False		Group O:9 (D1)	Group O:9 (D1)	CJOH01000001	278911.0	300608.0
590.13819	Salmonella enterica SRR1813436	WGS		Reading	MLST.Salmonella_enterica.412		SRR1813436			52.18	Ground Turkey	United States	Group O:4 (B)			False				590.13819.con.0001	1530149.0	1550638.0
85569.128	Salmonella enterica subsp. enterica serovar Typhimurium str. DT104 strain EWH12	WGS	EWH12	Typhimurium		GCF_001218245.1	ERR232507	CTKB01000000		52.09		United Kingdom	Group O:4 (B)			False		Group O:4 (B)	Group O:4 (B)	CTKB01000010	169.0	20658.0
590.13812	Salmonella enterica SRR3295725	WGS		Derby	MLST.Salmonella_enterica.72		SRR3295725			51.73	Swine-Sow	United States	Group O:4 (B)			False				590.13812.con.0007	89572.0	110062.0
590.13813	Salmonella enterica SRR2407783	WGS		Hadar			SRR2407783			52.2	Ground Turkey	United States	Group O:8 (C2-C3)			False				590.13813.con.0005	33369.0	56596.0
590.13811	Salmonella enterica SRR1528524	WGS		Heidelberg			SRR1528524			51.86	Ground Turkey	United States	Group O:4 (B)			False				590.13811.con.0001	167708.0	188197.0
590.13814	Salmonella enterica SRR2599653	WGS		Muenchen			SRR2599653			51.98	Ground Turkey	United States	Group O:8 (C2-C3)			False				590.13814.con.0007	104809.0	128036.0
590.13815	Salmonella enterica SRR3932975	WGS		Enteritidis			SRR3932975			52.14	Chicken Breast	United States	Group O:9 (D1)			False			Group O:9 (D1)	590.13815.con.0008	114117.0	135815.0
98360.164	Salmonella enterica subsp. enterica serovar Dublin strain CFSAN060484	WGS	CFSAN060484	Dublin		GCA_003070305.1		QBSN01000000	246x	52.089493	blood	Brazil	Group O:9 (D1)			False		Group O:9 (D1)	Group O:9 (D1)	QBSN01000008	773911.0	795608.0
98360.165	Salmonella enterica subsp. enterica serovar Dublin strain CFSAN060485	WGS	CFSAN060485	Dublin		GCA_003070285.1		QBSO01000000	232x	52.089040000000004	brain	Brazil	Group O:9 (D1)			False		Group O:9 (D1)	Group O:9 (D1)	QBSO01000002	156869.0	178566.0
98360.166	Salmonella enterica subsp. enterica serovar Dublin strain CFSAN060486	WGS	CFSAN060486	Dublin		GCA_003070265.1		QBSP01000000	264x	52.086006	brain	Brazil	Group O:9 (D1)			False		Group O:9 (D1)	Group O:9 (D1)	QBSP01000004	156869.0	178566.0
98360.167	Salmonella enterica subsp. enterica serovar Dublin strain CFSAN060487	WGS	CFSAN060487	Dublin		GCA_003070245.1		QBSQ01000000	257x	52.083267	brain	Brazil	Group O:9 (D1)			False		Group O:9 (D1)	Group O:9 (D1)	QBSQ01000013	156905.0	178602.0
98360.160	Salmonella enterica subsp. enterica serovar Dublin strain CFSAN060479	WGS	CFSAN060479	Dublin	MLST.Salmonella_enterica.10	GCA_003070405.1		QBSI01000000	176x	52.06606	blood	Brazil	Group O:9 (D1)			False		Group O:9 (D1)	Group O:9 (D1)	QBSI01000010	341514.0	363212.0
98360.161	Salmonella enterica subsp. enterica serovar Dublin strain CFSAN060480	WGS	CFSAN060480	Dublin	MLST.Salmonella_enterica.10	GCA_003070385.1		QBSJ01000000	179x	52.087509999999995	blood	Brazil	Group O:9 (D1)			False		Group O:9 (D1)	Group O:9 (D1)	QBSJ01000010	463200.0	484896.0
98360.162	Salmonella enterica subsp. enterica serovar Dublin strain CFSAN060482	WGS	CFSAN060482	Dublin	MLST.Salmonella_enterica.10	GCA_003070345.1		QBSL01000000	220x	52.06662	blood	Brazil	Group O:9 (D1)			False		Group O:9 (D1)	Group O:9 (D1)	QBSL01000001	147228.0	168926.0
98360.163	Salmonella enterica subsp. enterica serovar Dublin strain CFSAN060483	WGS	CFSAN060483	Dublin		GCA_003070325.1		QBSM01000000	165x	52.08428	blood	Brazil	Group O:9 (D1)			False		Group O:9 (D1)	Group O:9 (D1)	QBSM01000006	889702.0	911400.0
98360.168	Salmonella enterica subsp. enterica serovar Dublin strain CFSAN060488	WGS	CFSAN060488	Dublin		GCA_003070225.1		QBSR01000000	290x	52.085682	biological fluid or tissue	Brazil	Group O:9 (D1)			False		Group O:9 (D1)	Group O:9 (D1)	QBSR01000002	771463.0	793160.0
98360.169	Salmonella enterica subsp. enterica serovar Dublin strain CFSAN060489	WGS	CFSAN060489	Dublin		GCA_003070205.1		QBSS01000000	262x	52.079033	feces	Brazil	Group O:9 (D1)			False		Group O:9 (D1)	Group O:9 (D1)	QBSS01000014	156869.0	178565.0
1265657.3	Salmonella enterica subsp. enterica serovar Agona str. 04.O.05	WGS	04.O.05	serovar Agona	MLST.Salmonella_enterica.13	GCA_000388255.1		CATN00000000		52.1	Human (feces)	Ireland	Group O:4 (B)			False		Group O:4 (B)	Group O:4 (B)	CATN01000040	34550.0	55039.0
90370.698	Salmonella enterica subsp. enterica serovar Typhi strain E02-1536	WGS	E02-1536	typhi		GCF_001151985.1	ERR360597,ERR360680	CJLF01000000		52.1		French Guiana	Group O:9 (D1)			False		Group O:9 (D1)	Group O:9 (D1)	CJLF01000001	497240.0	518937.0
28901.2064	Salmonella enterica strain BCW_5088	WGS	BCW_5088					MYLE00000000		52.08	culture		Group O:2 (A)			False	wzx AND galF			MYLE01000007	43981.0	68562.0
28901.2062	Salmonella enterica strain BCW_5093	WGS	BCW_5093					MYKZ00000000		51.52	culture		Group O:2 (A)			False	galF			MYKZ01000002	161019.0	185601.0
28901.2063	Salmonella enterica strain BCW_5089	WGS	BCW_5089					MYLD00000000		51.91	culture		Group O:4 (B)			False				MYLD01000006	151786.0	172275.0
90370.691	Salmonella enterica subsp. enterica serovar Typhi strain 01-2012-003910	WGS	01-2012-003910	H58		GCF_001151265.1	ERR360919,ERR360975	CJNF01000000		51.83		Cambodia	Group O:9 (D1)			False		Group O:9 (D1)	Group O:9 (D1)	CJNF01000002	301553.0	323250.0
90370.69	Salmonella enterica subsp. enterica serovar Typhi strain np22	WGS	np22	H58		GCF_001151225.1	ERR357525,ERR357619	CJFQ01000000		51.94		Nepal	Group O:9 (D1)			False		Group O:9 (D1)	Group O:9 (D1)	CVQO01000001	165758.0	187455.0
90370.693	Salmonella enterica subsp. enterica serovar Typhi strain BRD948	WGS	BRD948	typhi		GCF_001151505.1	ERR349343,ERR349439	CIYK01000000		51.94		Russia	Group O:9 (D1)			False		Group O:9 (D1)	Group O:9 (D1)	CIYK01000001	301527.0	323224.0
90370.692	Salmonella enterica subsp. enterica serovar Typhi strain A380	WGS	A380	typhi		GCF_001151325.1	ERR326647	CJXY01000000		52.08		Indonesia	Group O:9 (D1)			False		Group O:9 (D1)	Group O:9 (D1)	CJXY01000001	165768.0	187465.0
90370.695	Salmonella enterica subsp. enterica serovar Typhi strain IB5359	WGS	IB5359	typhi		GCF_001151725.1	ERR108671	CJOE01000000		52.09		Tanzania	Group O:9 (D1)			False		Group O:9 (D1)	Group O:9 (D1)	CJOE01000001	278918.0	300615.0
90370.694	Salmonella enterica subsp. enterica serovar Typhi strain 2007-001525	WGS	2007-001525	H58		GCF_001151665.1	ERR340757	CIUO01000000		51.84		Cambodia	Group O:9 (D1)			False		Group O:9 (D1)	Group O:9 (D1)	CIUO01000001	301449.0	323146.0
90370.697	Salmonella enterica subsp. enterica serovar Typhi strain 2012-007197	WGS	2012-007197	H58		GCF_001151945.1	ERR319476	CJVZ01000000		51.83		Cambodia	Group O:9 (D1)			False		Group O:9 (D1)	Group O:9 (D1)	CJVZ01000001	165765.0	187462.0
90370.696	Salmonella enterica subsp. enterica serovar Typhi strain Ke467	WGS	Ke467	H58		GCF_001151825.1	ERR212652	CJRG01000000		51.83		Kenya	Group O:9 (D1)			False		Group O:9 (D1)	Group O:9 (D1)	CJRG01000001	301491.0	323188.0
590.13984	Salmonella enterica SRR3664843	WGS		Kentucky	MLST.Salmonella_enterica.198		SRR3664843			52.13	Ground Beef	United States	Group O:8 (C2-C3)			False				590.13984.con.0009	54053.0	77280.0
1697391.3	Salmonella enterica subsp. enterica serovar I 8,20:-:z6 strain CVM N43471	WGS	CVM N43471	I 8,20: - :z6		GCF_001240505.1	SRR2566882	LHEE01000000	71.1x	51.91	Chicken Breast	United States	Group O:8 (C2-C3)			False		Group O:9 (D1)	Group O:8 (C2-C3)	LHEE01000002	166616.0	189843.0
28901.909	Salmonella enterica strain PS01	WGS	PS01			GCF_001578485.1	SRR5051348	LQZK00000000	100.0x	51.83	chicken	Malaysia	Group O:4 (B)			False				LQZK01000052	118562.0	139052.0
85569.338	Salmonella enterica subsp. enterica serovar Typhimurium str. DT104 strain V117	WGS	V117	Typhimurium		GCF_001223545.1	ERR164789	CTQD01000000		52.1		United Kingdom	Group O:4 (B)			False		Group O:4 (B)	Group O:4 (B)	CTQD01000010	127.0	20616.0
28901.2328	Salmonella enterica strain BCW_2629	WGS	BCW_2629					MYEL00000000		51.36	culture		Group O:61			False				MYEL01000007	175648.0	198435.0
28901.2325	Salmonella enterica strain BCW_2569	WGS	BCW_2569					MYFA00000000		52.13	culture		Group O:9 (D1)			False				MYFA01000011	106838.0	128536.0
28901.901	Salmonella enterica strain NGUA34	WGS	NGUA-34_S10		MLST.Salmonella_enterica.2235	GCF_001570205.1		BCPG00000000	Unknown	52.23		Nigeria	Group O:9 (D1)			False				BCPG01000042	168932.0	190629.0
28901.2327	Salmonella enterica strain BCW_2566	WGS	BCW_2566					MYFD00000000		52.06	culture		Group O:9 (D1)			False				MYFD01000005	152709.0	174407.0
28901.2326	Salmonella enterica strain BCW_2568	WGS	BCW_2568					MYFB00000000		52.12	culture		Group O:9 (D1)			False				MYFB01000009	152710.0	174408.0
85569.33	Salmonella enterica subsp. enterica serovar Typhimurium str. DT104 strain H82	WGS	H82	Typhimurium		GCF_001223325.1	ERR026159	CTGJ01000000		52.07		United Kingdom	Group O:4 (B)			False		Group O:4 (B)	Group O:4 (B)	CQGX01000010	159652.0	180141.0
28901.2320	Salmonella enterica strain BCW_2650	WGS	BCW_2650					MYDV00000000		52.22	culture		Group O:7 (C1)			False				MYDV01000018	63383.0	75073.0
28901.2323	Salmonella enterica strain BCW_2639	WGS	BCW_2639					MYED00000000		52.15	culture		Group O:3,10 (E1)			False				MYED01000005	213199.0	230496.0
28901.907	Salmonella enterica strain NGUA41	WGS	NGUA-41_S6			GCF_001570345.1		BCPN00000000	Unknown	52.08		Nigeria				False				BCPN01000150	79526.0	94846.0
590.14563	Salmonella enterica SRR2533340	WGS		IIIa 18:z4,z23:-			SRR2533340			51.53	Ground Turkey	United States	Group O:18 (K)			False				590.14563.con.0007	83386.0	94956.0
58712.20	Salmonella enterica subsp. enterica serovar Anatum strain CFSAN045021	WGS	CFSAN045021	Anatum		GCF_001835345.1	SRR4012892	MLVZ00000000	79x	52.19	Environmental (Streams)	United States	Group O:3,10 (E1)			False		Group O:3,10 (E1)	Group O:3,10 (E1)	MLVZ01000001	900505.0	917802.0
58712.23	Salmonella enterica subsp. enterica serovar Anatum strain BCW_4010	WGS	BCW_4010	anatum				MYUA00000000		52.16		United States	Group O:3,10 (E1)			False				MYUA01000018	7353.0	24650.0
58712.22	Salmonella enterica subsp. enterica serovar Anatum strain BCW_2104	WGS	BCW_2104	anatum				MXHG00000000		52.19	Ground Beef	United States	Group O:3,10 (E1)			False				MXHG01000006	68469.0	85766.0
58712.25	Salmonella enterica subsp. enterica serovar Anatum strain BCW_4006	WGS	BCW_4006	anatum				MXQJ00000000		52.2		United States	Group O:3,10 (E1)			False				MXQJ01000006	107741.0	125038.0
58712.24	Salmonella enterica subsp. enterica serovar Anatum strain BCW_4009	WGS	BCW_4009	anatum				MYUB00000000		52.13		United States	Group O:3,10 (E1)			False				MYUB01000007	11453.0	28360.0
58712.27	Salmonella enterica subsp. enterica serovar Anatum strain BCW_3955	WGS	BCW_3955	anatum				MXSG00000000		52.19			Group O:3,10 (E1)			False				MXSG01000005	212493.0	229790.0
90370.528	Salmonella enterica subsp. enterica serovar Typhi strain MDUST62	WGS	MDUST62	typhi		GCF_001132905.1	ERR213280	CJQQ01000000		52.02		Fiji	Group O:9 (D1)			False		Group O:9 (D1)	Group O:9 (D1)	CJQQ01000001	301496.0	323193.0
58712.29	Salmonella enterica subsp. enterica serovar Anatum strain BCW_3970	WGS	BCW_3970	anatum				MXRS00000000		52.19			Group O:3,10 (E1)			False				MXRS01000010	7931.0	25228.0
90370.526	Salmonella enterica subsp. enterica serovar Typhi strain 2002-216507	WGS	2002-216507	H58		GCF_001132765.1	ERR319406	CJVL01000000		51.94		Cambodia	Group O:9 (D1)			False		Group O:9 (D1)	Group O:9 (D1)	CJVL01000001	301449.0	323146.0
590.14569	Salmonella enterica SRR2670698	WGS		Senftenberg			SRR2670698			51.99	Ground Turkey	United States	Group O:1,3,19 (E4)			False				590.14569.con.0007	94691.0	110619.0
90370.524	Salmonella enterica subsp. enterica serovar Typhi strain LNT1374	WGS	LNT1374	typhi		GCF_001132605.1	ERR326667	CJYQ01000000		52.1		Laos	Group O:9 (D1)			False		Group O:9 (D1)	Group O:9 (D1)	CJYQ01000001	278890.0	300587.0
90370.523	Salmonella enterica subsp. enterica serovar Typhi strain E00-2388	WGS	E00-2388	typhi		GCF_001132445.1	ERR360534,ERR360617	CJKS01000000		52.11		Egypt	Group O:9 (D1)			False		Group O:9 (D1)	Group O:9 (D1)	CJKS01000001	278926.0	300623.0
90370.522	Salmonella enterica subsp. enterica serovar Typhi strain A370	WGS	A370	typhi		GCF_001132425.1	ERR326639	CJXS01000000		52.11		Indonesia	Group O:9 (D1)			False		Group O:9 (D1)	Group O:9 (D1)	CJXS01000001	278939.0	300636.0
90370.521	Salmonella enterica subsp. enterica serovar Typhi strain IB5354	WGS	IB5354	H58		GCF_001132285.1	ERR108666	CJOA01000000		52.03		Tanzania	Group O:9 (D1)			False		Group O:9 (D1)	Group O:9 (D1)	CJOA01000001	165757.0	187454.0
90370.52	Salmonella enterica subsp. enterica serovar Typhi strain 1031581	WGS	1031581	H58		GCF_001132265.1	ERR279176	CJTX01000000		52.06		Malawi	Group O:9 (D1)			False		Group O:9 (D1)	Group O:9 (D1)	CVPK01000001	165816.0	187513.0
1265647.3	Salmonella enterica subsp. enterica serovar Agona str. 39.O.03	WGS	39.O.03	serovar Agona		GCA_000388915.1		CATV00000000		51.7	Human (feces)	Germany	Group O:4 (B)			False	Cluster 295	Group O:4 (B)	Group O:4 (B)	CATV01000020	119274.0	140158.0
590.16290	Salmonella enterica SRR3740193	WGS		Enteritidis			SRR3740193			52.14	Chicken Breast	United States	Group O:9 (D1)			False			Group O:9 (D1)	590.16290.con.0003	302431.0	324129.0
1173841.4	Salmonella enterica subsp. enterica serovar Heidelberg str. 84-1004	WGS	84-1004	heidelberg		GCF_000962625.1		AMOC01000000	22x	52.16	clinical	United States	Group O:4 (B)			False		Group O:4 (B)	Group O:4 (B)	AMOC01000018	167575.0	188064.0
590.17237	Salmonella enterica SRR1791295	WGS		Kentucky			SRR1791295			52.04	Chicken Breast	United States	Group O:8 (C2-C3)			False				590.17237.con.0001	232459.0	255686.0
590.12194	Salmonella enterica SRR2239756	WGS		Cerro			SRR2239756			52.15	Cattle	United States	Group O:18 (K)			False				590.12194.con.0016	10275.0	21912.0
590.12195	Salmonella enterica SRR2239757	WGS		Muenchen			SRR2239757			52.14	Cattle	United States	Group O:8 (C2-C3)			False				590.12195.con.0003	311180.0	334407.0
590.12196	Salmonella enterica SRR2239758	WGS		Orion	MLST.Salmonella_enterica.639		SRR2239758			52.24	Cattle	United States	Group O:3,10 (E1)			False				590.12196.con.0006	178733.0	196030.0
590.12191	Salmonella enterica SRR2239742	WGS		Agona	MLST.Salmonella_enterica.13		SRR2239742			52.02	Cattle	United States	Group O:4 (B)			False				590.12191.con.0012	126621.0	147110.0
590.12192	Salmonella enterica SRR2239760	WGS		Derby	MLST.Salmonella_enterica.40		SRR2239760			51.97	Swine	United States	Group O:4 (B)			False				590.12192.con.0006	88035.0	108524.0
1192689.4	Salmonella enterica subsp. enterica serovar Dublin str. DG22	WGS	DG22	Dublin	MLST.Salmonella_enterica.10	GCA_000414745.1		ATFR00000000	66x	51.9	blood		Group O:9 (D1)			False		Group O:9 (D1)	Group O:9 (D1)	ATFR01000004	63298.0	84996.0
590.15964	Salmonella enterica SRR1562587	WGS		Berta			SRR1562587			52.19	Ground Beef	United States	Group O:9 (D1)			False				590.15964.con.0006	207624.0	229321.0
590.15213	Salmonella enterica SRR2533456	WGS		Heidelberg			SRR2533456			51.76	Ground Turkey	United States	Group O:4 (B)			False				590.15213.con.0001	166082.0	186571.0
590.15210	Salmonella enterica SRR3933085	WGS		Heidelberg	MLST.Salmonella_enterica.15		SRR3933085			52.08	Chicken Breast	United States	Group O:4 (B)			False				590.15210.con.0001	167701.0	188190.0
590.15967	Salmonella enterica SRR1299277	WGS		Braenderup	MLST.Salmonella_enterica.22		SRR1299277			52.1	Ground Beef	United States	Group O:7 (C1)			False				590.15967.con.0001	8420.0	20110.0
590.15744	Salmonella enterica SRR1951875	WGS		Kentucky	MLST.Salmonella_enterica.33		SRR1951875			52.21	Ground Turkey	United States	Group O:8 (C2-C3)			False				590.15744.con.0009	33369.0	56596.0
28901.3819	Salmonella enterica strain STY42	WGS	STY42		MLST.Salmonella_enterica.34	GCA_900242345.1		OEXM01000000		52.13955	Human	Italy	Group O:4 (B)			False				OEXM01000004	129754.0	150243.0
590.15214	Salmonella enterica SRR3295835	WGS		Agona			SRR3295835			51.98	Hogs	United States	Group O:4 (B)			False				590.15214.con.0006	126621.0	147110.0
590.15215	Salmonella enterica SRR2875422	WGS		Braenderup			SRR2875422			52.25	Chicken Breast	United States	Group O:7 (C1)			False				590.15215.con.0001	1285810.0	1297500.0
590.15748	Salmonella enterica SRR3295873	WGS		Schwarzengrund			SRR3295873			52.08	Young Turkey	United States	Group O:4 (B)		transposase AND wzy AND Cluster 657 AND transposase	True				590.15748.con.0001	542139.0	564893.0
28901.3815	Salmonella enterica strain STY4	WGS	STY4		MLST.Salmonella_enterica.34	GCA_900242385.1		OEXS01000000		52.094276	Human	Italy	Group O:4 (B)			False				OEXS01000006	159874.0	180363.0
590.12994	Salmonella enterica SRR3055294	WGS		Newport	MLST.Salmonella_enterica.45		SRR3055294			52.25	Ground Turkey	United States	Group O:8 (C2-C3)			False				590.12994.con.0001	157997.0	181224.0
590.16436	Salmonella enterica SRR2407632	WGS		Heidelberg			SRR2407632			52.09	Chicken Breast	United States	Group O:4 (B)			False				590.16436.con.0001	167708.0	188197.0
590.12996	Salmonella enterica SRR1631193	WGS		Typhimurium var. 5-	MLST.Salmonella_enterica.19		SRR1631193			51.9	Chicken Breast	United States	Group O:4 (B)			False			Group O:4 (B)	590.12996.con.0006	113150.0	133639.0
590.16434	Salmonella enterica SRR2918190	WGS		Enteritidis			SRR2918190			52.14	Chicken Breast	United States	Group O:9 (D1)			False	rmlD		Group O:9 (D1)	590.16434.con.0003	302431.0	324129.0
590.12990	Salmonella enterica SRR3932912	WGS		Enteritidis			SRR3932912			52.14	Chicken Thighs	United States	Group O:9 (D1)			False			Group O:9 (D1)	590.12990.con.0003	302430.0	324128.0
590.12991	Salmonella enterica SRR3664771	WGS		Typhimurium var. 5-	MLST.Salmonella_enterica.19		SRR3664771			52.03	Chicken Breast	United States	Group O:4 (B)			False			Group O:4 (B)	590.12991.con.0007	113150.0	133639.0
590.12776	Salmonella enterica SRR3547960	WGS		Enteritidis	MLST.Salmonella_enterica.11		SRR3547960			52.15	Ground Beef	United States	Group O:9 (D1)			False			Group O:9 (D1)	590.12776.con.0007	82796.0	104494.0
590.12777	Salmonella enterica SRR3606589	WGS		Agona			SRR3606589			52.06	Ground Turkey	United States	Group O:4 (B)			False				590.12777.con.0005	126621.0	147110.0
590.12779	Salmonella enterica SRR3606699	WGS		Enteritidis			SRR3606699			52.14	Chicken Breast	United States	Group O:9 (D1)			False			Group O:9 (D1)	590.12779.con.0004	157237.0	178935.0
90370.79	Salmonella enterica subsp. enterica serovar Typhi strain MDUST309	WGS	MDUST309	typhi		GCF_001085905.1	ERR352918,ERR357459	CJDY01000000		52.13		Fiji	Group O:9 (D1)			False		Group O:9 (D1)	Group O:9 (D1)	CJDY01000001	301505.0	323202.0
590.12999	Salmonella enterica SRR1631194	WGS		Typhimurium var. 5-	MLST.Salmonella_enterica.19		SRR1631194			52.13	Pork Chop	United States	Group O:4 (B)			False			Group O:4 (B)	590.12999.con.0010	159698.0	180187.0
590.16439	Salmonella enterica SRR3295601	WGS		Reading			SRR3295601			52.16	Ground Turkey	United States	Group O:4 (B)			False				590.16439.con.0001	1333487.0	1353976.0
590.16438	Salmonella enterica SRR1299364	WGS		Schwarzengrund			SRR1299364			51.74	Ground Turkey	United States	Group O:4 (B)		transposase AND wzy AND Cluster 657 AND transposase	True				590.16438.con.0001	151994.0	174748.0
1412561.3	Salmonella enterica subsp. enterica serovar Enteritidis str. EC20121672	Complete	enteritidis	serovar enteritidis		GCA_000624775.1	SRR1183858	CP007370.1		52.1	FOOD	Canada	Group O:9 (D1)			False		Group O:9 (D1)	Group O:9 (D1)	CP007370	2162795.0	2184491.0
28142.17	Salmonella enterica subsp. enterica serovar Berta strain BCW_3980	WGS	BCW_3980	berta				MXRI00000000		52.25		United States	Group O:9 (D1)			False				MXRI01000009	107928.0	129625.0
28142.15	Salmonella enterica subsp. enterica serovar Berta strain BCW_4011	WGS	BCW_4011	berta				MYTZ00000000		52.21		United States	Group O:9 (D1)			False				MYTZ01000008	85363.0	107060.0
28142.12	Salmonella enterica subsp. enterica serovar Berta strain BCW_2190	WGS	BCW_2190	berta				MXFL00000000		52.15	Ground Turkey	United States	Group O:9 (D1)			False				MXFL01000010	65210.0	86907.0
28142.13	Salmonella enterica subsp. enterica serovar Berta strain BCW_2130	WGS	BCW_2130	berta				MXGV00000000		52.12	Ground Turkey	United States	Group O:9 (D1)			False				MXGV01000008	107924.0	129621.0
90370.1318	Salmonella enterica subsp. enterica serovar Typhi strain dn145	WGS	dn145	H58		GCF_001362515.1	ERR352624,ERR352780	CVDO01000000		51.87		Vietnam	Group O:9 (D1)			False		Group O:9 (D1)	Group O:9 (D1)	CVDO01000001	301481.0	323178.0
28142.11	Salmonella enterica subsp. enterica serovar Berta strain BCW_2191	WGS	BCW_2191	berta				MXFK00000000		52.15	Pork Chop	United States	Group O:9 (D1)			False				MXFK01000001	547907.0	569604.0
90370.1316	Salmonella enterica subsp. enterica serovar Typhi strain ct1-105	WGS	ct1-105	H58		GCF_001362475.1	ERR352645,ERR352820	CVED01000000		51.84		Vietnam	Group O:9 (D1)			False		Group O:9 (D1)	Group O:9 (D1)	CVED01000001	358132.0	379829.0
90370.1317	Salmonella enterica subsp. enterica serovar Typhi strain ty3-191	WGS	ty3-191	H58		GCF_001362495.1	ERR352662,ERR352852	CVEQ01000000		51.69		Vietnam	Group O:9 (D1)			False		Group O:9 (D1)	Group O:9 (D1)	CVEQ01000001	301457.0	323154.0
90370.1314	Salmonella enterica subsp. enterica serovar Typhi strain dtc5	WGS	dtc5	typhi		GCF_001362455.1	ERR357554,ERR357648	CVGB01000000		51.96		Vietnam	Group O:9 (D1)			False		Group O:9 (D1)	Group O:9 (D1)	CVGB01000001	279316.0	301013.0
90370.1315	Salmonella enterica subsp. enterica serovar Typhi strain ty2-68	WGS	ty2-68	typhi		GCF_001362435.1	ERR357569,ERR357663	CVGN01000000		52.0		Vietnam	Group O:9 (D1)			False		Group O:9 (D1)	Group O:9 (D1)	CVGN01000001	165799.0	187496.0
90370.1312	Salmonella enterica subsp. enterica serovar Typhi strain dtc95	WGS	dtc95	H58		GCF_001362395.1	ERR349523,ERR349618	CVAF01000000		51.84		Vietnam	Group O:9 (D1)			False		Group O:9 (D1)	Group O:9 (D1)	CVAF01000001	165759.0	187456.0
590.17331	Salmonella enterica SRR1334131	WGS		Berta	MLST.Salmonella_enterica.435		SRR1334131			52.25	Chicken Breast	United States	Group O:9 (D1)			False				590.17331.con.0004	207624.0	229321.0
90370.131	Salmonella enterica subsp. enterica serovar Typhi strain SGB88	WGS	SGB88	typhi		GCF_001362355.1	ERR343335,ERR343430	CGLO01000000		51.87		Bangladesh	Group O:9 (D1)			False		Group O:9 (D1)	Group O:9 (D1)	CJJW01000001	165774.0	187471.0
90370.1311	Salmonella enterica subsp. enterica serovar Typhi strain D56393	WGS	D56393	typhi		GCF_001362375.1	ERR360725,ERR360821	CGQJ01000000		52.02		Malawi	Group O:9 (D1)			False		Group O:9 (D1)	Group O:9 (D1)	CGQJ01000001	165692.0	187389.0
90370.1162	Salmonella enterica subsp. enterica serovar Typhi strain W794	WGS	W794	typhi		GCF_001359395.1	ERR331289	CGJD01000000		52.03		Fiji	Group O:9 (D1)			False		Group O:9 (D1)	Group O:9 (D1)	CGJD01000001	301496.0	323193.0
1265659.3	Salmonella enterica subsp. enterica serovar Agona str. 14.E.05	WGS	14.E.05	serovar Agona	MLST.Salmonella_enterica.13	GCA_000388455.1		CATB00000000		52.0	Environment (poultry dust)	Ireland	Group O:4 (B)			False		Group O:4 (B)	Group O:4 (B)	CATB01000031	161162.0	181651.0
90370.72	Salmonella enterica subsp. enterica serovar Typhi strain MDUST239	WGS	MDUST239	typhi		GCF_001048415.1	ERR352292,ERR352378	CVPM01000000		51.94			Group O:9 (D1)			False		Group O:9 (D1)	Group O:9 (D1)	CVPM01000001	301697.0	323394.0
90370.73	Salmonella enterica subsp. enterica serovar Typhi strain MDUST146	WGS	MDUST146	H58		GCF_001048435.1	ERR357679,ERR357765	CVQJ01000000		51.97			Group O:9 (D1)			False		Group O:9 (D1)	Group O:9 (D1)	CVQJ01000001	165761.0	187458.0
90370.70	Salmonella enterica subsp. enterica serovar Typhi strain M223	WGS	M223	typhi		GCF_001048375.1	ERR349340,ERR349436	CVPY01000000		51.88			Group O:9 (D1)			False		Group O:9 (D1)	Group O:9 (D1)	CVPY01000001	302751.0	324448.0
90370.71	Salmonella enterica subsp. enterica serovar Typhi strain MDUST181	WGS	MDUST181	H58		GCF_001048395.1	ERR352894,ERR352943	CVPZ01000000		51.98			Group O:9 (D1)			False		Group O:9 (D1)	Group O:9 (D1)	CVPZ01000001	165764.0	187461.0
149539.505	Salmonella enterica subsp. enterica serovar Enteritidis strain CFSAN051877	WGS	CFSAN051877	Enteritidis		GCF_001973245.1		MTTQ00000000	110x	52.14	spleen	United States	Group O:9 (D1)			False		Group O:9 (D1)	Group O:9 (D1)	MTTQ01000001	157237.0	178935.0
486998.14	Salmonella enterica subsp. enterica serovar Litchfield strain BCW_2723	WGS	BCW_2723	litchfield				MYBN00000000		52.17	Human	Taiwan	Group O:8 (C2-C3)			False				MYBN01000008	68550.0	91777.0
486998.15	Salmonella enterica subsp. enterica serovar Litchfield strain NY_FSL S10-955	WGS	NY_FSL S10-955	Litchfield				NBRY00000000	27.6161x	52.19	produce field - drag swab	United States	Group O:8 (C2-C3)			False		Group O:8 (C2-C3)	Group O:8 (C2-C3)	NBRY01000003	199554.0	222781.0
486998.10	Salmonella enterica subsp. enterica serovar Litchfield strain BCW_4015	WGS	BCW_4015	litchfield				MYTV00000000		52.22		United States	Group O:8 (C2-C3)			False				MYTV01000006	92845.0	116072.0
486998.11	Salmonella enterica subsp. enterica serovar Litchfield strain BCW_4000	WGS	BCW_4000	litchfield				MXQP00000000		52.19		United States	Group O:8 (C2-C3)			False				MXQP01000009	15876.0	39103.0
486998.12	Salmonella enterica subsp. enterica serovar Litchfield strain BCW_2892	WGS	BCW_2892	litchfield				MXVY00000000		52.19			Group O:8 (C2-C3)			False				MXVY01000006	158033.0	181260.0
28901.2067	Salmonella enterica strain BCW_5071	WGS	BCW_5071					MYLI00000000		51.99	culture		Group O:4 (B)		transposase AND wzy AND Cluster 657 AND transposase	True				MYLI01000007	106904.0	129658.0
57743.69	Salmonella enterica subsp. enterica serovar Weltevreden	WGS		weltevreden		GCF_001410435.1	ERR294805	CZLN01000000		52.09	Human Stool		Group O:3,10 (E1)			False				CZLN01000011	59145.0	76441.0
595.30	Salmonella enterica subsp. enterica serovar Infantis strain CVM N45928	WGS	CVM N45928	Infantis		GCF_001242165.1	SRR2566964	LHGS01000000	75x	52.14	Chicken Legs	United States	Group O:7 (C1)			False		Group O:7 (C1)	Group O:7 (C1)	LHGS01000011	160011.0	171701.0
595.32	Salmonella enterica subsp. enterica serovar Infantis strain CVM N45943	WGS	CVM N45943	Infantis		GCF_001242545.1	SRR2566979	LHHG01000000	78x	52.24	Pork Chops	United States	Group O:7 (C1)			False		Group O:7 (C1)	Group O:7 (C1)	LHHG01000015	157617.0	169307.0
595.33	Salmonella enterica subsp. enterica serovar Infantis strain CVM N46813	WGS	CVM N46813	Infantis		GCF_001242875.1	SRR2566995	LHHV01000000	55.6x	52.24	Ground Beef	United States	Group O:7 (C1)			False		Group O:7 (C1)	Group O:7 (C1)	LHHV01000006	157854.0	169544.0
595.34	Salmonella enterica subsp. enterica serovar Infantis strain CVM N46819	WGS	CVM N46819	Infantis		GCF_001242985.1	SRR2567000	LHHZ01000000	60.9x	52.3	Ground Turkey	United States	Group O:7 (C1)			False		Group O:7 (C1)	Group O:7 (C1)	LHHZ01000014	160006.0	171696.0
595.35	Salmonella enterica subsp. enterica serovar Infantis strain CVM N47714	WGS	CVM N47714	Infantis		GCF_001243785.1	SRR2567046	LHJI01000000	70.2x	52.26	Chicken Legs	United States	Group O:7 (C1)			False		Group O:7 (C1)	Group O:7 (C1)	LHJI01000021	168073.0	179763.0
595.36	Salmonella enterica subsp. enterica serovar Infantis strain CVM N48577	WGS	CVM N48577	Infantis		GCF_001244215.1	SRR2567063	LHJX01000000	64.5x	52.24	Chicken Breast	United States	Group O:7 (C1)			False		Group O:7 (C1)	Group O:7 (C1)	LHJX01000004	157854.0	169544.0
595.38	Salmonella enterica subsp. enterica serovar Infantis strain CVM N48694	WGS	CVM N48694	Infantis		GCF_001244865.1	SRR2567083	LHKP01000000	60.3x	52.23	Ground Beef	United States	Group O:7 (C1)			False		Group O:7 (C1)	Group O:7 (C1)	LHKP01000007	168163.0	179853.0
590.12370	Salmonella enterica SRR2637903	WGS		Chailey			SRR2637903			52.2	Swine	United States	Group O:8 (C2-C3)			False				590.12370.con.0002	313612.0	336839.0
590.14408	Salmonella enterica SRR1198956	WGS		Typhimurium var. Copenhagen	MLST.Salmonella_enterica.19		SRR1198956			52.12	Chicken Breast	United States	Group O:4 (B)			False				590.14408.con.0010	119064.0	139553.0
85569.234	Salmonella enterica subsp. enterica serovar Typhimurium str. DT104 strain H138	WGS	H138	Typhimurium		GCF_001220905.1	ERR170619	CTIL01000000		52.04		United Kingdom	Group O:4 (B)			False		Group O:4 (B)	Group O:4 (B)	CTIL01000010	159652.0	180141.0
1412588.3	Salmonella enterica subsp. enterica serovar Enteritidis str. EC20130345	Complete	enteritidis	serovar enteritidis		GCA_000626015.1	SRR1183885	CP007418.1		52.2	ANIMAL-chicken	Canada	Group O:9 (D1)			False		Group O:9 (D1)	Group O:9 (D1)	CP007418	2162936.0	2184634.0
1124913.3	Salmonella enterica subsp. enterica serovar Agona str. 442692 2-5	WGS	442692 2-5	serovar Agona	MLST.Salmonella_enterica.13	GCA_000484075.1		AYCR00000000	17x	52.1	puffed wheat cereal		Group O:4 (B)			False		Group O:4 (B)	Group O:4 (B)	AYCR01000021	36.0	20443.0
1124954.3	Salmonella enterica subsp. enterica serovar Kentucky str. 20793	WGS	20793	serovar Kentucky	MLST.Salmonella_enterica.152	GCA_000474455.1	SRR955268	AUQJ00000000	13x	52.0	chicken Breast		Group O:8 (C2-C3)	wbaL		False	ddhD	Group O:8 (C2-C3)	Group O:8 (C2-C3)	AUQJ01000023	166593.0	189819.0
590.15657	Salmonella enterica SRR2407559	WGS		Typhimurium var. 5-	MLST.Salmonella_enterica.19		SRR2407559			52.09	Chicken Breast	United States	Group O:4 (B)			False			Group O:4 (B)	590.15657.con.0020	23252.0	43741.0
590.14327	Salmonella enterica SRR3665203	WGS		Kentucky	MLST.Salmonella_enterica.152		SRR3665203			52.05	Chicken Wings	United States	Group O:8 (C2-C3)			False				590.14327.con.0010	89367.0	112594.0
590.15654	Salmonella enterica SRR3295866	WGS		Derby			SRR3295866			51.97	Hogs	United States	Group O:4 (B)			False				590.15654.con.0005	79296.0	99785.0
90370.1392	Salmonella enterica subsp. enterica serovar Typhi strain dn152	WGS	dn152	H58		GCF_001363975.1	ERR352613,ERR352758	CVDA01000000		51.74		Vietnam	Group O:9 (D1)			False		Group O:9 (D1)	Group O:9 (D1)	CVDA01000001	301687.0	323384.0
590.17478	Salmonella enterica SRR1363301	WGS		Heidelberg			SRR1363301			52.09	Ground Turkey	United States	Group O:4 (B)			False				590.17478.con.0001	167708.0	188197.0
1412454.3	Salmonella enterica subsp. enterica serovar Enteritidis str. EC20090698	Complete	enteritidis	serovar enteritidis		GCA_000626255.1	SRR1183749,SRR1183982	CP007248.1		52.2	chicken-abbatoir-Sporadic	Canada	Group O:9 (D1)			False		Group O:9 (D1)	Group O:9 (D1)	CP007248	2120585.0	2142283.0
46626.20	Salmonella enterica subsp. enterica serovar Give strain BCW_2688	WGS	BCW_2688	give				MYCU00000000		52.18	Human	Malta	Group O:3,10 (E1)			False				MYCU01000008	106901.0	124199.0
590.17475	Salmonella enterica SRR2993935	WGS		Kentucky	MLST.Salmonella_enterica.152		SRR2993935			51.97	Chicken Breast	United States	Group O:8 (C2-C3)			False	wzy			590.17475.con.0006	229971.0	253198.0
590.17476	Salmonella enterica SRR1631187	WGS		Kentucky	MLST.Salmonella_enterica.152		SRR1631187			51.93	Chicken Breast	United States	Group O:8 (C2-C3)			False				590.17476.con.0004	229971.0	253198.0
46626.23	Salmonella enterica subsp. enterica serovar Give strain NY_FSL S10-1814	WGS	NY_FSL S10-1814	Give				NBQR00000000	151.411x	52.16	soil	United States	Group O:3,10 (E1)			False		Group O:3,10 (E1)	Group O:3,10 (E1)	NBQR01000008	151898.0	169196.0
46626.24	Salmonella enterica subsp. enterica serovar Give strain NY_FSL S10-1765	WGS	NY_FSL S10-1765	Give				NBQV00000000	89.3913x	52.16	water	United States	Group O:3,10 (E1)			False		Group O:3,10 (E1)	Group O:3,10 (E1)	NBQV01000007	151898.0	169196.0
46626.25	Salmonella enterica subsp. enterica serovar Give strain NY_FSL S10-1421	WGS	NY_FSL S10-1421	Give				NBRR00000000	103.398x	52.16	water	United States	Group O:3,10 (E1)			False		Group O:3,10 (E1)	Group O:3,10 (E1)	NBRR01000008	151904.0	169202.0
46626.26	Salmonella enterica subsp. enterica serovar Give strain NY_FSL S10-1649	WGS	NY_FSL S10-1649	Give				NBRD00000000	93.9038x	52.14	water	United States	Group O:3,10 (E1)			False		Group O:3,10 (E1)	Group O:3,10 (E1)	NBRD01000008	151904.0	169202.0
590.17473	Salmonella enterica SRR1631186	WGS		I 4,12:d:-			SRR1631186			51.97	Chicken Breast	United States	Group O:8 (C2-C3)			False				590.17473.con.0003	229971.0	253198.0
590.13024	Salmonella enterica SRR1793270	WGS		Reading	MLST.Salmonella_enterica.412		SRR1793270			52.18	Ground Turkey	United States	Group O:4 (B)			False				590.13024.con.0001	1090171.0	1110660.0
590.13023	Salmonella enterica SRR2407705	WGS		Hadar	MLST.Salmonella_enterica.33		SRR2407705			52.2	Ground Turkey	United States	Group O:8 (C2-C3)			False				590.13023.con.0005	33369.0	56596.0
938146.3	Salmonella enterica subsp. enterica serovar Newport str. DC_10-450	WGS	DC_10-450	Newport		GCF_001051715.1	SRR643619,SRR648849	APHB01000000	40x	52.09	Stool	United States	Group O:8 (C2-C3)			False		Group O:8 (C2-C3)	Group O:8 (C2-C3)	APHB01000015	164586.0	187813.0
590.13022	Salmonella enterica SRR1636987	WGS		Heidelberg	MLST.Salmonella_enterica.15		SRR1636987			52.17	Ground Turkey	United States	Group O:4 (B)			False				590.13022.con.0001	167708.0	188197.0
59201.788	Salmonella enterica subsp. enterica strain CFSAN058535	WGS	CFSAN058535		MLST.Salmonella_enterica.95	GCA_003068205.1		QAQG01000000	67x	52.168102000000005	Pond	USA	Group O:4 (B)			False				QAQG01000002	158296.0	178787.0
1412553.3	Salmonella enterica subsp. enterica serovar Enteritidis str. EC20120697	Complete	enteritidis	serovar enteritidis		GCA_000625595.1	SRR1183850	CP007342.1		50.0	ANIMAL-chicken		Group O:9 (D1)	wbaN AND rmlC AND manC AND rmlA AND ddhB AND ddhD AND wbaP		False	rmlD AND wzx AND manB AND manB AND Cluster 49	Group O:9 (D1)	Group O:9 (D1)	CP007342	2162789.0	2184614.0
590.13532	Salmonella enterica SRR1637073	WGS		Hadar			SRR1637073			52.22	Ground Turkey	United States	Group O:8 (C2-C3)			False				590.13532.con.0004	32971.0	56198.0
149539.571	Salmonella enterica subsp. enterica serovar Enteritidis strain CFSAN057656	WGS	CFSAN057656	enteritidis				MZPD00000000		52.12	Raw Pork Loin	Brazil	Group O:9 (D1)			False		Group O:9 (D1)	Group O:9 (D1)	MZPD01000005	152508.0	174204.0
149539.570	Salmonella enterica subsp. enterica serovar Enteritidis strain CFSAN057654	WGS	CFSAN057654	enteritidis				MZPB00000000		52.12	Feces	Brazil	Group O:9 (D1)			False		Group O:9 (D1)	Group O:9 (D1)	MZPB01000004	157089.0	178785.0
149539.573	Salmonella enterica subsp. enterica serovar Enteritidis strain CFSAN057660	WGS	CFSAN057660	enteritidis				MZPH00000000		52.12	Cake	Brazil	Group O:9 (D1)			False		Group O:9 (D1)	Group O:9 (D1)	MZPH01000009	148426.0	170122.0
149539.572	Salmonella enterica subsp. enterica serovar Enteritidis strain CFSAN057658	WGS	CFSAN057658	enteritidis				MZPF00000000		52.13	Pie	Brazil	Group O:9 (D1)			False		Group O:9 (D1)	Group O:9 (D1)	MZPF01000009	152572.0	174268.0
149539.575	Salmonella enterica subsp. enterica serovar Enteritidis strain CFSAN057662	WGS	CFSAN057662	enteritidis				MZPJ00000000		52.12	Feces	Brazil	Group O:9 (D1)			False		Group O:9 (D1)	Group O:9 (D1)	MZPJ01000003	152640.0	174336.0
149539.574	Salmonella enterica subsp. enterica serovar Enteritidis strain CFSAN057664	WGS	CFSAN057664	enteritidis				MZPL00000000		52.13	Raw Chicken Carcass	Brazil	Group O:9 (D1)			False		Group O:9 (D1)	Group O:9 (D1)	MZPL01000002	799140.0	820836.0
149539.577	Salmonella enterica subsp. enterica serovar Enteritidis strain CFSAN057665	WGS	CFSAN057665	enteritidis				MZPM00000000		52.16	Raw Chicken Carcass	Brazil	Group O:9 (D1)			False		Group O:9 (D1)	Group O:9 (D1)	MZPM01000002	799341.0	821036.0
149539.576	Salmonella enterica subsp. enterica serovar Enteritidis strain CFSAN057663	WGS	CFSAN057663	enteritidis				MZPK00000000		52.13	Chicken Meat	Brazil	Group O:9 (D1)			False		Group O:9 (D1)	Group O:9 (D1)	MZPK01000003	63232.0	84928.0
149539.579	Salmonella enterica subsp. enterica serovar Enteritidis strain CFSAN057670	WGS	CFSAN057670	enteritidis				MZPR00000000		52.12	Sandwich with Homemade Mayonnaise	Brazil	Group O:9 (D1)			False	Cluster 531	Group O:9 (D1)	Group O:9 (D1)	MZPR01000014	148590.0	170286.0
149539.578	Salmonella enterica subsp. enterica serovar Enteritidis strain CFSAN057668	WGS	CFSAN057668	enteritidis				MZPP00000000		52.13	Feces	Brazil	Group O:9 (D1)			False		Group O:9 (D1)	Group O:9 (D1)	MZPP01000002	799273.0	820969.0
590.16075	Salmonella enterica SRR4280604	WGS		Kentucky			SRR4280604			51.93	Chicken Breast	United States	Group O:8 (C2-C3)			False	wzy			590.16075.con.0002	232491.0	255718.0
984247.3	Salmonella enterica subsp. enterica serovar Newport str. 36804	WGS	36804	Newport		GCF_001051545.1	SRR648838	APGQ01000000	17.0x	52.08	tomato farm	United States	Group O:8 (C2-C3)			False	Cluster 319	Group O:8 (C2-C3)	Group O:8 (C2-C3)	APGQ01000168	95621.0	118848.0
90370.206	Salmonella enterica subsp. enterica serovar Typhi strain MDUST331	WGS	MDUST331	typhi		GCF_001099365.1	ERR352497,ERR352583	CJCM01000000		51.94		Papua New Guinea	Group O:9 (D1)			False		Group O:9 (D1)	Group O:9 (D1)	CJCM01000001	165790.0	187487.0
90370.207	Salmonella enterica subsp. enterica serovar Typhi strain MDUST245	WGS	MDUST245	H58		GCF_001099465.1	ERR357700,ERR357786	CJGY01000000		52.02		India	Group O:9 (D1)			False		Group O:9 (D1)	Group O:9 (D1)	CJGY01000001	165811.0	187508.0
90370.204	Salmonella enterica subsp. enterica serovar Typhi strain A53009	WGS	A53009	typhi		GCF_001099285.1	ERR279145	CJTC01000000		52.1		Malawi	Group O:9 (D1)			False		Group O:9 (D1)	Group O:9 (D1)	CJTC01000001	252952.0	274649.0
90370.205	Salmonella enterica subsp. enterica serovar Typhi strain E01-1747	WGS	E01-1747	typhi		GCF_001099305.1	ERR360423,ERR360505	CJJR01000000		52.1		Cameroon	Group O:9 (D1)			False		Group O:9 (D1)	Group O:9 (D1)	CJJR01000001	279642.0	301339.0
90370.202	Salmonella enterica subsp. enterica serovar Typhi strain MDUST30	WGS	MDUST30	typhi		GCF_001099205.1	ERR213248	CJPT01000000		52.03		Fiji	Group O:9 (D1)			False		Group O:9 (D1)	Group O:9 (D1)	CJPT01000001	165806.0	187503.0
90370.203	Salmonella enterica subsp. enterica serovar Typhi strain UI315	WGS	UI315	H58		GCF_001099265.1	ERR340809	CIVY01000000		51.84		Laos	Group O:9 (D1)			False		Group O:9 (D1)	Group O:9 (D1)	CIVY01000001	165773.0	187470.0
90370.200	Salmonella enterica subsp. enterica serovar Typhi strain A352	WGS	A352	typhi		GCF_001099125.1	ERR326626	CJXG01000000		52.08		Indonesia	Group O:9 (D1)			False		Group O:9 (D1)	Group O:9 (D1)	CJXG01000001	165765.0	187462.0
90370.201	Salmonella enterica subsp. enterica serovar Typhi strain 05-8683	WGS	05-8683	typhi		GCF_001099145.1	ERR360544,ERR360627	CJKE01000000		52.08		Algeria	Group O:9 (D1)			False		Group O:9 (D1)	Group O:9 (D1)	CJKE01000001	165766.0	187463.0
108619.159	Salmonella enterica subsp. enterica serovar Newport strain 149	WGS	149	Newport	MLST.Salmonella_enterica.45	GCA_003119015.1		QDOV01000000	63x	52.209488	feces	USA	Group O:8 (C2-C3)			False		Group O:8 (C2-C3)	Group O:8 (C2-C3)	QDOV01000007	86400.0	109627.0
108619.158	Salmonella enterica subsp. enterica serovar Newport strain 130	WGS	130	Newport	MLST.Salmonella_enterica.413	GCA_003119475.1		QDPO01000000	66x	52.217890000000004	feces	USA	Group O:7 (C1)			False		Group O:8 (C2-C3)	Group O:7 (C1)	QDPO01000008	7957.0	19647.0
90370.208	Salmonella enterica subsp. enterica serovar Typhi strain Ke477	WGS	Ke477	H58		GCF_001099405.1	ERR212662	CJRL01000000		51.83		Kenya	Group O:9 (D1)			False		Group O:9 (D1)	Group O:9 (D1)	CJRL01000001	252786.0	274483.0
90370.209	Salmonella enterica subsp. enterica serovar Typhi strain ERL101621	WGS	ERL101621	typhi		GCF_001099585.1	ERR343301,ERR343396	CIXP01000000		51.97		India	Group O:9 (D1)			False		Group O:9 (D1)	Group O:9 (D1)	CIXP01000001	279087.0	300784.0
149539.317	Salmonella enterica subsp. enterica serovar Enteritidis	Complete		Enteritidis		GCF_000750215.1	SRR1533624	CP009089		52.16	environment	Canada	Group O:9 (D1)			False		Group O:9 (D1)	Group O:9 (D1)	CP009089	2123136.0	2144832.0
149539.316	Salmonella enterica subsp. enterica serovar Enteritidis strain Durban	Complete	Durban	Enteritidis		GCF_000612325.1		CP007507,CP007508	65	52.17	blood	South Africa	Group O:9 (D1)			False	Cluster 531	Group O:9 (D1)	Group O:9 (D1)	CP007507	2121838.0	2143537.0
1412577.3	Salmonella enterica subsp. enterica serovar Enteritidis str. EC20122022	Complete	enteritidis	serovar enteritidis		GCA_000625895.1	SRR1183874	CP007412.1		52.1	Food	Canada	Group O:9 (D1)			False		Group O:9 (D1)	Group O:9 (D1)	CP007412	2162796.0	2184492.0
149539.319	Salmonella enterica subsp. enterica serovar Enteritidis	Complete		Enteritidis		GCF_000750295.1	SRR1533833	CP009091		52.1	shellfish monitoring program	Canada	Group O:9 (D1)			False		Group O:9 (D1)	Group O:9 (D1)	CP009091	2156877.0	2178573.0
149539.318	Salmonella enterica subsp. enterica serovar Enteritidis	Complete		Enteritidis		GCF_000750255.1	SRR1533832	CP009090		52.17	chicken	Canada	Group O:9 (D1)			False		Group O:9 (D1)	Group O:9 (D1)	CP009090	2121602.0	2143298.0
2052597.7	Salmonella enterica subsp. enterica serovar Legon strain NRWCIIIB	WGS	NRWCIIIB	Legon		GCA_003072885.1		PGDG01000000	165x	52.15037	wagashi (unripened soft cheese)	Ghana	Group O:4 (B)			False		Group O:4 (B)	Group O:4 (B)	PGDG01000004	152998.0	173487.0
2052597.6	Salmonella enterica subsp. enterica serovar Legon strain NRWCIIA	WGS	NRWCIIA	Legon		GCA_003072905.1		PGDJ01000000	205x	52.153659999999995	wagashi (unripened soft cheese)	Ghana	Group O:4 (B)			False		Group O:4 (B)	Group O:4 (B)	PGDJ01000002	262588.0	283077.0
2052597.5	Salmonella enterica subsp. enterica serovar Legon strain NRWCIA	WGS	NRWCIA	Legon		GCA_003072925.1		PGDM01000000	175x	52.15173	wagashi (unripened soft cheese)	Ghana	Group O:4 (B)			False		Group O:4 (B)	Group O:4 (B)	PGDM01000003	262250.0	282739.0
2052597.4	Salmonella enterica subsp. enterica serovar Legon strain NRWCIC	WGS	NRWCIC	Legon		GCA_003072945.1		PGDK01000000	196x	52.151707	wagashi (unripened soft cheese)	Ghana	Group O:4 (B)			False		Group O:4 (B)	Group O:4 (B)	PGDK01000003	262343.0	282832.0
2052597.3	Salmonella enterica subsp. enterica serovar Legon strain NRWCIB	WGS	NRWCIB	Legon		GCA_003072965.1		PGDL01000000	204x	52.151672	wagashi (unripened soft cheese)	Ghana	Group O:4 (B)			False		Group O:4 (B)	Group O:4 (B)	PGDL01000003	262361.0	282850.0
54388.9	Salmonella enterica subsp. enterica serovar Paratyphi A strain J852	WGS	J852	serovar Paratyphi		GCF_000983155.1		CCTP01000000		52.17			Group O:2 (A)			False	galF AND galF AND galF AND wbaU AND galF AND galF AND galF AND galF AND galF AND galF AND galF AND wbaU AND wbaU AND galF	Group O:2 (A)	Group O:2 (A)	CCTP01000001	2708811.0	2730508.0
54388.8	Salmonella enterica subsp. enterica serovar Paratyphi A strain 00 6712	WGS	00 6712	serovar Paratyphi		GCF_000983135.1		CCTC01000000		52.17			Group O:2 (A)			False	galF AND galF AND galF AND wbaU AND galF AND galF AND wbaU AND galF AND galF AND galF AND galF AND galF AND galF	Group O:2 (A)	Group O:2 (A)	CCTC01000001	2697915.0	2719611.0
28147.32	Salmonella enterica subsp. enterica serovar Oranienburg strain BCW_2875	WGS	BCW_2875	oranienburg				MXWO00000000		52.25			Group O:7 (C1)			False				MXWO01000024	63494.0	75184.0
54388.5	Salmonella enterica subsp. enterica serovar Paratyphi A CMCC 50973	Complete	50973	serovar Paratyphi		GCA_000818075.1		CP009049.1	133x	52.15		China	Group O:9 (D1)	wzx		False	galF AND galF AND galF AND wbaU AND galF AND galF AND wbaV AND tyv AND galF AND galF AND galF AND galF AND galF AND galF			CP009049	1471489.0	1494154.0
28147.30	Salmonella enterica subsp. enterica serovar Oranienburg strain BCW_3947	WGS	BCW_3947	oranienburg				MXSI00000000		52.04		United States	Group O:7 (C1)		Cluster 631	False				MXSI01000038	5971.0	17661.0
2052597.8	Salmonella enterica subsp. enterica serovar Legon strain NRWCIIB	WGS	NRWCIIB	Legon		GCA_003072865.1		PGDI01000000	164x	52.142227	wagashi (unripened soft cheese)	Ghana	Group O:4 (B)			False		Group O:4 (B)	Group O:4 (B)	PGDI01000002	152992.0	173481.0
487004.7	Salmonella enterica subsp. enterica serovar Uganda strain 2013K-0047	WGS	2013K-0047	uganda				MZEB00000000		52.15			Group O:3,10 (E1)			False				MZEB01000009	131683.0	148988.0
487004.6	Salmonella enterica subsp. enterica serovar Uganda strain 65-4815	WGS	65-4815	uganda				MZDW00000000		52.15			Group O:3,10 (E1)			False				MZDW01000008	165893.0	183198.0
487004.5	Salmonella enterica subsp. enterica serovar Uganda strain BCW_2248	WGS	BCW_2248	uganda				MXEA00000000		52.19	Pork Chop	United States	Group O:3,10 (E1)		Cluster 669	False				MXEA01000008	211617.0	228922.0
718274.8	Salmonella enterica subsp. enterica serovar Typhimurium str. T000240	Complete	T000240	serovar Typhimurium	MLST.Salmonella_enterica.19	GCA_000283735.1		AP011957,AP011958,AP011959		52.25		Japan	Group O:4 (B)			False		Group O:4 (B)	Group O:4 (B)	AP011957	2154902.0	2175391.0
487004.9	Salmonella enterica subsp. enterica serovar Uganda strain 97-0352	WGS	97-0352	uganda				MZEU00000000		52.19			Group O:3,10 (E1)		Cluster 669	False				MZEU01000005	184589.0	201894.0
487004.8	Salmonella enterica subsp. enterica serovar Uganda strain 05-0212	WGS	05-0212	uganda				MZEM00000000		52.13			Group O:3,10 (E1)			False				MZEM01000010	165898.0	183203.0
90370.2366	Salmonella enterica subsp. enterica serovar Typhi strain ST38	WGS	ST38	Typhi	MLST.Salmonella_enterica.1	GCA_003137655.1		PZLM01000000	139.9x	52.077736	blood	Taiwan	Group O:9 (D1)			False				PZLM01000001	279066.0	300764.0
90370.2367	Salmonella enterica subsp. enterica serovar Typhi strain ST39	WGS	ST39	Typhi	MLST.Salmonella_enterica.2	GCA_003137625.1		PZLN01000000	118.5x	52.074944	blood	Taiwan	Group O:9 (D1)			False				PZLN01000001	206475.0	228172.0
98360.48	Salmonella enterica subsp. enterica serovar Dublin strain CVM N41733	WGS	CVM N41733	Dublin	MLST.Salmonella_enterica.10	GCF_001480305.1	SRR3664802	JYYV01000000	56.6x	52.09	Ground Beef	United States	Group O:9 (D1)			False		Group O:9 (D1)	Group O:9 (D1)	JYYV01000021	156694.0	178392.0
90370.2365	Salmonella enterica subsp. enterica serovar Typhi strain ST35	WGS	ST35	Typhi	MLST.Salmonella_enterica.2	GCA_003137675.1		PZLL01000000	151.6x	52.1039	blood	Taiwan	Group O:9 (D1)			False				PZLL01000001	279095.0	300792.0
90370.2362	Salmonella enterica subsp. enterica serovar Typhi strain ST31	WGS	ST31	Typhi	MLST.Salmonella_enterica.1	GCA_003137735.1		PZLI01000000	135.5x	52.10243	blood	Taiwan	Group O:9 (D1)			False				PZLI01000001	279025.0	300722.0
90370.2363	Salmonella enterica subsp. enterica serovar Typhi strain ST33	WGS	ST33	Typhi	MLST.Salmonella_enterica.1	GCA_003137715.1		PZLJ01000000	129.4x	52.072063	blood	Taiwan	Group O:9 (D1)			False				PZLJ01000004	165819.0	187516.0
90370.236	Salmonella enterica subsp. enterica serovar Typhi strain ST26	WGS	ST26	Typhi	MLST.Salmonella_enterica.1	GCA_003137775.1		PZLD01000000	148.2x	52.10419	blood	Taiwan	Group O:9 (D1)			False				CJMG01000001	167097.0	188794.0
90370.2361	Salmonella enterica subsp. enterica serovar Typhi strain ST28	WGS	ST28	Typhi	MLST.Salmonella_enterica.1	GCA_003137755.1		PZLF01000000	115.1x	52.102688	blood	Taiwan	Group O:9 (D1)			False				PZLF01000001	279025.0	300722.0
98360.42	Salmonella enterica subsp. enterica serovar Dublin strain CVM N51251	WGS	CVM N51251	Dublin		GCF_001246165.1	SRR2567144	LHMP01000000	67.9x	52.11	Ground Beef	United States	Group O:9 (D1)			False		Group O:9 (D1)	Group O:9 (D1)	LHMP01000003	156694.0	178392.0
98360.43	Salmonella enterica subsp. enterica serovar Dublin strain CVM N51298	WGS	CVM N51298	Dublin		GCF_001247195.1	SRR2567191	LHOE01000000	53.9x	52.1	Ground Beef	United States	Group O:9 (D1)			False		Group O:9 (D1)	Group O:9 (D1)	LHOE01000002	467867.0	489565.0
98360.40	Salmonella enterica subsp. enterica serovar Dublin strain CVM N50443	WGS	CVM N50443	Dublin		GCF_001245745.1	SRR2567125	LHLY01000000	77.4x	52.09	Ground Beef	United States	Group O:9 (D1)			False		Group O:9 (D1)	Group O:9 (D1)	LHLY01000004	156694.0	178392.0
98360.41	Salmonella enterica subsp. enterica serovar Dublin strain CVM N50446	WGS	CVM N50446	Dublin		GCF_001245835.1	SRR2567128	LHMB01000000	63.3x	52.11	Ground Beef	United States	Group O:9 (D1)			False		Group O:9 (D1)	Group O:9 (D1)	LHMB01000003	156694.0	178392.0
90370.2368	Salmonella enterica subsp. enterica serovar Typhi strain ST40	WGS	ST40	Typhi	MLST.Salmonella_enterica.2	GCA_003137615.1		PZLO01000000	160.4x	52.071459999999995	blood	Taiwan	Group O:9 (D1)			False				PZLO01000001	165826.0	187523.0
90370.2369	Salmonella enterica subsp. enterica serovar Typhi strain ST43	WGS	ST43	Typhi	MLST.Salmonella_enterica.2	GCA_003137595.1		PZLR01000000	107.0x	52.001175	blood	Taiwan	Group O:9 (D1)			False				PZLR01000001	304731.0	326428.0
90370.1447	Salmonella enterica subsp. enterica serovar Typhi strain dty1-99	WGS	dty1-99	H58		GCF_001365095.1	ERR357559,ERR357653	CVGH01000000		51.68		Vietnam	Group O:9 (D1)			False		Group O:9 (D1)	Group O:9 (D1)	CVGH01000001	301449.0	323146.0
90370.1341	Salmonella enterica subsp. enterica serovar Typhi strain 2011-008969	WGS	2011-008969	H58		GCF_001362975.1	ERR360943,ERR360999	CGUS01000000		51.83		Cambodia	Group O:9 (D1)			False		Group O:9 (D1)	Group O:9 (D1)	CGUS01000001	301449.0	323146.0
1242090.3	Salmonella enterica subsp. enterica serovar Crossness str. 1422-74 strain 1422-74	Complete	1422-74	Crossness	MLST.Salmonella_enterica.15	GCF_001975245.1		CP019408	115.0x	52.21	Sewage	United Kingdom	Group O:4 (B)		transposase	False	galF	Group O:67		CP019408	2178137.0	2199692.0
85569.32	Salmonella enterica subsp. enterica serovar Typhimurium str. DT104 strain H54	WGS	H54	Typhimurium		GCF_001223105.1	ERR026128	CTLC01000000		52.08		United Kingdom	Group O:4 (B)			False		Group O:4 (B)	Group O:4 (B)	CQIE01000009	140.0	20629.0
90371.2428	Salmonella enterica subsp. enterica serovar Typhimurium strain BCW_2800	WGS	BCW_2800	typhimurium				MXYY00000000		52.1	chicken	Turkey	Group O:4 (B)			False				MXYY01000055	116.0	20605.0
90371.2429	Salmonella enterica subsp. enterica serovar Typhimurium strain BCW_2798	WGS	BCW_2798	typhimurium				MXZA00000000		52.12	Human	Thailand	Group O:4 (B)			False				MXZA01000048	13069.0	33558.0
90371.2426	Salmonella enterica subsp. enterica serovar Typhimurium strain BCW_2824	WGS	BCW_2824	typhimurium				MXYI00000000		52.12			Group O:4 (B)			False				MXYI01000001	4431.0	25049.0
90371.2427	Salmonella enterica subsp. enterica serovar Typhimurium strain BCW_2804	WGS	BCW_2804	typhimurium				MXYW00000000		52.17	Human Blood	Mauritius	Group O:4 (B)			False				MXYW01000015	6107.0	26596.0
90371.2424	Salmonella enterica subsp. enterica serovar Typhimurium strain BCW_2836	WGS	BCW_2836	typhimurium				MXXY00000000		52.04			Group O:4 (B)			False				MXXY01000059	132.0	20621.0
590.15516	Salmonella enterica SRR2567102	WGS		I 4,5,12:i:-			SRR2567102			52.15	Ground Turkey	United States	Group O:4 (B)			False				590.15516.con.0006	159874.0	180363.0
90371.2422	Salmonella enterica subsp. enterica serovar Typhimurium strain BCW_3990	WGS	BCW_3990	typhimurium				MXQY00000000		52.11		United States	Group O:4 (B)			False			Group O:4 (B)	MXQY01000003	90417.0	110906.0
590.15510	Salmonella enterica SRR3295856	WGS		Derby	MLST.Salmonella_enterica.40		SRR3295856			51.99	Hogs	United States	Group O:4 (B)			False				590.15510.con.0001	165610.0	186099.0
90371.2420	Salmonella enterica subsp. enterica serovar Typhimurium strain BCW_4372	WGS	BCW_4372	typhimurium				MYSM00000000		52.16		United States	Group O:4 (B)			False			Group O:4 (B)	MYSM01000011	65187.0	85676.0
90371.2421	Salmonella enterica subsp. enterica serovar Typhimurium strain BCW_4352	WGS	BCW_4352	typhimurium				MYTF00000000		51.68		United States	Group O:4 (B)			False			Group O:4 (B)	MYTF01000034	7204.0	27693.0
54388.123	Salmonella enterica subsp. enterica serovar Paratyphi A strain 01 1852	Complete	01 1852	serovar Paratyphi		GCF_000985575.1		CCTF01000000		52.11			Group O:2 (A)			False	galF	Group O:2 (A)	Group O:2 (A)	CCTF01000001	3292533.0	3314230.0
90370.134	Salmonella enterica subsp. enterica serovar Typhi strain MDUST333	WGS	MDUST333	typhi		GCF_001362955.1	ERR352931,ERR357472	CGUG01000000		51.95		Papua New Guinea	Group O:9 (D1)			False		Group O:9 (D1)	Group O:9 (D1)
54388.12	Salmonella enterica subsp. enterica serovar Paratyphi A strain 123	WGS	123	serovar Paratyphi		GCF_000985515.1		CCVI01000000		52.14			Group O:2 (A)			False	galF	Group O:2 (A)	Group O:2 (A)	CCVA01000001	2713318.0	2735015.0
28901.1604	Salmonella enterica strain CVM N17	WGS	CVM N17	Heidelberg		GCF_001951915.1		JHAS00000000	49.86x	52.03	Chicken Breast	United States	Group O:4 (B)			False		Group O:4 (B)	Group O:4 (B)	JHAS01000020	167600.0	188089.0
85569.38	Salmonella enterica subsp. enterica serovar Typhimurium str. DT104 strain CH45	WGS	CH45	Typhimurium		GCF_001159405.1	ERR211882	CQGQ01000000		52.05		Canada	Group O:4 (B)			False		Group O:4 (B)	Group O:4 (B)	CQGQ01000010	159652.0	180141.0
1967620.3	Salmonella enterica subsp. salamae serovar 47:d:z39 strain BCW_1518	WGS	BCW_1518	47:d:z39				MXPK00000000		51.88			Group O:47 (X)			False			Group O:47 (X)	MXPK01000017	79637.0	95525.0
85569.34	Salmonella enterica subsp. enterica serovar Typhimurium str. DT104 strain CH41	WGS	CH41	Typhimurium		GCF_001153005.1	ERR211878	CQHN01000000		52.11		Canada	Group O:4 (B)			False		Group O:4 (B)	Group O:4 (B)	CQHN01000008	135.0	20624.0
85569.35	Salmonella enterica subsp. enterica serovar Typhimurium str. DT104 strain CH27	WGS	CH27	Typhimurium		GCF_001154285.1	ERR211864	CQGT01000000		52.11		Canada	Group O:4 (B)			False		Group O:4 (B)	Group O:4 (B)	CQGT01000009	139.0	20628.0
85569.36	Salmonella enterica subsp. enterica serovar Typhimurium str. DT104 strain CH4	WGS	CH4	Typhimurium		GCF_001154585.1	ERR211841	CQHH01000000		52.11		Canada	Group O:4 (B)			False		Group O:4 (B)	Group O:4 (B)	CQHH01000008	159652.0	180141.0
85569.37	Salmonella enterica subsp. enterica serovar Typhimurium str. DT104 strain CH30	WGS	CH30	Typhimurium		GCF_001155485.1	ERR211867	CQHG01000000		52.12		Canada	Group O:4 (B)			False		Group O:4 (B)	Group O:4 (B)	CQHG01000008	758.0	21247.0
85569.30	Salmonella enterica subsp. enterica serovar Typhimurium str. DT104 strain CH47	WGS	CH47	Typhimurium		GCF_001139325.1	ERR211884	CQHD01000000		52.12		Canada	Group O:4 (B)			False		Group O:4 (B)	Group O:4 (B)	CQHD01000009	159917.0	180406.0
85569.31	Salmonella enterica subsp. enterica serovar Typhimurium str. DT104 strain CH8	WGS	CH8	Typhimurium		GCF_001140725.1	ERR211845	CQHE01000000		52.11		Canada	Group O:4 (B)			False		Group O:4 (B)	Group O:4 (B)	CQHE01000008	159652.0	180141.0
85569.32	Salmonella enterica subsp. enterica serovar Typhimurium str. DT104 strain CH43	WGS	CH43	Typhimurium		GCF_001144305.1	ERR211880	CQIE01000000		49.12		Canada	Group O:4 (B)			False		Group O:4 (B)	Group O:4 (B)	CQIE01000009	140.0	20629.0
85569.33	Salmonella enterica subsp. enterica serovar Typhimurium str. DT104 strain CH31	WGS	CH31	Typhimurium		GCF_001146465.1	ERR211868	CQGX01000000		52.11		Canada	Group O:4 (B)			False		Group O:4 (B)	Group O:4 (B)	CQGX01000010	159652.0	180141.0
54388.124	Salmonella enterica subsp. enterica serovar Paratyphi A strain 1-57	WGS	1-57	serovar Paratyphi		GCF_000985595.1		CCUQ01000000		52.04			Group O:2 (A)			False	galF	Group O:2 (A)	Group O:2 (A)	CCUQ01000001	2747461.0	2769159.0
149539.1142	Salmonella enterica subsp. enterica serovar Enteritidis strain SJTUF10978	Complete	SJTUF10978	Enteritidis		GCA_002813975.1		CP015524,CP015525	327x	52.17	chicken	China	Group O:9 (D1)			False		Group O:9 (D1)	Group O:9 (D1)	CP015524	2096351.0	2118047.0
90370.1342	Salmonella enterica subsp. enterica serovar Typhi strain ty2-105	WGS	ty2-105	H58		GCF_001362995.1	ERR352703,ERR352873	CVFO01000000		51.75		Vietnam	Group O:9 (D1)			False		Group O:9 (D1)	Group O:9 (D1)	CVFO01000001	301512.0	323209.0
85569.179	Salmonella enterica subsp. enterica serovar Typhimurium str. DT104 strain V112	WGS	V112	Typhimurium		GCF_001219465.1	ERR170668	CTJW01000000		52.13		United Kingdom	Group O:4 (B)			False		Group O:4 (B)	Group O:4 (B)	CTJW01000006	139.0	20628.0
590.14970	Salmonella enterica SRR3098648	WGS		Saintpaul			SRR3098648			52.22	Ground Turkey	United States	Group O:4 (B)			False				590.14970.con.0001	167851.0	188340.0
590.14971	Salmonella enterica SRR3184157	WGS		Saintpaul			SRR3184157			51.87	Ground Turkey	United States	Group O:4 (B)			False				590.14971.con.0004	206520.0	227009.0
590.14972	Salmonella enterica SRR2724057	WGS		Typhimurium var. 5-			SRR2724057			52.1	Chicken Breast	United States	Group O:4 (B)			False			Group O:4 (B)	590.14972.con.0009	119064.0	139553.0
590.14973	Salmonella enterica SRR3665261	WGS		Muenchen			SRR3665261			52.12	Ground Turkey	United States	Group O:8 (C2-C3)			False				590.14973.con.0004	311244.0	334471.0
590.14974	Salmonella enterica SRR2533442	WGS		Heidelberg	MLST.Salmonella_enterica.15		SRR2533442			52.08	Chicken Breast	United States	Group O:4 (B)			False				590.14974.con.0001	167708.0	188197.0
590.14975	Salmonella enterica SRR2567064	WGS		Heidelberg	MLST.Salmonella_enterica.15		SRR2567064			51.85	Chicken Breast	United States	Group O:4 (B)			False				590.14975.con.0001	167701.0	188190.0
590.17358	Salmonella enterica SRR1793259	WGS		Hadar	MLST.Salmonella_enterica.33		SRR1793259			52.27	Chicken Breast	United States	Group O:8 (C2-C3)			False				590.17358.con.0004	33369.0	56596.0
590.14977	Salmonella enterica SRR3295816	WGS		Derby			SRR3295816			52.05	Hogs	United States	Group O:4 (B)			False				590.14977.con.0006	99859.0	120348.0
891412.3	Salmonella enterica subsp. enterica serovar Enteritidis str. 607308-9	WGS	607308-9	serovar Enteritidis	MLST.Salmonella_enterica.11	GCA_000329745.1	SRR518846	ALGP00000000	20.8x	52.03	environmental swab	United States	Group O:9 (D1)			False		Group O:9 (D1)	Group O:9 (D1)	ALGP01000017	156990.0	178684.0
590.12569	Salmonella enterica SRR3085524	WGS		Derby	MLST.Salmonella_enterica.40		SRR3085524			51.96	Swine	United States	Group O:4 (B)			False				590.12569.con.0005	165119.0	185608.0
590.12568	Salmonella enterica SRR3085513	WGS		Anatum	MLST.Salmonella_enterica.64		SRR3085513			52.12	Swine	United States	Group O:3,10 (E1)			False				590.12568.con.0008	32896.0	50193.0
90371.1199	Salmonella enterica subsp. enterica serovar Typhimurium strain CFSAN033926	WGS	CFSAN033926	Typhimurium	MLST.Salmonella_enterica.19	GCF_001587945.1		LUIA00000000	317x	52.14	Chicken	Brazil	Group O:4 (B)			False		Group O:4 (B)	Group O:4 (B)	LUIA01000009	8832.0	29321.0
90371.1198	Salmonella enterica subsp. enterica serovar Typhimurium strain CFSAN033927	WGS	CFSAN033927	Typhimurium	MLST.Salmonella_enterica.19	GCF_001587925.1		LUHZ00000000	84x	52.11	Frozen chicken carcass	Brazil	Group O:4 (B)			False		Group O:4 (B)	Group O:4 (B)	LUHZ01000008	8832.0	29321.0
90371.1197	Salmonella enterica subsp. enterica serovar Typhimurium strain CFSAN033929	WGS	CFSAN033929	Typhimurium		GCF_001587915.1		LUHY00000000	70x	52.16	Raw salad	Brazil	Group O:4 (B)			False		Group O:4 (B)	Group O:4 (B)	LUHY01000004	107879.0	128368.0
90371.1196	Salmonella enterica subsp. enterica serovar Typhimurium strain CFSAN033930	WGS	CFSAN033930	Typhimurium	MLST.Salmonella_enterica.19	GCF_001587885.1		LUHX00000000	96x	52.16	Swine (homemade salami)	Brazil	Group O:4 (B)			False		Group O:4 (B)	Group O:4 (B)	LUHX01000007	71950.0	92439.0
90371.1195	Salmonella enterica subsp. enterica serovar Typhimurium strain CFSAN033932	WGS	CFSAN033932	Typhimurium		GCF_001587855.1		LUHW00000000	104x	52.18	Roast beef	Brazil	Group O:4 (B)			False		Group O:4 (B)	Group O:4 (B)	LUHW01000008	71950.0	92439.0
90371.1194	Salmonella enterica subsp. enterica serovar Typhimurium strain CFSAN033933	WGS	CFSAN033933	Typhimurium		GCF_001587845.1		LUHV00000000	117x	52.02	Final product sales (animal origin)	Brazil	Group O:4 (B)			False		Group O:4 (B)	Group O:4 (B)	LUHV01000002	43138.0	63627.0
590.12561	Salmonella enterica SRR3098274	WGS		Anatum			SRR3098274			52.01	Cattle	United States	Group O:3,10 (E1)			False				590.12561.con.0003	307281.0	324578.0
590.12560	Salmonella enterica SRR3098264	WGS		Anatum	MLST.Salmonella_enterica.64		SRR3098264			52.14	Swine	United States	Group O:3,10 (E1)			False				590.12560.con.0001	157930.0	175227.0
90371.1191	Salmonella enterica subsp. enterica serovar Typhimurium strain CFSAN033934	WGS	CFSAN033934	Typhimurium		GCF_001587775.1		LUHU00000000	159x	52.13	Final product sales (animal origin)	Brazil	Group O:4 (B)			False		Group O:4 (B)	Group O:4 (B)	LUHU01000009	67234.0	87723.0
590.12562	Salmonella enterica SRR3098275	WGS		Anatum	MLST.Salmonella_enterica.64		SRR3098275			52.1	Swine	United States	Group O:3,10 (E1)			False				590.12562.con.0006	33513.0	50810.0
590.14608	Salmonella enterica SRR3173705	WGS		Derby			SRR3173705			52.04	Pork Chop	United States	Group O:4 (B)			False				590.14608.con.0006	110927.0	131416.0
590.14603	Salmonella enterica SRR2670701	WGS		Mbandaka			SRR2670701			52.12	Chicken Breast	United States	Group O:7 (C1)			False				590.14603.con.0010	7957.0	19647.0
590.14600	Salmonella enterica SRR3096106	WGS		Heidelberg			SRR3096106			51.87	Pork Chop	United States	Group O:4 (B)			False				590.14600.con.0001	167708.0	188197.0
1365218.4	Salmonella enterica subsp. enterica serovar Typhimurium str. ST1489	WGS	ST1489	Typhimurium		GCA_000465195.1		AUVD00000000	17.0x	52.1	stool	China	Group O:4 (B)			False			Group O:4 (B)	AUVD01000004	118934.0	139422.0
590.14607	Salmonella enterica SRR2533343	WGS		Typhimurium			SRR2533343			52.11	Ground Beef	United States	Group O:4 (B)			False			Group O:4 (B)	590.14607.con.0009	159854.0	180343.0
590.14604	Salmonella enterica SRR1713632	WGS		Heidelberg			SRR1713632			52.05	Chicken Breast	United States	Group O:4 (B)			False				590.14604.con.0001	167700.0	188189.0
590.14605	Salmonella enterica SRR1544239	WGS		Typhimurium			SRR1544239			52.08	Chicken Breast	United States	Group O:4 (B)			False			Group O:4 (B)	590.14605.con.0007	113150.0	133639.0
590.14235	Salmonella enterica SRR2669159	WGS		Enteritidis	MLST.Salmonella_enterica.11		SRR2669159			52.14	Chicken Breast	United States	Group O:9 (D1)			False			Group O:9 (D1)	590.14235.con.0003	302431.0	324129.0
90370.278	Salmonella enterica subsp. enterica serovar Typhi strain LNT1197	WGS	LNT1197	typhi		GCF_001106045.1	ERR326660	CJYI01000000		52.08		Laos	Group O:9 (D1)			False		Group O:9 (D1)	Group O:9 (D1)	CJYI01000001	165773.0	187470.0
590.14661	Salmonella enterica SRR3096108	WGS		Kentucky			SRR3096108			51.93	Chicken Breast	United States	Group O:8 (C2-C3)			False				590.14661.con.0004	219422.0	242649.0
90370.275	Salmonella enterica subsp. enterica serovar Typhi strain 2012-010616	WGS	2012-010616	H58		GCF_001105825.1	ERR360785,ERR360881	CJMC01000000		51.83		Cambodia	Group O:9 (D1)			False		Group O:9 (D1)	Group O:9 (D1)	CJMC01000002	301449.0	323146.0
90370.274	Salmonella enterica subsp. enterica serovar Typhi strain MDUST153	WGS	MDUST153	H58		GCF_001105805.1	ERR352443,ERR352529	CJBJ01000000		51.96		India	Group O:9 (D1)			False		Group O:9 (D1)	Group O:9 (D1)	CJBJ01000001	301594.0	323291.0
90370.270	Salmonella enterica subsp. enterica serovar Typhi strain BKQ4SJ	WGS	BKQ4SJ	H58		GCF_001105225.1	ERR360711,ERR360807	CJML01000000		52.06		Malawi	Group O:9 (D1)			False		Group O:9 (D1)	Group O:9 (D1)	CJML01000003	171990.0	193687.0
596.28	Salmonella enterica subsp. enterica serovar Muenchen strain CFSAN044991	WGS	CFSAN044991	muenchen		GCF_001834055.1	SRR4012862	MLVE00000000	116x	51.94	Environmental (Forests)	United States	Group O:8 (C2-C3)			False		Group O:8 (C2-C3)	Group O:8 (C2-C3)	MLVE01000003	334698.0	357925.0
596.29	Salmonella enterica subsp. enterica serovar Muenchen strain CFSAN044992	WGS	CFSAN044992	muenchen		GCF_001834085.1	SRR4012863	MLVF00000000	105x	51.94	Environmental (Forests)	United States	Group O:8 (C2-C3)			False		Group O:8 (C2-C3)	Group O:8 (C2-C3)	MLVF01000001	168364.0	191591.0
596.23	Salmonella enterica subsp. enterica serovar Muenchen strain SMu01	WGS	SMu01	muenchen		GCF_001692085.1	SRR3743993	MATF00000000	54.0x	52.2			Group O:8 (C2-C3)			False		Group O:8 (C2-C3)	Group O:8 (C2-C3)	MATF01000013	168364.0	191591.0
596.21	Salmonella enterica subsp. enterica serovar Muenchen strain CVM N42480	WGS	CVM N42480	Muenchen	MLST.Salmonella_enterica.83	GCF_001481325.1	SRR3664912	JYZY01000000	64.6x	52.11	ground turkey	United States	Group O:8 (C2-C3)			False		Group O:8 (C2-C3)	Group O:8 (C2-C3)	JYZY01000011	159675.0	182902.0
596.26	Salmonella enterica subsp. enterica serovar Muenchen strain CFSAN044915	WGS	CFSAN044915	muenchen		GCF_001833235.1	SRR4012685	MLSV00000000	94x	52.06	Environmental (Pond)	United States	Group O:8 (C2-C3)			False		Group O:8 (C2-C3)	Group O:8 (C2-C3)	MLSV01000006	133369.0	156596.0
596.27	Salmonella enterica subsp. enterica serovar Muenchen strain CFSAN044990	WGS	CFSAN044990	muenchen		GCF_001834045.1	SRR4012861	MLVD00000000	102x	51.94	Environmental (Forests)	United States	Group O:8 (C2-C3)			False		Group O:8 (C2-C3)	Group O:8 (C2-C3)	MLVD01000002	168832.0	192059.0
596.24	Salmonella enterica subsp. enterica serovar Muenchen strain SMu02	WGS	SMu02	muenchen		GCF_001692005.1	SRR3744004	MATG00000000	43.0x	52.03			Group O:8 (C2-C3)			False		Group O:8 (C2-C3)	Group O:8 (C2-C3)	MATG01000034	165594.0	188821.0
596.25	Salmonella enterica subsp. enterica serovar Muenchen strain CFSAN045014	WGS	CFSAN045014	muenchen		GCF_001832485.1	SRR4012885	MLZE00000000	86x	52.03	Environmental (Streams)	United States	Group O:8 (C2-C3)			False		Group O:8 (C2-C3)	Group O:8 (C2-C3)	MLZE01000001	168797.0	192024.0
590.12389	Salmonella enterica SRR2989188	WGS		Senftenberg	MLST.Salmonella_enterica.14		SRR2989188			52.06	Swine	United States	Group O:1,3,19 (E4)			False				590.12389.con.0007	166296.0	182224.0
590.12388	Salmonella enterica SRR2638015	WGS		Saintpaul	MLST.Salmonella_enterica.50		SRR2638015			52.19	Turkeys	United States	Group O:4 (B)			False				590.12388.con.0001	748515.0	769004.0
59201.753	Salmonella enterica subsp. enterica strain CFSAN058570	WGS	CFSAN058570		MLST.Salmonella_enterica.404	GCA_003069345.1		QBJV01000000	69x	52.090233000000005	pond	USA	Group O:4 (B)			False				QBJV01000007	166754.0	187244.0
590.12381	Salmonella enterica SRR2648998	WGS		Derby			SRR2648998			51.96	Swine	United States	Group O:4 (B)			False				590.12381.con.0003	165119.0	185608.0
590.12380	Salmonella enterica SRR2648755	WGS		Muenchen			SRR2648755			52.05	Swine	United States	Group O:8 (C2-C3)			False				590.12380.con.0004	168314.0	191541.0
590.12382	Salmonella enterica SRR2648753	WGS		Heidelberg			SRR2648753			52.14	Chickens	United States	Group O:4 (B)			False				590.12382.con.0001	563618.0	584107.0
590.12385	Salmonella enterica SRR2648754	WGS		Newport			SRR2648754			52.23	Swine	United States	Group O:8 (C2-C3)			False				590.12385.con.0001	1301583.0	1324810.0
590.12384	Salmonella enterica SRR2421548	WGS		Newport	MLST.Salmonella_enterica.31		SRR2421548			52.13	Swine	United States	Group O:8 (C2-C3)			False				590.12384.con.0001	1037717.0	1060944.0
590.12387	Salmonella enterica SRR2638070	WGS		Thompson	MLST.Salmonella_enterica.26		SRR2638070			52.12	Chickens	United States	Group O:7 (C1)			False				590.12387.con.0001	8417.0	20107.0
590.17113	Salmonella enterica SRR2407686	WGS		Reading			SRR2407686			52.18	Ground Turkey	United States	Group O:4 (B)			False				590.17113.con.0001	1210705.0	1231194.0
590.17112	Salmonella enterica SRR3306208	WGS		IIIa 18:z4,z23:-			SRR3306208			51.5	Ground Turkey	United States	Group O:18 (K)			False				590.17112.con.0007	44142.0	55712.0
590.17111	Salmonella enterica SRR2566886	WGS		Bredeney	MLST.Salmonella_enterica.505		SRR2566886			52.18	Pork Chop	United States	Group O:4 (B)		transposase AND wzy AND transposase AND transposase	True				590.17111.con.0005	64657.0	87411.0
598.5	Salmonella enterica subsp. enterica serovar Rubislaw strain CFSAN045022	WGS	CFSAN045022	Rubislaw		GCF_001832545.1	SRR4012893	MLZF00000000	97x	52.09	Environmental (Streams)	United States	Group O:11 (F)			False	manB	Group O:11 (F)	Group O:11 (F)	MLZF01000005	293463.0	308812.0
590.17117	Salmonella enterica SRR1588673	WGS		Kentucky			SRR1588673			51.92	Chicken Breast	United States	Group O:8 (C2-C3)			False				590.17117.con.0010	89410.0	112637.0
590.17116	Salmonella enterica SRR3295667	WGS		Anatum	MLST.Salmonella_enterica.64		SRR3295667			52.14	Swine-Sow	United States	Group O:3,10 (E1)			False				590.17116.con.0008	32946.0	50243.0
590.13168	Salmonella enterica SRR2566927	WGS		Kentucky	MLST.Salmonella_enterica.152		SRR2566927			51.93	Chicken Breast	United States	Group O:8 (C2-C3)			False	wbaQ			590.13168.con.0004	229971.0	253198.0
590.13169	Salmonella enterica SRR3664784	WGS		Cerro			SRR3664784			52.21	Ground Beef	United States	Group O:18 (K)			False				590.13169.con.0004	246841.0	258383.0
590.13164	Salmonella enterica SRR2062219	WGS		Heidelberg			SRR2062219			52.06	Ground Turkey	United States	Group O:4 (B)			False				590.13164.con.0007	110433.0	130922.0
590.13165	Salmonella enterica SRR3932928	WGS		Muenchen	MLST.Salmonella_enterica.83		SRR3932928			52.1	Ground Turkey	United States	Group O:8 (C2-C3)			False				590.13165.con.0006	159782.0	183009.0
590.13162	Salmonella enterica SRR1637044	WGS		Mbandaka			SRR1637044			52.21	Chicken Breast	United States	Group O:7 (C1)			False				590.13162.con.0008	7957.0	19647.0
590.13160	Salmonella enterica SRR3223093	WGS		Heidelberg			SRR3223093			51.79	Chicken Breast	United States	Group O:4 (B)			False				590.13160.con.0001	167701.0	188190.0
90370.245	Salmonella enterica subsp. enterica serovar Typhi strain E01-5741	WGS	E01-5741	typhi		GCF_001103345.1	ERR360612,ERR360695	CJLL01000000		52.1		Angola	Group O:9 (D1)			False		Group O:9 (D1)	Group O:9 (D1)	CJLL01000001	165765.0	187462.0
28901.3021	Salmonella enterica strain N52038	WGS			MLST.Salmonella_enterica.19					52.09			Group O:4 (B)			False				28901.3021.con.0020	23252.0	43741.0
1967992.3	Salmonella enterica subsp. enterica serovar Elizabethville strain BCW_2872	WGS	BCW_2872	elizabethville				MXWQ00000000		52.18			Group O:3,10 (E1)			False			Group O:3,10 (E1)	MXWQ01000039	1132.0	18428.0
590.16603	Salmonella enterica SRR3295938	WGS		I 4,[5],12:i:-	MLST.Salmonella_enterica.34		SRR3295938			52.16	Swine-Sow	United States	Group O:4 (B)			False				590.16603.con.0006	159867.0	180356.0
28901.3025	Salmonella enterica strain N52042	WGS			MLST.Salmonella_enterica.435					52.16			Group O:9 (D1)			False				28901.3025.con.0006	158926.0	180623.0
590.16605	Salmonella enterica SRR3210385	WGS		Norwich			SRR3210385			52.09	Ground Turkey	United States	Group O:7 (C1)			False				590.16605.con.0005	236359.0	248049.0
28901.3795	Salmonella enterica strain STY9	WGS	STY9		MLST.Salmonella_enterica.34	GCA_900242605.1		OEYN01000000		52.16676	Human	Italy	Group O:4 (B)			False				OEYN01000005	90229.0	110718.0
28901.3794	Salmonella enterica strain STY78	WGS	STY78		MLST.Salmonella_enterica.34	GCA_900242625.1		OEYP01000000		52.165306	Human	Italy	Group O:4 (B)			False				OEYP01000004	90229.0	110718.0
590.16608	Salmonella enterica SRR4280647	WGS		Typhimurium var. 5-			SRR4280647			52.14	Pork Chop	United States	Group O:4 (B)			False			Group O:4 (B)	590.16608.con.0007	167680.0	188169.0
590.16609	Salmonella enterica SRR2002463	WGS		Saintpaul			SRR2002463			52.19	Ground Turkey	United States	Group O:4 (B)			False				590.16609.con.0006	101242.0	121731.0
1243604.3	Salmonella enterica subsp. salamae serovar 56:z10:e,n,x str. 1369-73	WGS	1369-73	56:z10:e,n,x	MLST.Salmonella_enterica.2403	GCF_001448865.1	SRR1981948,SRR2125448	LHTH01000000	159.74x	52.03		South Africa	Group O:56			False		Group O:56	Group O:56	LHTH01000012	66692.0	81420.0
1412494.3	Salmonella enterica subsp. enterica serovar Enteritidis str. SA19943269	Complete	enteritidis	serovar enteritidis		GCA_000623595.1	SRR1183791	CP007279.1		52.1	Food - Turkey	Canada	Group O:9 (D1)			False		Group O:9 (D1)	Group O:9 (D1)	CP007279	2162779.0	2184477.0
90370.1439	Salmonella enterica subsp. enterica serovar Typhi strain MDUST266	WGS	MDUST266	H58		GCF_001364935.1	ERR357708,ERR357794	CGMP01000000		51.97		Pakistan	Group O:9 (D1)			False		Group O:9 (D1)	Group O:9 (D1)	CGMP01000001	165790.0	187487.0
90370.1438	Salmonella enterica subsp. enterica serovar Typhi strain dty1-88	WGS	dty1-88	H58		GCF_001364915.1	ERR349572,ERR349667	CVBO01000000		51.76		Vietnam	Group O:9 (D1)			False		Group O:9 (D1)	Group O:9 (D1)	CVBO01000001	301449.0	323146.0
90370.1433	Salmonella enterica subsp. enterica serovar Typhi strain ipt83	WGS	ipt83	H58		GCF_001364815.1	ERR352677,ERR352860	CVEY01000000		51.76		Vietnam	Group O:9 (D1)			False		Group O:9 (D1)	Group O:9 (D1)	CVEY01000001	165757.0	187454.0
90370.1432	Salmonella enterica subsp. enterica serovar Typhi strain MDUST165	WGS	MDUST165	typhi		GCF_001364835.1	ERR357681,ERR357767	CGUD01000000		52.03		India	Group O:9 (D1)			False		Group O:9 (D1)	Group O:9 (D1)	CGUD01000001	165760.0	187457.0
90370.1431	Salmonella enterica subsp. enterica serovar Typhi strain MDUST412	WGS	MDUST412	H58		GCF_001364775.1	ERR352338,ERR352424	CGTS01000000		51.98		Nepal	Group O:9 (D1)			False		Group O:9 (D1)	Group O:9 (D1)	CGTS01000001	301652.0	323349.0
90370.143	Salmonella enterica subsp. enterica serovar Typhi strain ty2-133	WGS	ty2-133	H58		GCF_001364755.1	ERR352719,ERR352881	CVFT01000000		51.73		Vietnam	Group O:9 (D1)			False		Group O:9 (D1)	Group O:9 (D1)	CJPA01000001	165782.0	187479.0
90370.1437	Salmonella enterica subsp. enterica serovar Typhi strain dn57	WGS	dn57	H58		GCF_001364895.1	ERR349549,ERR349644	CVAZ01000000		51.78		Vietnam	Group O:9 (D1)			False		Group O:9 (D1)	Group O:9 (D1)	CVAZ01000001	301545.0	323242.0
90370.1436	Salmonella enterica subsp. enterica serovar Typhi strain ty1-30	WGS	ty1-30	typhi		GCF_001364875.1	ERR357573,ERR357667	CVGQ01000000		52.02		Vietnam	Group O:9 (D1)			False		Group O:9 (D1)	Group O:9 (D1)	CVGQ01000001	209737.0	231434.0
90370.1435	Salmonella enterica subsp. enterica serovar Typhi strain dn176	WGS	dn176	H58		GCF_001364855.1	ERR352637,ERR352804	CVDG01000000		52.03		Vietnam	Group O:9 (D1)			False		Group O:9 (D1)	Group O:9 (D1)	CVDG01000001	366641.0	388338.0
90370.1434	Salmonella enterica subsp. enterica serovar Typhi strain 2008-011089	WGS	2008-011089	H58		GCF_001364795.1	ERR360782,ERR360878	CEYK01000000		51.83		Cambodia	Group O:9 (D1)			False		Group O:9 (D1)	Group O:9 (D1)	CEYK01000001	56822.0	78519.0
90370.1125	Salmonella enterica subsp. enterica serovar Typhi strain 3525/3	WGS	3525/3	typhi		GCF_001358655.1	ERR349525,ERR349620	CEYD01000000		51.88		Democratic Republic of the Congo	Group O:9 (D1)			False		Group O:9 (D1)	Group O:9 (D1)	CEYD01000001	535717.0	557414.0
590.17804	Salmonella enterica SRR3933001	WGS		Enteritidis	MLST.Salmonella_enterica.11		SRR3933001			52.13	Chicken Legs	United States	Group O:9 (D1)			False			Group O:9 (D1)	590.17804.con.0004	302443.0	324141.0
590.13380	Salmonella enterica SRR1637061	WGS		Kentucky			SRR1637061			52.01	Chicken Breast	United States	Group O:8 (C2-C3)			False				590.13380.con.0004	232459.0	255686.0
90370.1126	Salmonella enterica subsp. enterica serovar Typhi strain MDUST286	WGS	MDUST286	typhi		GCF_001358675.1	ERR352481,ERR352567	CIGU01000000		51.97		Samoa	Group O:9 (D1)			False		Group O:9 (D1)	Group O:9 (D1)	CIGU01000001	165799.0	187496.0
90370.1121	Salmonella enterica subsp. enterica serovar Typhi strain 1035759	WGS	1035759	H58		GCF_001358575.1	ERR360697,ERR360793	CFAW01000000		52.06		Malawi	Group O:9 (D1)			False		Group O:9 (D1)	Group O:9 (D1)	CFAW01000004	165757.0	187454.0
90370.112	Salmonella enterica subsp. enterica serovar Typhi strain 583236	WGS	583236	H58		GCF_001358555.1	ERR338034	CGSZ01000000		52.05		South Africa	Group O:9 (D1)			False		Group O:9 (D1)	Group O:9 (D1)	CJFM01000005	46976.0	68673.0
590.13384	Salmonella enterica SRR2407738	WGS		Mbandaka			SRR2407738			52.19	Chicken Breast	United States	Group O:7 (C1)			False				590.13384.con.0008	8488.0	20178.0
90370.1122	Salmonella enterica subsp. enterica serovar Typhi strain dtc139	WGS	dtc139	H58		GCF_001358615.1	ERR349531,ERR349626	CVCO01000000		51.94		Vietnam	Group O:9 (D1)			False		Group O:9 (D1)	Group O:9 (D1)	CVCO01000001	551509.0	573206.0
590.13389	Salmonella enterica SRR3664804	WGS		Kentucky	MLST.Salmonella_enterica.152		SRR3664804			51.77	Chicken Breast	United States	Group O:8 (C2-C3)			False				590.13389.con.0002	166375.0	189602.0
590.17809	Salmonella enterica SRR2532633	WGS		Hadar			SRR2532633			52.07	Ground Turkey	United States	Group O:8 (C2-C3)			False				590.17809.con.0004	33369.0	56596.0
90370.1128	Salmonella enterica subsp. enterica serovar Typhi strain Gen-0004	WGS	Gen-0004	typhi		GCF_001358695.1	ERR338073	CHLN01000000		52.03		Samoa	Group O:9 (D1)			False		Group O:9 (D1)	Group O:9 (D1)	CHLN01000001	301484.0	323181.0
28901.3245	Salmonella enterica strain N55394	WGS			MLST.Salmonella_enterica.19					52.18			Group O:4 (B)			False				28901.3245.con.0006	159870.0	180360.0
28901.3244	Salmonella enterica strain N55393	WGS			MLST.Salmonella_enterica.19					52.18			Group O:4 (B)			False				28901.3244.con.0005	159870.0	180360.0
28901.3247	Salmonella enterica strain N55396	WGS			MLST.Salmonella_enterica.72					51.75			Group O:4 (B)			False				28901.3247.con.0007	89572.0	110062.0
28901.3246	Salmonella enterica strain N55395	WGS			MLST.Salmonella_enterica.292					52.14			Group O:8 (C2-C3)			False				28901.3246.con.0006	321169.0	344396.0
28901.3241	Salmonella enterica strain N55390	WGS			MLST.Salmonella_enterica.27					51.81			Group O:4 (B)			False				28901.3241.con.0001	206520.0	227009.0
28901.3240	Salmonella enterica strain N55389	WGS			MLST.Salmonella_enterica.412					52.19			Group O:4 (B)			False				28901.3240.con.0007	151898.0	172387.0
28901.3243	Salmonella enterica strain N55392	WGS			MLST.Salmonella_enterica.19					52.18			Group O:4 (B)			False				28901.3243.con.0006	159870.0	180360.0
28901.3242	Salmonella enterica strain N55391	WGS			MLST.Salmonella_enterica.32					52.14			Group O:7 (C1)			False				28901.3242.con.0001	1025725.0	1037415.0
28901.3249	Salmonella enterica strain N55398	WGS			MLST.Salmonella_enterica.11					52.12			Group O:9 (D1)			False				28901.3249.con.0004	302443.0	324141.0
28901.3248	Salmonella enterica strain N55397	WGS			MLST.Salmonella_enterica.15					52.04			Group O:4 (B)			False				28901.3248.con.0006	110433.0	130922.0
115981.41	Salmonella enterica subsp. enterica serovar Montevideo strain SMo01	WGS	SMo01	Montevideo		GCF_001691975.1	SRR3743904	MATD00000000	33.0x	52.17			Group O:7 (C1)			False		Group O:7 (C1)	Group O:7 (C1)	MATD01000006	151809.0	163499.0
115981.42	Salmonella enterica subsp. enterica serovar Montevideo strain SMo02	WGS	SMo02	Montevideo		GCF_001692045.1	SRR3743953	MATE00000000	44.0x	52.25			Group O:7 (C1)			False		Group O:7 (C1)	Group O:7 (C1)	MATE01000008	13708.0	25398.0
1265626.3	Salmonella enterica subsp. enterica serovar Agona str. 54.O.08	WGS	54.O.08	serovar Agona	MLST.Salmonella_enterica.13	GCA_000389195.1		CART00000000		52.1	Human (feces)	Ireland	Group O:4 (B)			False		Group O:4 (B)	Group O:4 (B)	CART01000026	161162.0	181651.0
90370.1226	Salmonella enterica subsp. enterica serovar Typhi strain 2012-009913	WGS	2012-009913	H58		GCF_001360675.1	ERR319492	CHMX01000000		51.83		Cambodia	Group O:9 (D1)			False		Group O:9 (D1)	Group O:9 (D1)	CHMX01000011	56737.0	78434.0
149539.1412	Salmonella enterica subsp. enterica serovar Enteritidis strain 4081	WGS	4081	Enteritidis	MLST.Salmonella_enterica.11	GCA_002908995.1		LJJV01000000	32.0x	52.138870000000004	patient stool	USA	Group O:9 (D1)			False		Group O:9 (D1)	Group O:9 (D1)	LJJV01000004	1330090.0	1351787.0
796730.3	Salmonella enterica subsp. enterica serovar Newport str. CVM 22425	WGS	CVM 22425	serovar Newport	MLST.Salmonella_enterica.45	GCA_000272775.1	SRR648855	AHTW00000000	22.9x	52.1		United States	Group O:8 (C2-C3)	wbaL		False		Group O:8 (C2-C3)	Group O:8 (C2-C3)	AHTW01000048	199627.0	222854.0
440524.26	Salmonella enterica subsp. enterica serovar 4,[5],12:i:- strain F72H1	WGS	F72H1	4,[5],12:i:-	MLST.Salmonella_enterica.34	GCA_003067365.1		QBHJ01000000	100.0x	52.147606	swine	USA	Group O:4 (B)			False		Group O:4 (B)	Group O:4 (B)	QBHJ01000006	159874.0	180363.0
590.13830	Salmonella enterica SRR1813445	WGS		Reading	MLST.Salmonella_enterica.412		SRR1813445			52.1	Ground Turkey	United States	Group O:4 (B)			False				590.13830.con.0001	1244095.0	1264584.0
590.13831	Salmonella enterica SRR3665153	WGS		Saintpaul	MLST.Salmonella_enterica.680		SRR3665153			52.24	Ground Turkey	United States	Group O:4 (B)			False				590.13831.con.0004	222774.0	243263.0
590.13832	Salmonella enterica SRR3932977	WGS		Kentucky			SRR3932977			51.97	Chicken Breast	United States	Group O:8 (C2-C3)			False				590.13832.con.0004	229971.0	253198.0
590.13833	Salmonella enterica SRR3091336	WGS		Montevideo	MLST.Salmonella_enterica.316		SRR3091336			52.18	Chicken Breast	United States	Group O:7 (C1)			False				590.13833.con.0014	63343.0	75033.0
590.13835	Salmonella enterica SRR2407785	WGS		Brandenburg	MLST.Salmonella_enterica.65		SRR2407785			52.25	Ground Turkey	United States	Group O:4 (B)			False				590.13835.con.0001	1607394.0	1627883.0
590.13836	Salmonella enterica SRR2566979	WGS		Infantis	MLST.Salmonella_enterica.32		SRR2566979			52.23	Pork Chop	United States	Group O:7 (C1)			False				590.13836.con.0005	288949.0	300639.0
590.17079	Salmonella enterica SRR2407682	WGS		Kentucky	MLST.Salmonella_enterica.152		SRR2407682			51.96	Chicken Breast	United States	Group O:8 (C2-C3)			False				590.17079.con.0002	166045.0	189272.0
590.13839	Salmonella enterica SRR1813446	WGS		Typhimurium	MLST.Salmonella_enterica.19		SRR1813446			52.18	Chicken Breast	United States	Group O:4 (B)			False			Group O:4 (B)	590.13839.con.0008	114499.0	134988.0
85569.68	Salmonella enterica subsp. enterica serovar Typhimurium str. DT104 strain V19	WGS	V19	Typhimurium		GCF_001215785.1	ERR026026	CTBJ01000000		52.1		United Kingdom	Group O:4 (B)			False		Group O:4 (B)	Group O:4 (B)	CTBJ01000010	70.0	20559.0
590.17357	Salmonella enterica SRR1609689	WGS		Heidelberg			SRR1609689			52.01	Chicken Breast	United States	Group O:4 (B)			False				590.17357.con.0001	167708.0	188197.0
90370.1938	Salmonella enterica subsp. enterica serovar Typhi strain 3135STDY5861366	WGS	3135STDY5861366	typhi	MLST.Salmonella_enterica.2	GCF_900039625.1	ERR657448	FFLX00000000		51.86	blood	Nigeria	Group O:9 (D1)			False		Group O:9 (D1)	Group O:9 (D1)	FFLX01000002	75867.0	97564.0
90370.1939	Salmonella enterica subsp. enterica serovar Typhi strain 3135STDY5861201	WGS	3135STDY5861201	typhi	MLST.Salmonella_enterica.2	GCF_900040035.1	ERR731363	FFML00000000		51.86	blood	Nigeria	Group O:9 (D1)			False		Group O:9 (D1)	Group O:9 (D1)	FFML01000001	278982.0	300679.0
90371.2463	Salmonella enterica subsp. enterica serovar Typhimurium strain LT2 KO STM2166	WGS	LT2 KO STM2166	typhimurium				MZYN00000000		52.21			Group O:4 (B)			False				MZYN01000011	113040.0	133529.0
28901.2048	Salmonella enterica strain BCW_5105	WGS	BCW_5105					MYKN00000000		52.12	culture		Group O:1,3,19 (E4)			False				MYKN01000004	171367.0	187295.0
1412532.3	Salmonella enterica subsp. enterica serovar Enteritidis str. EC20120776	Complete	enteritidis	serovar enteritidis		GCA_000625075.1	SRR1183829	CP007406.1		52.1	Food	Canada	Group O:9 (D1)			False		Group O:9 (D1)	Group O:9 (D1)	CP007406	2162797.0	2184493.0
590.17071	Salmonella enterica SRR2566883	WGS		Thompson	MLST.Salmonella_enterica.26		SRR2566883			52.17	Chicken Breast	United States	Group O:7 (C1)			False				590.17071.con.0001	8417.0	20107.0
28901.2041	Salmonella enterica strain BCW_5827	WGS	BCW_5827					MYJN00000000		52.17	culture		Group O:4 (B)			False				MYJN01000001	641676.0	662165.0
1124934.3	Salmonella enterica subsp. enterica serovar Heidelberg str. 82-2052	WGS	82-2052	serovar Heidelberg	MLST.Salmonella_enterica.15	GCA_000486065.1	SRR652924	AMMX00000000	99x	52.0		United States				False	wbaU AND Cluster 604	Group O:4 (B)	Group O:4 (B)	AMMX01000001	24320.0	44804.0
90370.1934	Salmonella enterica subsp. enterica serovar Typhi strain 3135STDY5861196	WGS	3135STDY5861196	typhi		GCF_900037575.1	ERR731358	FFMH00000000		52.13	blood	Nigeria	Group O:9 (D1)			False		Group O:9 (D1)	Group O:9 (D1)	FFMH01000001	156853.0	178550.0
59201.745	Salmonella enterica subsp. enterica strain CFSAN058532	WGS	CFSAN058532		MLST.Salmonella_enterica.112	GCA_003068305.1		QAQJ01000000	68x	52.01826	Pond	USA	Group O:8 (C2-C3)			False				QAQJ01000003	168797.0	192024.0
1192589.4	Salmonella enterica subsp. enterica serovar Enteritidis str. 2010K-0262	WGS	2010K-0262	Enteritidis	MLST.Salmonella_enterica.11	GCA_000414845.1		ATFW00000000	63x	52.1	stool		Group O:9 (D1)			False		Group O:9 (D1)	Group O:9 (D1)	ATFW01000006	63320.0	85018.0
90370.1683	Salmonella enterica subsp. enterica serovar Typhi strain Gen-0046	WGS	Gen-0046	typhi		GCF_001082425.1	ERR338115	CISX01000000		52.0		Samoa	Group O:9 (D1)			False		Group O:9 (D1)	Group O:9 (D1)	CISX01000001	165761.0	187458.0
1412583.3	Salmonella enterica subsp. enterica serovar Enteritidis str. EC20121969	Complete	enteritidis	serovar enteritidis		GCA_000625315.1	SRR1183880	CP007384.1		52.1	Food	Canada	Group O:9 (D1)			False		Group O:9 (D1)	Group O:9 (D1)	CP007384	2162801.0	2184497.0
90370.1932	Salmonella enterica subsp. enterica serovar Typhi strain 3135STDY5861271	WGS	3135STDY5861271	typhi	MLST.Salmonella_enterica.2	GCF_900036865.1	ERR731433	FFOG00000000		51.86	blood	Nigeria	Group O:9 (D1)			False		Group O:9 (D1)	Group O:9 (D1)	FFOG01000001	278932.0	300629.0
90370.1685	Salmonella enterica subsp. enterica serovar Typhi strain Gen-0020	WGS	Gen-0020	typhi		GCF_001082385.1	ERR338089	CIRR01000000		52.03		Samoa	Group O:9 (D1)			False		Group O:9 (D1)	Group O:9 (D1)	CIRR01000002	301539.0	323236.0
1129117.3	Salmonella enterica subsp. enterica serovar Nitra strain S-1687	Complete	S-1687	Nitra		GCF_001975605.1		CP019416	99.0x	52.19			Group O:9 (D1)			False		Group O:2 (A)	Group O:9 (D1)	CP019416	2163129.0	2184827.0
590.17077	Salmonella enterica SRR2567208	WGS		Mbandaka			SRR2567208			52.13	Chicken Breast	United States	Group O:7 (C1)			False				590.17077.con.0010	8100.0	19790.0
1064551.5	Salmonella enterica subsp. enterica serovar Thompson str. RM6836	Complete	RM6836	serovar Thompson	MLST.Salmonella_enterica.26	GCA_000473275.1		CP006717.1	>100X	52.2			Group O:7 (C1)			False		Group O:7 (C1)	Group O:7 (C1)	CP006717	2128775.0	2140465.0
28901.2307	Salmonella enterica strain BCW_3056	WGS	BCW_3056					MXUW00000000		52.19	culture		Group O:4 (B)			False				MXUW01000005	63376.0	83865.0
28901.2306	Salmonella enterica strain BCW_3061	WGS	BCW_3061					MXUS00000000		52.15	culture		Group O:9 (D1)			False				MXUS01000009	63379.0	85079.0
28901.2305	Salmonella enterica strain BCW_3063	WGS	BCW_3063					MXUQ00000000		52.14	culture		Group O:2 (A)			False	galF			MXUQ01000001	43893.0	68475.0
28901.2304	Salmonella enterica strain BCW_3293	WGS	BCW_3293					MXUC00000000		52.15	culture		Group O:8 (C2-C3)			False				MXUC01000011	63395.0	86622.0
28901.2303	Salmonella enterica strain BCW_3072	WGS	BCW_3072					MXUH00000000		52.04	culture		Group O:4 (B)			False				MXUH01000007	80171.0	100660.0
1265638.3	Salmonella enterica subsp. enterica serovar Agona str. 13.E.05	WGS	13.E.05	serovar Agona	MLST.Salmonella_enterica.13	GCA_000388435.1		CATC00000000		52.0	Environment (turkey dust)	Ireland	Group O:4 (B)			False		Group O:4 (B)	Group O:4 (B)	CATC01000029	161158.0	181647.0
28901.2301	Salmonella enterica strain BCW_3299	WGS	BCW_3299					MXTX00000000		52.15	culture		Group O:8 (C2-C3)			False				MXTX01000015	63596.0	86823.0
28901.2309	Salmonella enterica strain BCW_3059	WGS	BCW_3059					MXUT00000000		51.42	culture		Group O:60			False				MXUT01000023	62991.0	78792.0
90370.545	Salmonella enterica subsp. enterica serovar Typhi strain MDUST267	WGS	MDUST267	typhi		GCF_001134225.1	ERR352306,ERR352392	CJAC01000000		52.06		India	Group O:9 (D1)			False		Group O:9 (D1)	Group O:9 (D1)	CJAC01000001	279211.0	300908.0
90370.544	Salmonella enterica subsp. enterica serovar Typhi strain ERL102461	WGS	ERL102461	typhi		GCF_001134205.1	ERR343304,ERR343399	CIXN01000000		51.79		Samoa	Group O:9 (D1)			False		Group O:9 (D1)	Group O:9 (D1)	CIXN01000001	301805.0	323502.0
90370.547	Salmonella enterica subsp. enterica serovar Typhi strain LNT1365	WGS	LNT1365	typhi		GCF_001134365.1	ERR326665	CJYN01000000		52.08		Laos	Group O:9 (D1)			False		Group O:9 (D1)	Group O:9 (D1)	CJYN01000001	278925.0	300622.0
90370.546	Salmonella enterica subsp. enterica serovar Typhi strain np4	WGS	np4	H58		GCF_001134345.1	ERR357482,ERR357576	CJEY01000000		52.03		Nepal	Group O:9 (D1)			False		Group O:9 (D1)	Group O:9 (D1)	CJEY01000001	165767.0	187464.0
90370.541	Salmonella enterica subsp. enterica serovar Typhi strain MDUST323	WGS	MDUST323	typhi		GCF_001134065.1	ERR352926,ERR357467	CJEL01000000		51.94		Fiji	Group O:9 (D1)			False		Group O:9 (D1)	Group O:9 (D1)	CJEL01000001	301684.0	323381.0
90370.54	Salmonella enterica subsp. enterica serovar Typhi strain LNT609	WGS	LNT609	typhi		GCF_001134005.1	ERR326682	CJZA01000000		52.07		Laos	Group O:9 (D1)			False		Group O:9 (D1)	Group O:9 (D1)	CVPP01000001	165819.0	187516.0
90370.543	Salmonella enterica subsp. enterica serovar Typhi strain MDUST126	WGS	MDUST126	typhi		GCF_001134165.1	ERR352433,ERR352519	CJCV01000000		52.02		Malaysia	Group O:9 (D1)			False		Group O:9 (D1)	Group O:9 (D1)	CJCV01000018	27050.0	48747.0
90370.542	Salmonella enterica subsp. enterica serovar Typhi strain ERL10492	WGS	ERL10492	typhi		GCF_001134125.1	ERR343310,ERR343405	CIXT01000000		51.93		Samoa	Group O:9 (D1)			False		Group O:9 (D1)	Group O:9 (D1)	CIXT01000001	301759.0	323456.0
90370.549	Salmonella enterica subsp. enterica serovar Typhi strain 2012-011885	WGS	2012-011885	H58		GCF_001134485.1	ERR360916,ERR360972	CJNG01000000		51.83		Cambodia	Group O:9 (D1)			False		Group O:9 (D1)	Group O:9 (D1)	CJNG01000001	301580.0	323277.0
1454636.3	Salmonella enterica subsp. enterica serovar Typhimurium str. USDA-ARS-USMARC-1896	Complete	ST03-F34	Typhimurium	MLST.Salmonella_enterica.19	GCF_001623845.1		CP014977,CP014978	99.73	52.12	bovine adipose trim	United States	Group O:4 (B)			False		Group O:4 (B)	Group O:4 (B)	CP014977	1876238.0	1896727.0
1160728.3	Salmonella enterica subsp. diarizonae serovar 38:z10:z53 strain BCW_1539	WGS	BCW_1539	38:z10:z53				MXOS00000000		51.6			Group O:38 (P)			False			Group O:38 (P)	MXOS01000006	160392.0	168775.0
590.16783	Salmonella enterica SRR3665070	WGS		Heidelberg			SRR3665070			52.06	Ground Turkey	United States	Group O:4 (B)			False				590.16783.con.0003	402094.0	422583.0
1265642.3	Salmonella enterica subsp. enterica serovar Agona str. 06.O.05	WGS	06.O.05	serovar Agona	MLST.Salmonella_enterica.13	GCA_000388295.1		CATL00000000		52.0	Human (feces)	Ireland	Group O:4 (B)			False		Group O:4 (B)	Group O:4 (B)	CATL01000044	34530.0	55019.0
1439825.3	Salmonella enterica subsp. enterica serovar Infantis str. CVM 818	WGS	CVM 818	Infantis		GCA_002592275.1		JABJ01000000	47.0x	52.15	porcine	United States	Group O:7 (C1)			False		Group O:7 (C1)	Group O:7 (C1)	JABJ01000045	134303.0	145993.0
90370.1397	Salmonella enterica subsp. enterica serovar Typhi strain ty2-144	WGS	ty2-144	H58		GCF_001364115.1	ERR349595,ERR349690	CVCE01000000		51.74		Vietnam	Group O:9 (D1)			False		Group O:9 (D1)	Group O:9 (D1)	CVCE01000001	301696.0	323393.0
590.13048	Salmonella enterica SRR3219181	WGS		Saintpaul			SRR3219181			51.88	Ground Turkey	United States	Group O:4 (B)			False				590.13048.con.0004	206520.0	227009.0
28901.882	Salmonella enterica strain NGUA16	WGS	NGUA-16_S4			GCF_001569845.1		BCOO00000000	Unknown	52.15		Nigeria	Group O:8 (C2-C3)			False				BCOO01000086	159820.0	183047.0
1412550.3	Salmonella enterica subsp. enterica serovar Enteritidis str. EC20120722	Complete	enteritidis	serovar enteritidis		GCA_000625615.1	SRR1183847	CP007343.1		52.1	Food	Canada	Group O:9 (D1)			False		Group O:9 (D1)	Group O:9 (D1)	CP007343	2162790.0	2184489.0
28901.884	Salmonella enterica strain NGUA18	WGS	NGUA-18_S6		MLST.Salmonella_enterica.198	GCF_001569885.1		BCOQ00000000	Unknown	51.96		Nigeria	Group O:8 (C2-C3)			False				BCOQ01000166	159717.0	183073.0
1050190.9	Salmonella enterica subsp. houtenae serovar 48:g,z51:- strain 96-0265	WGS	96-0265	48:g,z51:-				MZAK00000000		51.61			Group O:48 (Y)1			False			Group O:48 (Y)1	MZAK01000009	171669.0	189868.0
1050190.8	Salmonella enterica subsp. houtenae serovar 48:g,z51:- strain 05-0382	WGS	05-0382	48:g,z51:-				MYZY00000000		51.6			Group O:48 (Y)1			False			Group O:48 (Y)1	MYZY01000005	171664.0	189863.0
1050190.5	Salmonella enterica subsp. houtenae serovar 48:g,z51:- strain 234-85	WGS	234-85	48:g,z51:-				MXLG00000000		51.62	Zatocil	United States	Group O:48 (Y)1			False			Group O:48 (Y)1	MXLG01000009	24912.0	43111.0
1050190.4	Salmonella enterica subsp. houtenae serovar 48:g,z51:- strain 481-85	WGS	481-85	48:g,z51:-				MXLF00000000		51.65	Human	United States	Group O:48 (Y)1			False			Group O:48 (Y)1	MXLF01000007	24920.0	43119.0
28901.2245	Salmonella enterica strain BCW_4390	WGS	BCW_4390					MYRU00000000		51.99	culture		Group O:4 (B)			False				MYRU01000020	3940.0	24429.0
1050190.6	Salmonella enterica subsp. houtenae serovar 48:g,z51:- strain BCW_1543	WGS	BCW_1543	48:g,z51:-				MXOO00000000		51.7			Group O:48 (Y)1			False			Group O:48 (Y)1	MXOO01000009	174812.0	193011.0
28901.2002	Salmonella enterica strain BCW_5841	WGS	BCW_5841					MYIZ00000000		51.78	culture		Group O:4 (B)			False				MYIZ01000003	156527.0	177016.0
590.15238	Salmonella enterica SRR2156504	WGS		Hadar	MLST.Salmonella_enterica.33		SRR2156504			52.22	Ground Turkey	United States	Group O:8 (C2-C3)			False				590.15238.con.0005	33369.0	56596.0
590.15230	Salmonella enterica SRR3945762	WGS		Typhimurium var. 5-			SRR3945762			52.04	Chicken Breast	United States	Group O:4 (B)			False			Group O:4 (B)	590.15230.con.0007	81969.0	102458.0
590.15231	Salmonella enterica SRR3295837	WGS		Newport	MLST.Salmonella_enterica.45		SRR3295837			52.13	Dairy Cattle	United States	Group O:8 (C2-C3)			False				590.15231.con.0001	158002.0	181229.0
590.15232	Salmonella enterica SRR2156502	WGS		Heidelberg	MLST.Salmonella_enterica.15		SRR2156502			51.85	Ground Turkey	United States	Group O:4 (B)			False				590.15232.con.0001	167708.0	188197.0
590.15233	Salmonella enterica SRR3665280	WGS		Kentucky	MLST.Salmonella_enterica.152		SRR3665280			51.97	Chicken Wings	United States	Group O:8 (C2-C3)			False				590.15233.con.0009	166375.0	189602.0
590.15235	Salmonella enterica SRR1220732	WGS		Enteritidis			SRR1220732			52.15	Ground Turkey	United States	Group O:9 (D1)			False			Group O:9 (D1)	590.15235.con.0003	302444.0	324142.0
590.15237	Salmonella enterica SRR2533458	WGS		Hadar			SRR2533458			52.15	Ground Turkey	United States	Group O:8 (C2-C3)			False				590.15237.con.0004	33426.0	56653.0
28901.3876	Salmonella enterica strain CFSAN064033	Complete	CFSAN064033		MLST.Salmonella_enterica.142	GCA_003030125.1		CP028172,CP028173,CP028174,CP028175	425.0x	52.204746	turkey	Germany	Group O:8 (C2-C3)		Cluster 652	False	wbaQ			CP028172	2169403.0	2192627.0
28901.3877	Salmonella enterica strain CFSAN064034	Complete	CFSAN064034		MLST.Salmonella_enterica.14	GCA_003030105.1		CP028169,CP028170,CP028171	314.0x	52.04497	biological fluid-human	India	Group O:1,3,19 (E4)			False				CP028169	3783285.0	3799213.0
28901.3874	Salmonella enterica strain CFSAN051295	Complete	CFSAN051295	Worthington	MLST.Salmonella_enterica.592	GCA_003073515.1		CP029041	449x	52.163876	Pistachios, raw	United States	Group O:13 (G)			False		Group O:13 (G)	Group O:13 (G)	CP029041	1855480.0	1870080.0
28901.3875	Salmonella enterica strain 201001922	Complete	201001922	Kentucky	MLST.Salmonella_enterica.198	GCA_003030965.1		CP028357	27.0x	52.237206	human		Group O:8 (C2-C3)			False		Group O:8 (C2-C3)	Group O:8 (C2-C3)	CP028357	2569190.0	2592417.0
28901.3872	Salmonella enterica strain CFSAN045763	Complete	CFSAN045763	Senftenberg	MLST.Salmonella_enterica.14	GCA_003073555.1		CP029038	275x	52.077393	Raw Pistachios	USA	Group O:1,3,19 (E4)			False		Group O:1,3,19 (E4)	Group O:1,3,19 (E4)	CP029038	1821867.0	1837795.0
28901.3873	Salmonella enterica strain CFSAN047866	Complete	CFSAN047866	Senftenberg	MLST.Salmonella_enterica.14	GCA_003073535.1		CP029040	477x	52.0612	Pistachios	USA	Group O:1,3,19 (E4)			False		Group O:1,3,19 (E4)	Group O:1,3,19 (E4)	CP029040	1818169.0	1834097.0
590.15720	Salmonella enterica SRR3664978	WGS		Hadar			SRR3664978			52.14	Ground Turkey	United States	Group O:8 (C2-C3)			False				590.15720.con.0004	33425.0	56652.0
28901.3871	Salmonella enterica strain CFSAN045764	Complete	CFSAN045764	Montevideo	MLST.Salmonella_enterica.316	GCA_003073595.1		CP029039	375x	52.209282	Raw Pistachios	USA	Group O:7 (C1)			False	wbaC AND wbaC	Group O:7 (C1)	Group O:7 (C1)	CP029039	1824522.0	1836210.0
590.15728	Salmonella enterica SRR1556964	WGS		Hadar			SRR1556964			52.16	Ground Turkey	United States	Group O:4 (B)			False				590.15728.con.0001	1613744.0	1634233.0
590.12716	Salmonella enterica SRR3399995	WGS		Hadar	MLST.Salmonella_enterica.33		SRR3399995			52.21	Ground Turkey	United States	Group O:8 (C2-C3)			False				590.12716.con.0008	195597.0	218824.0
590.12717	Salmonella enterica SRR3399996	WGS		Saintpaul	MLST.Salmonella_enterica.27		SRR3399996			51.88	Ground Turkey	United States	Group O:4 (B)			False				590.12717.con.0005	206520.0	227009.0
590.12714	Salmonella enterica SRR3399993	WGS		Enteritidis	MLST.Salmonella_enterica.11		SRR3399993			52.14	Chicken Breast	United States	Group O:9 (D1)			False			Group O:9 (D1)	590.12714.con.0003	302431.0	324130.0
590.12715	Salmonella enterica SRR3399994	WGS		Heidelberg	MLST.Salmonella_enterica.15		SRR3399994			52.08	Chicken Breast	United States	Group O:4 (B)			False				590.12715.con.0003	526797.0	547286.0
590.12712	Salmonella enterica SRR3399991	WGS		Ohio	MLST.Salmonella_enterica.329		SRR3399991			52.12	Chicken Breast	United States	Group O:7 (C1)			False				590.12712.con.0004	8489.0	20179.0
590.12713	Salmonella enterica SRR3399992	WGS		Heidelberg	MLST.Salmonella_enterica.15		SRR3399992			52.09	Chicken Breast	United States	Group O:4 (B)			False				590.12713.con.0001	167708.0	188197.0
590.12710	Salmonella enterica SRR3344472	WGS		Heidelberg	MLST.Salmonella_enterica.15		SRR3344472			51.78	Ground Turkey	United States	Group O:4 (B)			False				590.12710.con.0001	166082.0	186571.0
590.12711	Salmonella enterica SRR3344473	WGS		Heidelberg	MLST.Salmonella_enterica.15		SRR3344473			51.79	Ground Turkey	United States	Group O:4 (B)			False				590.12711.con.0001	166082.0	186571.0
984222.3	Salmonella enterica subsp. enterica serovar Enteritidis str. 648900 1-16	WGS	648900 1-16	serovar Enteritidis	MLST.Salmonella_enterica.11	GCA_000330185.1	SRR518850	ALHL00000000	18.3x	51.95	environmental swab	United States	Group O:9 (D1)			False		Group O:9 (D1)	Group O:9 (D1)	ALHL01000013	107978.0	129672.0
1173939.4	Salmonella enterica subsp. enterica serovar Weltevreden str. 1655	Complete	1655	Weltevreden		GCF_001612515.1	SRR3173804	CP014996,CP014997	326X	52.13	tuna	United States	Group O:3,10 (E1)			False		Group O:3,10 (E1)	Group O:3,10 (E1)	CP014996	1798698.0	1815994.0
590.12718	Salmonella enterica SRR3399997	WGS		Senftenberg	MLST.Salmonella_enterica.14		SRR3399997			51.97	Ground Turkey	United States	Group O:1,3,19 (E4)			False				590.12718.con.0008	94691.0	110619.0
590.12674	Salmonella enterica SRR3330247	WGS		Enteritidis			SRR3330247			52.14	Chicken Breast	United States	Group O:9 (D1)			False			Group O:9 (D1)	590.12674.con.0003	302431.0	324128.0
90370.133	Salmonella enterica subsp. enterica serovar Typhi strain dtc102	WGS	dtc102	H58		GCF_001362755.1	ERR349532,ERR349627	CVAG01000000		51.97		Vietnam	Group O:9 (D1)			False		Group O:9 (D1)	Group O:9 (D1)	CJSL01000001	301449.0	323146.0
90370.1331	Salmonella enterica subsp. enterica serovar Typhi strain dty1-75	WGS	dty1-75	H58		GCF_001362775.1	ERR349562,ERR349657	CVBL01000000		51.68		Vietnam	Group O:9 (D1)			False		Group O:9 (D1)	Group O:9 (D1)	CVBL01000001	301448.0	323145.0
90370.1332	Salmonella enterica subsp. enterica serovar Typhi strain dtc71	WGS	dtc71	H58		GCF_001362795.1	ERR349550,ERR349645	CVAX01000000		51.79		Vietnam	Group O:9 (D1)			False		Group O:9 (D1)	Group O:9 (D1)	CVAX01000001	301645.0	323342.0
90370.1333	Salmonella enterica subsp. enterica serovar Typhi strain MDUST364	WGS	MDUST364	typhi		GCF_001362815.1	ERR352322,ERR352408	CGLX01000000		51.99		Papua New Guinea	Group O:9 (D1)			False		Group O:9 (D1)	Group O:9 (D1)	CGLX01000001	302750.0	324447.0
90370.1334	Salmonella enterica subsp. enterica serovar Typhi strain ty2-122	WGS	ty2-122	H58		GCF_001362835.1	ERR357563,ERR357657	CVGK01000000		51.62		Vietnam	Group O:9 (D1)			False		Group O:9 (D1)	Group O:9 (D1)	CVGK01000001	301700.0	323397.0
90370.1335	Salmonella enterica subsp. enterica serovar Typhi strain ct1-23	WGS	ct1-23	H58		GCF_001362855.1	ERR349570,ERR349665	CVBP01000000		51.79		Vietnam	Group O:9 (D1)			False		Group O:9 (D1)	Group O:9 (D1)	CVBP01000001	301545.0	323242.0
90370.1336	Salmonella enterica subsp. enterica serovar Typhi strain dn126	WGS	dn126	H58		GCF_001362875.1	ERR352609,ERR352750	CVCX01000000		51.87		Vietnam	Group O:9 (D1)			False		Group O:9 (D1)	Group O:9 (D1)	CVCX01000001	165763.0	187460.0
90370.1337	Salmonella enterica subsp. enterica serovar Typhi strain ty3-194	WGS	ty3-194	H58		GCF_001362895.1	ERR352673,ERR352858	CVEZ01000000		51.65		Vietnam	Group O:9 (D1)			False		Group O:9 (D1)	Group O:9 (D1)	CVEZ01000001	301546.0	323243.0
90370.1338	Salmonella enterica subsp. enterica serovar Typhi strain dtc131	WGS	dtc131	typhi		GCF_001362915.1	ERR357552,ERR357646	CVGD01000000		51.77		Vietnam	Group O:9 (D1)			False		Group O:9 (D1)	Group O:9 (D1)	CVGD01000001	279153.0	300850.0
90370.1339	Salmonella enterica subsp. enterica serovar Typhi strain MDUST321	WGS	MDUST321	typhi		GCF_001362935.1	ERR352494,ERR352580	CGTZ01000000		51.98		Fiji	Group O:9 (D1)			False		Group O:9 (D1)	Group O:9 (D1)	CGTZ01000001	301627.0	323324.0
90370.1394	Salmonella enterica subsp. enterica serovar Typhi strain D55055	WGS	D55055	typhi		GCF_001364035.1	ERR360724,ERR360820	CGQH01000000		52.1		Malawi	Group O:9 (D1)			False		Group O:9 (D1)	Group O:9 (D1)	CGQH01000001	165756.0	187453.0
984218.3	Salmonella enterica subsp. enterica serovar Enteritidis str. 642044 4-1	WGS	642044 4-1	serovar Enteritidis	MLST.Salmonella_enterica.11	GCA_000330105.1	SRR518793	ALHH00000000	18.2x	52.03	environmental swab	United States	Group O:9 (D1)			False		Group O:9 (D1)	Group O:9 (D1)	ALHH01000051	157110.0	178805.0
590.15820	Salmonella enterica SRR2533548	WGS		Kentucky			SRR2533548			51.99	Chicken Breast	United States	Group O:8 (C2-C3)			False				590.15820.con.0007	64637.0	87864.0
224729.9	Salmonella enterica subsp. enterica serovar Java strain NCTC5706	Complete	NCTC5706	java	MLST.Salmonella_enterica.42	GCF_900086565.1	ERR1016540	LT571437		52.21			Group O:4 (B)			False		Group O:7 (C1)	Group O:4 (B)	LT571437	1798844.0	1819335.0
165302.5	Salmonella enterica subsp. enterica serovar Reading strain CVM N48684	WGS	CVM N48684	Reading		GCF_001244455.1	SRR2567073	LHKG01000000	65.9x	52.16	Ground Turkey	United States	Group O:4 (B)			False		Group O:4 (B)	Group O:4 (B)	LHKG01000010	74536.0	95025.0
590.15822	Salmonella enterica SRR1272911	WGS		Heidelberg	MLST.Salmonella_enterica.15		SRR1272911			52.16	Ground Turkey	United States	Group O:4 (B)			False				590.15822.con.0001	167708.0	188197.0
1439839.3	Salmonella enterica subsp. enterica serovar Infantis str. CVM N29379 strain CVM N29379	WGS	CVM N29379	Infantis	MLST.Salmonella_enterica.32	GCF_001970975.1		JAAW00000000	52.0x	52.2	ground turkey	United States	Group O:7 (C1)			False		Group O:7 (C1)	Group O:7 (C1)	JAAW01000068	157855.0	169545.0
165302.4	Salmonella enterica subsp. enterica serovar Reading strain CVM N46858	WGS	CVM N46858	Reading		GCF_001243985.1	SRR2567039	LHJD01000000	50.9x	52.16	Ground Turkey	United States	Group O:4 (B)			False		Group O:4 (B)	Group O:4 (B)	LHJD01000005	299401.0	319890.0
1242092.3	Salmonella enterica subsp. enterica serovar Enteritidis str. SA20093032	WGS	SA20093032	Enteritidis	MLST.Salmonella_enterica.10	GCF_001448615.1	SRR1976179,SRR1976180	LHSQ01000000	114.86x	52.1	lymph node	Canada	Group O:9 (D1)			False		Group O:9 (D1)	Group O:9 (D1)	LHSQ01000001	272780.0	294478.0
590.13496	Salmonella enterica SRR3932951	WGS		Meleagridis			SRR3932951			52.07	Ground Beef	United States	Group O:3,10 (E1)			False				590.13496.con.0003	334456.0	351770.0
1454638.3	Salmonella enterica subsp. enterica serovar Typhimurium str. USDA-ARS-USMARC-1898	Complete	ST073	Typhimurium	MLST.Salmonella_enterica.19	GCF_001623765.1		CP014971,CP014972,CP014973,CP014974	181.54	52.1	ground beef	United States	Group O:4 (B)			False		Group O:4 (B)	Group O:4 (B)	CP014971	1873587.0	1894076.0
590.14947	Salmonella enterica SRR1752722	WGS		Schwarzengrund	MLST.Salmonella_enterica.96		SRR1752722			52.2	Ground Turkey	United States	Group O:4 (B)		transposase AND wzy AND Cluster 657 AND transposase	True				590.14947.con.0001	151993.0	174747.0
590.14498	Salmonella enterica SRR3933031	WGS		Enteritidis			SRR3933031			52.14	Chicken Breast	United States	Group O:9 (D1)			False			Group O:9 (D1)	590.14498.con.0002	302431.0	324129.0
590.14949	Salmonella enterica SRR2724056	WGS		Typhimurium var. 5-			SRR2724056			52.12	Chicken Breast	United States	Group O:4 (B)			False			Group O:4 (B)	590.14949.con.0010	113150.0	133639.0
595.59	Salmonella enterica subsp. enterica serovar Infantis strain SI15023h	WGS	SI15023h	Infantis		GCF_001906505.1		MRUU00000000	558.0x	52.27	broiler chickens		Group O:7 (C1)			False				MRUU01000001	158133.0	169823.0
590.16458	Salmonella enterica SRR3115218	WGS		Hadar	MLST.Salmonella_enterica.33		SRR3115218			52.21	Ground Turkey	United States	Group O:8 (C2-C3)			False				590.16458.con.0011	81363.0	104590.0
590.16455	Salmonella enterica SRR3295602	WGS		Saintpaul	MLST.Salmonella_enterica.50		SRR3295602			52.22	Ground Turkey	United States	Group O:4 (B)			False				590.16455.con.0001	169386.0	189875.0
90370.1068	Salmonella enterica subsp. enterica serovar Typhi strain 06-6673	WGS	06-6673	typhi		GCF_001357515.1	ERR360443,ERR360525	CGMZ01000000		52.12		Cote d'Ivoire	Group O:9 (D1)			False		Group O:9 (D1)	Group O:9 (D1)	CGMZ01000001	344475.0	366172.0
590.16457	Salmonella enterica SRR4280634	WGS		Enteritidis	MLST.Salmonella_enterica.11		SRR4280634			52.14	Chicken Breast	United States	Group O:9 (D1)			False			Group O:9 (D1)	590.16457.con.0004	302430.0	324128.0
590.16451	Salmonella enterica SRR3295926	WGS		Typhimurium			SRR3295926			52.01	Hogs	United States	Group O:4 (B)			False			Group O:4 (B)	590.16451.con.0010	159698.0	180187.0
595.57	Salmonella enterica subsp. enterica serovar Infantis strain SI757/13	WGS	SI757/13	Infantis		GCF_001766505.1		MIJT00000000	276.0x	52.16	broiler chickens	Hungary	Group O:7 (C1)			False				MIJT01000005	173478.0	185168.0
590.16453	Salmonella enterica SRR3740201	WGS		Senftenberg			SRR3740201			51.78	Chicken Breast	United States	Group O:1,3,19 (E4)			False				590.16453.con.0013	94700.0	110628.0
595.55	Salmonella enterica subsp. enterica serovar Infantis strain SI02	WGS	SI02	Infantis		GCF_001691915.1	SRR3743889	MATC00000000	26.0x	52.3			Group O:7 (C1)			False		Group O:7 (C1)	Group O:7 (C1)	MATC01000011	81344.0	93034.0
90370.1842	Salmonella enterica subsp. enterica serovar Typhi strain 2010K-0548	WGS	2010K-0548	H58		GCF_001079245.1	ERR338147	CITY01000000		52.03		Kenya	Group O:9 (D1)			False		Group O:9 (D1)	Group O:9 (D1)	CITY01000001	273509.0	295206.0
590.13448	Salmonella enterica SRR1805628	WGS		Heidelberg			SRR1805628			51.86	Ground Turkey	United States	Group O:4 (B)			False				590.13448.con.0001	167708.0	188197.0
90370.184	Salmonella enterica subsp. enterica serovar Typhi strain 2010K-0524	WGS	2010K-0524	H58		GCF_001079265.1	ERR338157	CIUF01000000		51.83		Kenya	Group O:9 (D1)			False		Group O:9 (D1)	Group O:9 (D1)	CJHO01000001	165808.0	187505.0
90370.1841	Salmonella enterica subsp. enterica serovar Typhi strain B1596	WGS	B1596	typhi		GCF_001079285.1	ERR331280	CINZ01000000		52.03		Fiji	Group O:9 (D1)			False		Group O:9 (D1)	Group O:9 (D1)	CINZ01000001	301496.0	323193.0
90370.1598	Salmonella enterica subsp. enterica serovar Typhi strain ty2-123	WGS	ty2-123	H58		GCF_001368135.1	ERR349593,ERR349688	CVCD01000000		51.76		Vietnam	Group O:9 (D1)			False		Group O:9 (D1)	Group O:9 (D1)	CVCD01000001	165755.0	187452.0
90370.1847	Salmonella enterica subsp. enterica serovar Typhi strain UI3862	WGS	UI3862	typhi		GCF_001079165.1	ERR331343	CIOX01000000		52.07		Laos	Group O:9 (D1)			False		Group O:9 (D1)	Group O:9 (D1)	CIOX01000001	164375.0	186072.0
90370.1844	Salmonella enterica subsp. enterica serovar Typhi strain Gen-0015	WGS	Gen-0015	typhi		GCF_001079205.1	ERR338084	CISD01000000		52.0		Samoa	Group O:9 (D1)			False		Group O:9 (D1)	Group O:9 (D1)	CISD01000001	301504.0	323201.0
90370.1845	Salmonella enterica subsp. enterica serovar Typhi strain A246	WGS	A246	typhi		GCF_001079185.1	ERR331239	CINQ01000000		52.02		Indonesia	Group O:9 (D1)			False		Group O:9 (D1)	Group O:9 (D1)	CINQ01000001	165769.0	187466.0
90370.1594	Salmonella enterica subsp. enterica serovar Typhi strain dtc80	WGS	dtc80	H58		GCF_001368055.1	ERR352635,ERR352800	CVDW01000000		51.79		Vietnam	Group O:9 (D1)			False		Group O:9 (D1)	Group O:9 (D1)	CVDW01000001	165760.0	187457.0
90370.1595	Salmonella enterica subsp. enterica serovar Typhi strain ipt43	WGS	ipt43	H58		GCF_001368075.1	ERR349556,ERR349651	CVAV01000000		51.95		Vietnam	Group O:9 (D1)			False		Group O:9 (D1)	Group O:9 (D1)	CVAV01000002	165757.0	187454.0
90370.1596	Salmonella enterica subsp. enterica serovar Typhi strain as257	WGS	as257	typhi		GCF_001368095.1	ERR349575,ERR349670	CVBF01000000		52.02		Vietnam	Group O:9 (D1)			False		Group O:9 (D1)	Group O:9 (D1)	CVBF01000001	165765.0	187462.0
90370.1597	Salmonella enterica subsp. enterica serovar Typhi strain 01-2011-005712	WGS	01-2011-005712	H58		GCF_001368115.1	ERR360774,ERR360870	CGPD01000000		51.83		Cambodia	Group O:9 (D1)			False		Group O:9 (D1)	Group O:9 (D1)	CGPD01000002	301449.0	323146.0
90370.159	Salmonella enterica subsp. enterica serovar Typhi strain dn110	WGS	dn110	typhi		GCF_001367975.1	ERR349537,ERR349632	CVAL01000000		52.08		Vietnam	Group O:9 (D1)			False		Group O:9 (D1)	Group O:9 (D1)	CJBC01000001	165761.0	187458.0
90370.1591	Salmonella enterica subsp. enterica serovar Typhi strain 2008-007824	WGS	2008-007824	H58		GCF_001367995.1	ERR360740,ERR360836	CGPK01000000		51.84		Cambodia	Group O:9 (D1)			False		Group O:9 (D1)	Group O:9 (D1)	CGPK01000001	551509.0	573206.0
611.64	Salmonella enterica subsp. enterica serovar Heidelberg strain SA02DT10168701	Complete	SA02DT10168701	Heidelberg		GCA_001441205.1	SRR2598330	CP012921,CP012922,CP012923	85.0x	52.06	chicken meat	Canada	Group O:4 (B)			False		Group O:4 (B)	Group O:4 (B)	CP012921	2160183.0	2180672.0
90370.1593	Salmonella enterica subsp. enterica serovar Typhi strain H12ESR04732-001A	WGS	H12ESR04732-001A	typhi		GCF_001368035.1	ERR357523,ERR357617	CGMT01000000		51.97		Samoa	Group O:9 (D1)			False		Group O:9 (D1)	Group O:9 (D1)	CGMT01000001	301499.0	323196.0
28901.4059	Salmonella enterica strain CFSAN024200	WGS	CFSAN024200		MLST.Salmonella_enterica.5	GCA_003200075.1		QJEQ01000000	34x	52.041527	water (10 gal)	USA	Group O:8 (C2-C3)			False				QJEQ01000016	10807.0	34034.0
28901.4058	Salmonella enterica strain CFSAN024208	WGS	CFSAN024208		MLST.Salmonella_enterica.5	GCA_003200055.1		QJEO01000000	120x	52.080996999999996	water (10 gal)	USA	Group O:8 (C2-C3)			False				QJEO01000004	219868.0	243095.0
1275975.3	Salmonella enterica subsp. enterica serovar Newport str. Henan_3	WGS	Henan_3	serovar Newport	MLST.Salmonella_enterica.31	GCA_000344885.1		AOGH00000000	42.0x	52.1	stool	China	Group O:8 (C2-C3)	wbaL		False		Group O:8 (C2-C3)	Group O:8 (C2-C3)	AOGH01000001	34563.0	57790.0
90370.1065	Salmonella enterica subsp. enterica serovar Typhi strain 04-7167	WGS	04-7167	typhi		GCF_001357435.1	ERR360547,ERR360630	CGNZ01000000		51.91		Benin	Group O:9 (D1)			False		Group O:9 (D1)	Group O:9 (D1)	CGNZ01000001	165764.0	187461.0
28901.4051	Salmonella enterica strain CFSAN035675	WGS	CFSAN035675		MLST.Salmonella_enterica.118	GCA_003199915.1		QJDR01000000	329x	52.15097	water	USA	Group O:8 (C2-C3)			False				QJDR01000004	164327.0	187554.0
28901.4050	Salmonella enterica strain CFSAN024319	WGS	CFSAN024319		MLST.Salmonella_enterica.118	GCA_003199885.1		QJEB01000000	41x	52.152714	water (10 gal)	USA	Group O:8 (C2-C3)			False				QJEB01000003	164327.0	187554.0
28901.4053	Salmonella enterica strain CFSAN024216	WGS	CFSAN024216		MLST.Salmonella_enterica.5	GCA_003199955.1		QJEK01000000	154x	52.080532	water (10 gal)	USA	Group O:8 (C2-C3)			False				QJEK01000005	219868.0	243095.0
28901.4052	Salmonella enterica strain CFSAN024316	WGS	CFSAN024316		MLST.Salmonella_enterica.118	GCA_003199935.1		QJEE01000000	63x	52.163467	water (10 gal)	USA	Group O:8 (C2-C3)			False				QJEE01000004	164327.0	187554.0
149386.5	Salmonella enterica subsp. enterica serovar Chester strain 2010K-1260	WGS	2010K-1260	chester				MZCD00000000		52.03			Group O:4 (B)			False			Group O:4 (B)	MZCD01000018	34644.0	55133.0
28901.4057	Salmonella enterica strain CFSAN024205	WGS	CFSAN024205		MLST.Salmonella_enterica.118	GCA_003200035.1		QJEP01000000	67x	52.151817	water (10 gal)	USA	Group O:8 (C2-C3)			False				QJEP01000004	154857.0	178084.0
28901.4056	Salmonella enterica strain CFSAN024214	WGS	CFSAN024214		MLST.Salmonella_enterica.118	GCA_003200015.1		QJEM01000000	49x	52.153847	water (10 gal)	USA	Group O:8 (C2-C3)			False				QJEM01000006	219866.0	243093.0
28901.2876	Salmonella enterica strain HZ046	WGS	HZ046			GCA_002809725.1		PIIA01000000	202x	52.14		China	Group O:2 (A)			False	galF			PIIA01000006	161584.0	183281.0
28901.2871	Salmonella enterica strain HZ068	WGS	HZ068			GCA_002809615.1		PIHQ01000000	208x	52.13		China	Group O:2 (A)			False	wbaU AND galF			PIHQ01000005	160973.0	185732.0
90370.1061	Salmonella enterica subsp. enterica serovar Typhi strain E02-2159	WGS	E02-2159	H58		GCF_001357375.1	ERR360540,ERR360623	CGOD01000000		51.84		Sri Lanka	Group O:9 (D1)			False		Group O:9 (D1)	Group O:9 (D1)	CGOD01000001	301449.0	323146.0
28144.33	Salmonella enterica subsp. enterica serovar Derby strain CVM N30679	WGS	CVM N30679	Derby	MLST.Salmonella_enterica.40	GCF_001478025.1	SRR3665088	JYUV01000000	47.8x	52.05	pork chop	United States	Group O:4 (B)			False		Group O:4 (B)	Group O:4 (B)	JYUV01000004	99884.0	120373.0
28144.36	Salmonella enterica subsp. enterica serovar Derby strain CVM N42507	WGS	CVM N42507	Derby	MLST.Salmonella_enterica.40	GCF_001481215.1	SRR3664939	JZAE01000000	73.1x	51.97	pork chop	United States	Group O:4 (B)			False		Group O:4 (B)	Group O:4 (B)	JZAE01000010	99884.0	120373.0
590.17252	Salmonella enterica SRR1791296	WGS		Kentucky	MLST.Salmonella_enterica.152		SRR1791296			52.0	Chicken Breast	United States	Group O:8 (C2-C3)			False				590.17252.con.0001	232460.0	255687.0
28144.35	Salmonella enterica subsp. enterica serovar Derby strain CVM N40386	WGS	CVM N40386	Derby	MLST.Salmonella_enterica.40	GCF_001478465.1	SRR3664743	JYYM01000000	80.4x	52.11	ground turkey	United States	Group O:4 (B)			False		Group O:4 (B)	Group O:4 (B)	JYYM01000010	244299.0	264788.0
28144.38	Salmonella enterica subsp. enterica serovar Derby strain 2012CEB922SAL	WGS	2012CEB922SAL	Derby	MLST.Salmonella_enterica.40	GCF_001613955.1		LKIY00000000	50.0x	52.07	food product	France	Group O:4 (B)			False		Group O:4 (B)	Group O:4 (B)	LKIY01000024	89253.0	109742.0
90370.1063	Salmonella enterica subsp. enterica serovar Typhi strain 04-7620	WGS	04-7620	typhi		GCF_001357455.1	ERR360557,ERR360640	CGUL01000000		52.07		Cameroon	Group O:9 (D1)			False		Group O:9 (D1)	Group O:9 (D1)	CGUL01000001	278933.0	300630.0
134047.9	Salmonella enterica subsp. enterica serovar Bredeney strain 2012K-1362	WGS	2012K-1362	Bredeney				MZDJ00000000		52.07			Group O:4 (B)		transposase AND wzy AND Cluster 657 AND transposase	True			Group O:4 (B)	MZDJ01000001	193868.0	216622.0
134047.8	Salmonella enterica subsp. enterica serovar Bredeney strain 04-0041	WGS	04-0041	Bredeney				MZDA00000000		51.96			Group O:4 (B)		transposase AND wzy AND Cluster 657 AND transposase	True			Group O:4 (B)	MZDA01000002	562656.0	585410.0
1412451.3	Salmonella enterica subsp. enterica serovar Enteritidis str. EC20110223	Complete	enteritidis	serovar enteritidis		GCA_000623175.1	SRR1183741,SRR1183975	CP007266.1		52.2	Human- mung bean-Outbreak	Canada	Group O:9 (D1)			False		Group O:9 (D1)	Group O:9 (D1)	CP007266	2119037.0	2140734.0
1327958.3	Salmonella enterica subsp. enterica serovar Manhattan str. 111113	WGS	111113	Manhattan	MLST.Salmonella_enterica.18	GCA_000430975.2		CBKW00000000		52.2			Group O:8 (C2-C3)	wbaL		False		Group O:8 (C2-C3)	Group O:8 (C2-C3)	CBKW010000005	81274.0	104501.0
590.17494	Salmonella enterica SRR3021486	WGS		Typhimurium var. 5-	MLST.Salmonella_enterica.19		SRR3021486			52.09	Chicken Breast	United States	Group O:4 (B)			False			Group O:4 (B)	590.17494.con.0008	113146.0	133635.0
590.17495	Salmonella enterica SRR1363314	WGS		Saintpaul			SRR1363314			52.04	Ground Turkey	United States	Group O:4 (B)			False				590.17495.con.0005	205199.0	225688.0
590.12076	Salmonella enterica SRR3295708	WGS		Derby	MLST.Salmonella_enterica.40		SRR3295708			52.04	Hogs	United States	Group O:4 (B)			False				590.12076.con.0006	99925.0	120414.0
134047.3	Salmonella enterica subsp. enterica serovar Bredeney strain CVM N43475	WGS	CVM N43475	Bredeney		GCF_001271405.1	SRR2566886	LIMK01000000	108.3x	52.19	Pork Chops	United States	Group O:4 (B)		transposase AND wzy AND transposase AND transposase	True		Group O:4 (B)	Group O:4 (B)	LIMK01000018	151768.0	174522.0
590.17499	Salmonella enterica SRR3021488	WGS		Kentucky			SRR3021488			51.91	Chicken Breast	United States	Group O:8 (C2-C3)			False				590.17499.con.0002	229971.0	253198.0
134047.5	Salmonella enterica subsp. enterica serovar Bredeney strain 58-5391	WGS	58-5391	Bredeney				MZCW00000000		52.23			Group O:4 (B)		transposase AND wzy AND Cluster 657 AND transposase	True			Group O:4 (B)	MZCW01000008	109490.0	132244.0
134047.7	Salmonella enterica subsp. enterica serovar Bredeney strain 00-0315	WGS	00-0315	Bredeney				MZDE00000000		52.12			Group O:4 (B)		transposase AND wzy AND Cluster 657 AND transposase	True			Group O:4 (B)	MZDE01000010	106904.0	129658.0
134047.6	Salmonella enterica subsp. enterica serovar Bredeney strain 51-2633	WGS	51-2633	Bredeney				MZCX00000000		52.12			Group O:4 (B)		transposase AND wzy AND Cluster 657 AND transposase	True			Group O:4 (B)	MZCX01000007	106874.0	129628.0
1128955.5	Salmonella enterica subsp. enterica serovar Heidelberg str. 21381	WGS	21381	serovar Heidelberg		GCA_000603505.1	SRR652908	AMMZ00000000	99x	52.1	ground turkey	United States	Group O:4 (B)			False	Cluster 522 AND rmlB AND wbaU AND Cluster 65	Group O:4 (B)	Group O:4 (B)	AMMZ01000083	34247.0	54737.0
90371.1824	Salmonella enterica subsp. enterica serovar Typhimurium strain CFSAN033928	WGS	CFSAN033928	Typhimurium	MLST.Salmonella_enterica.19	GCF_001594455.1		LVFJ00000000	27x	52.05	Cold chicken	Brazil	Group O:4 (B)			False		Group O:4 (B)	Group O:4 (B)	LVFJ01000009	110454.0	130943.0
891411.3	Salmonella enterica subsp. enterica serovar Enteritidis str. 77-0424	WGS	77-0424	serovar Enteritidis	MLST.Salmonella_enterica.11	GCA_000280135.1	SRR518840	ALEL00000000	21.5x	52.0	clinical		Group O:9 (D1)			False		Group O:9 (D1)	Group O:9 (D1)	ALEL01000027	108063.0	129761.0
149539.559	Salmonella enterica subsp. enterica serovar Enteritidis strain CFSAN057636	WGS	CFSAN057636	enteritidis				MZOJ00000000		52.13	Feces	Brazil	Group O:9 (D1)			False		Group O:9 (D1)	Group O:9 (D1)	MZOJ01000012	156889.0	178585.0
149539.558	Salmonella enterica subsp. enterica serovar Enteritidis strain CFSAN057634	WGS	CFSAN057634	enteritidis				MZOH00000000		52.12	Raw Chicken Sausage	Brazil	Group O:9 (D1)			False		Group O:9 (D1)	Group O:9 (D1)	MZOH01000022	151921.0	173617.0
149539.553	Salmonella enterica subsp. enterica serovar Enteritidis strain CFSAN057633	WGS	CFSAN057633	enteritidis				MZOG00000000		52.12	Salad with Mayonnaise	Brazil	Group O:9 (D1)			False		Group O:9 (D1)	Group O:9 (D1)	MZOG01000008	799202.0	820898.0
149539.552	Salmonella enterica subsp. enterica serovar Enteritidis strain CFSAN057629	WGS	CFSAN057629	enteritidis				MZOC00000000		52.12	Feces	Brazil	Group O:9 (D1)			False		Group O:9 (D1)	Group O:9 (D1)	MZOC01000007	1370509.0	1392205.0
149539.551	Salmonella enterica subsp. enterica serovar Enteritidis strain CFSAN057630	WGS	CFSAN057630	enteritidis				MZOD00000000		52.12	Feces	Brazil	Group O:9 (D1)			False		Group O:9 (D1)	Group O:9 (D1)	MZOD01000005	152519.0	174215.0
149539.550	Salmonella enterica subsp. enterica serovar Enteritidis strain CFSAN057625	WGS	CFSAN057625	enteritidis				MZNY00000000		52.0	Feces	Brazil	Group O:9 (D1)			False		Group O:9 (D1)	Group O:9 (D1)	MZNY01000021	107923.0	129621.0
149539.557	Salmonella enterica subsp. enterica serovar Enteritidis strain CFSAN057631	WGS	CFSAN057631	enteritidis				MZOE00000000		52.12	Feces	Brazil	Group O:9 (D1)			False		Group O:9 (D1)	Group O:9 (D1)	MZOE01000009	157089.0	178785.0
149539.556	Salmonella enterica subsp. enterica serovar Enteritidis strain CFSAN057637	WGS	CFSAN057637	enteritidis				MZOK00000000		52.13	Stewed Chicken	Brazil	Group O:9 (D1)			False		Group O:9 (D1)	Group O:9 (D1)	MZOK01000002	63394.0	85090.0
149539.555	Salmonella enterica subsp. enterica serovar Enteritidis strain CFSAN057626	WGS	CFSAN057626	enteritidis				MZNZ00000000		52.12	Feces	Brazil	Group O:9 (D1)			False		Group O:9 (D1)	Group O:9 (D1)	MZNZ01000010	157131.0	178829.0
149539.554	Salmonella enterica subsp. enterica serovar Enteritidis strain CFSAN057628	WGS	CFSAN057628	enteritidis				MZOB00000000		52.13	Feces	Brazil	Group O:9 (D1)			False		Group O:9 (D1)	Group O:9 (D1)	MZOB01000001	66920.0	88616.0
90370.509	Salmonella enterica subsp. enterica serovar Typhi strain MDUST81	WGS	MDUST81	typhi		GCF_001130345.1	ERR204252	CJPF01000000		52.03		Fiji	Group O:9 (D1)			False		Group O:9 (D1)	Group O:9 (D1)	CJPF01000001	165782.0	187479.0
90370.958	Salmonella enterica subsp. enterica serovar Typhi strain BCR62	WGS	BCR62	H58		GCF_001350395.1	ERR226490,ERR420417	CGSG01000000		52.01		India	Group O:9 (D1)			False		Group O:9 (D1)	Group O:9 (D1)	CGSG01000001	301449.0	323146.0
90370.959	Salmonella enterica subsp. enterica serovar Typhi strain SP66	WGS	SP66	typhi		GCF_001350415.1	ERR226506,ERR420433	CGSM01000000		52.09		India	Group O:9 (D1)			False		Group O:9 (D1)	Group O:9 (D1)	CGSM01000001	165770.0	187467.0
90370.228	Salmonella enterica subsp. enterica serovar Typhi strain ERL113095	WGS	ERL113095	H58		GCF_001101805.1	ERR343315,ERR343410	CIXZ01000000		51.89		India	Group O:9 (D1)			False		Group O:9 (D1)	Group O:9 (D1)	CIXZ01000001	165755.0	187452.0
90370.229	Salmonella enterica subsp. enterica serovar Typhi strain MDUST39	WGS	MDUST39	typhi		GCF_001101825.1	ERR213257	CJQE01000000		52.03		Fiji	Group O:9 (D1)			False		Group O:9 (D1)	Group O:9 (D1)	CJQE01000001	165789.0	187486.0
90371.2470	Salmonella enterica subsp. enterica serovar Typhimurium strain R8_0763_R1	WGS	R8_0763_R1	typhimurium				NABC00000000		52.0	stool	United States	Group O:4 (B)			False		Group O:4 (B)	Group O:4 (B)	NABC01000024	118.0	20607.0
108619.173	Salmonella enterica subsp. enterica serovar Newport strain 192	WGS	192	Newport		GCA_003117145.1		QDNH01000000	71x	52.15102	feces	USA	Group O:8 (C2-C3)			False		Group O:8 (C2-C3)	Group O:8 (C2-C3)	QDNH01000006	179273.0	202500.0
108619.172	Salmonella enterica subsp. enterica serovar Newport strain 21	WGS	21	Newport	MLST.Salmonella_enterica.45	GCA_003117555.1		QDTT01000000	53x	52.18914	feces	USA	Group O:8 (C2-C3)			False		Group O:8 (C2-C3)	Group O:8 (C2-C3)	QDTT01000001	158002.0	181229.0
90370.226	Salmonella enterica subsp. enterica serovar Typhi strain 1020184	WGS	1020184	typhi		GCF_001101585.1	ERR279140	CJSV01000000		52.07		Malawi	Group O:9 (D1)			False		Group O:9 (D1)	Group O:9 (D1)	CJSV01000001	278911.0	300608.0
1124968.3	Salmonella enterica subsp. enterica serovar Stanley str. ATCC 7308	WGS	ATCC 7308	serovar Stanley	MLST.Salmonella_enterica.1027	GCA_000486485.1	SRR955228	AOXV00000000	17.4x	52.2			Group O:4 (B)	rmlC		False	Cluster 522 AND rmlB	Group O:4 (B)	Group O:4 (B)	AOXV01000104	9658.0	30147.0
90370.220	Salmonella enterica subsp. enterica serovar Typhi strain MDUST229	WGS	MDUST229	typhi		GCF_001100425.1	ERR352288,ERR352374	CIZP01000000		51.95		Papua New Guinea	Group O:9 (D1)			False		Group O:9 (D1)	Group O:9 (D1)	CIZP01000001	302830.0	324527.0
108619.176	Salmonella enterica subsp. enterica serovar Newport strain 198	WGS	198	Newport	MLST.Salmonella_enterica.118	GCA_003079035.1		QDNB01000000	56x	52.14071	feces	USA	Group O:8 (C2-C3)			False		Group O:8 (C2-C3)	Group O:8 (C2-C3)	QDNB01000008	42707.0	65934.0
90370.222	Salmonella enterica subsp. enterica serovar Typhi strain MDUST324	WGS	MDUST324	H58		GCF_001101305.1	ERR357717,ERR357803	CJHJ01000000		51.99		Fiji	Group O:9 (D1)			False		Group O:9 (D1)	Group O:9 (D1)	CJHJ01000001	165807.0	187504.0
90370.955	Salmonella enterica subsp. enterica serovar Typhi strain SP9	WGS	SP9	H58		GCF_001350335.1	ERR226503,ERR420430	CGSK01000000		52.03		India	Group O:9 (D1)			False		Group O:9 (D1)	Group O:9 (D1)	CGSK01000001	165767.0	187464.0
85569.315	Salmonella enterica subsp. enterica serovar Typhimurium str. DT104 strain V24	WGS	V24	Typhimurium		GCF_001222945.1	ERR026025	CTJX01000000		51.92		United Kingdom	Group O:4 (B)			False		Group O:4 (B)		CTJX01000009	51.0	20600.0
590.14549	Salmonella enterica SRR3933036	WGS		Heidelberg	MLST.Salmonella_enterica.15		SRR3933036			52.0	Ground Turkey	United States	Group O:4 (B)			False				590.14549.con.0001	167708.0	188197.0
940232.3	Salmonella enterica subsp. enterica serovar Michigan strain BCW_1591	WGS	BCW_1591	michigan				MXNA00000000		52.19			Group O:17 (J)			False				MXNA01000005	107773.0	119452.0
590.15134	Salmonella enterica SRR3295829	WGS		Derby			SRR3295829			52.05	Hogs	United States	Group O:4 (B)			False				590.15134.con.0001	165610.0	186099.0
149539.889	Salmonella enterica subsp. enterica serovar Enteritidis strain 81-1706	Complete	81-1706	enteritidis	MLST.Salmonella_enterica.11	GCA_002761035.1		CP018655,CP018656	missing	52.04	Human	United States	Group O:9 (D1)			False		Group O:9 (D1)	Group O:9 (D1)	CP018655	1338152.0	1359848.0
149539.888	Salmonella enterica subsp. enterica serovar Enteritidis strain 81-1435	Complete	81-1435	enteritidis		GCA_002761015.1		CP018647	missing	52.25	Human	United States	Group O:9 (D1)			False		Group O:9 (D1)	Group O:9 (D1)	CP018647	1901051.0	1922748.0
149539.339	Salmonella enterica subsp. enterica serovar Enteritidis strain SEE1	Complete	SEE1	Enteritidis		GCF_001185215.1		CP011790	100	52.17	shell egg	United States	Group O:9 (D1)			False		Group O:9 (D1)	Group O:9 (D1)	CP011790	2121670.0	2143366.0
149539.338	Salmonella enterica subsp. enterica serovar Enteritidis strain Ke453	WGS	Ke453	H58		GCF_001168305.1	ERR212638	CJRB01000000		51.84		Kenya	Group O:9 (D1)			False		Group O:9 (D1)	Group O:9 (D1)	CJRB01000001	301449.0	323146.0
149539.885	Salmonella enterica subsp. enterica serovar Enteritidis strain 74-1357	Complete	74-1357	enteritidis		GCA_002760955.1		CP018642,CP018643	missing	52.11	Human	United States	Group O:9 (D1)			False		Group O:9 (D1)	Group O:9 (D1)	CP018642	4217931.0	4239629.0
149539.884	Salmonella enterica subsp. enterica serovar Enteritidis strain 70-1605	WGS	70-1605	enteritidis		GCA_002760935.1		CP018640,CP018641	missing	52.17	Human	United States	Group O:9 (D1)			False		Group O:9 (D1)	Group O:9 (D1)	CP018640	406691.0	428389.0
149539.887	Salmonella enterica subsp. enterica serovar Enteritidis strain 79-2359	Complete	79-2359	enteritidis		GCA_002760995.1		CP018645,CP018646	missing	52.18	Human	United States	Group O:9 (D1)			False	ddhD	Group O:9 (D1)	Group O:9 (D1)	CP018645	3463352.0	3485048.0
149539.886	Salmonella enterica subsp. enterica serovar Enteritidis strain 77-2980	Complete	77-2980	enteritidis		GCA_002760975.1		CP018644	missing	52.19	Human	United States	Group O:9 (D1)			False	ddhD	Group O:9 (D1)	Group O:9 (D1)	CP018644	2063033.0	2084727.0
1454592.3	Salmonella enterica subsp. enterica serovar Anatum str. CDC 06-0532 strain USDA-ARS-USMARC-1764	Complete	USDA-ARS-USMARC-1764	anatum		GCF_000940895.1		CP007211	complete: 21 X coverage : reads >= 11,500	52.18	stool	United States	Group O:3,10 (E1)			False		Group O:3,10 (E1)	Group O:3,10 (E1)	CP007211	2890170.0	2907467.0
149539.880	Salmonella enterica subsp. enterica serovar Enteritidis strain 16-03217	WGS	16-03217	Enteritidis		GCA_002528945.1		NQUZ01000000	183.0x	51.93		United States	Group O:9 (D1)			False		Group O:9 (D1)	Group O:9 (D1)	NQUZ01000001	152611.0	174309.0
149539.883	Salmonella enterica subsp. enterica serovar Enteritidis strain 56-3991	Complete	56-3991	enteritidis		GCA_002760915.1		CP018635,CP018636	missing	52.17	Human	United States	Group O:9 (D1)			False		Group O:9 (D1)	Group O:9 (D1)	CP018635	3706746.0	3728443.0
149539.882	Salmonella enterica subsp. enterica serovar Enteritidis strain 2011007870	WGS	2011007870	Enteritidis		GCA_002529025.1		NQVB01000000	146.0x	52.14	stool	United States	Group O:9 (D1)			False		Group O:9 (D1)	Group O:9 (D1)	NQVB01000001	1332004.0	1353702.0
90370.501	Salmonella enterica subsp. enterica serovar Typhi strain ERL10338	WGS	ERL10338	H58		GCF_001129145.1	ERR343306,ERR343401	CIXR01000000		51.9		Thailand	Group O:9 (D1)			False		Group O:9 (D1)	Group O:9 (D1)	CIXR01000001	165812.0	187509.0
590.14012	Salmonella enterica SRR3242328	WGS		Heidelberg	MLST.Salmonella_enterica.15		SRR3242328			51.85	Ground Turkey	United States	Group O:4 (B)			False				590.14012.con.0001	167708.0	188197.0
590.16110	Salmonella enterica SRR1767831	WGS		Typhimurium			SRR1767831			52.3	Chicken Breast	United States	Group O:4 (B)			False			Group O:4 (B)	590.16110.con.0005	101370.0	121859.0
1911136.10	Salmonella enterica subsp. diarizonae serovar 38:[k]:- strain CFSAN045035	WGS	CFSAN045035	38:[k]:-		GCF_001832585.1	SRR4012912	MLYG00000000	195x	52.08	Environmental (Fields)	United States	Group O:38 (P)		Cluster 677	False		Group O:38 (P)	Group O:38 (P)	MLYG01000001	1280385.0	1288755.0
90370.2293	Salmonella enterica subsp. enterica serovar Typhi strain 118_17	WGS	118_17	Typhi	MLST.Salmonella_enterica.1	GCA_002799395.1		PHKC01000000	82.0x	52.01	blood	Brazil	Group O:9 (D1)			False	Cluster 535 AND ddhD	Group O:9 (D1)	Group O:9 (D1)	PHKC01000002	160416.0	182115.0
590.16112	Salmonella enterica SRR3295570	WGS		Enteritidis	MLST.Salmonella_enterica.11		SRR3295570			52.14	Chicken Breast	United States	Group O:9 (D1)			False			Group O:9 (D1)	590.16112.con.0008	83934.0	105632.0
90370.504	Salmonella enterica subsp. enterica serovar Typhi strain 1023407	WGS	1023407	H58		GCF_001129305.1	ERR279118	CILT01000000		52.06		Malawi	Group O:9 (D1)			False		Group O:9 (D1)	Group O:9 (D1)	CILT01000001	301449.0	323146.0
28147.10	Salmonella enterica subsp. enterica serovar Oranienburg strain CFSAN039541	WGS	CFSAN039541	Oranienburg		GCF_001878985.1		MEKG00000000	74.0x	52.08	River water	Mexico	Group O:8 (C2-C3)			False		Group O:7 (C1)	Group O:8 (C2-C3)	MEKG01000004	42664.0	65891.0
28901.3044	Salmonella enterica strain N52061	WGS			MLST.Salmonella_enterica.11					52.06			Group O:9 (D1)			False				28901.3044.con.0008	86865.0	108563.0
85569.318	Salmonella enterica subsp. enterica serovar Typhimurium str. DT104 strain H96	WGS	H96	Typhimurium		GCF_001223045.1	ERR170577	CTNE01000000		52.12		United Kingdom	Group O:4 (B)			False		Group O:4 (B)	Group O:4 (B)	CTNE01000010	156531.0	177020.0
28147.16	Salmonella enterica subsp. enterica serovar Oranienburg strain CFSAN039523	WGS	CFSAN039523	Oranienburg		GCF_001879865.1		MEJP00000000	64.0x	52.05	River water	Mexico	Group O:3,10 (E1)			False		Group O:7 (C1)	Group O:3,10 (E1)	MEJP01000059	100318.0	117616.0
1412617.3	Salmonella enterica subsp. enterica serovar Enteritidis str. EC20120927	Complete	enteritidis	serovar enteritidis		GCA_000625155.1	SRR1183914	CP007376.1		52.1	ANIMAL-chicken	Canada	Group O:9 (D1)			False		Group O:9 (D1)	Group O:9 (D1)	CP007376	2162738.0	2184436.0
590.14014	Salmonella enterica SRR3664846	WGS		Kentucky			SRR3664846			51.77	Chicken Breast	United States	Group O:8 (C2-C3)			False				590.14014.con.0006	89448.0	112675.0
590.16115	Salmonella enterica SRR2542449	WGS		Typhimurium var. 5-	MLST.Salmonella_enterica.19		SRR2542449			52.0	Chicken Breast	United States	Group O:4 (B)			False			Group O:4 (B)	590.16115.con.0010	90111.0	110600.0
90371.2545	Salmonella enterica subsp. enterica serovar Typhimurium strain LT21	WGS	LT21	Typhimurium				NDGT00000000	19.3x	52.14	Salmonella LT22 host) that was constructed into the default tool (P22HTint) for transducing DNA from one Salmonella strain to another, or back crossing mutations into wild-type backgrounds to confirm phenotypes	United States	Group O:4 (B)			False		Group O:4 (B)	Group O:4 (B)	NDGT01000005	113100.0	133589.0
90370.2349	Salmonella enterica subsp. enterica serovar Typhi strain ST11	WGS	ST11	Typhi	MLST.Salmonella_enterica.2	GCA_003137915.1		PZKW01000000	127.7x	52.005913	blood	Taiwan	Group O:9 (D1)			False				PZKW01000001	305232.0	326929.0
90371.2546	Salmonella enterica subsp. enterica serovar Typhimurium strain LT19	WGS	LT19	Typhimurium				NDGR00000000	19.3x	52.08	Salmonella LT22 host) that was constructed into the default tool (P22HTint) for transducing DNA from one Salmonella strain to another, or back crossing mutations into wild-type backgrounds to confirm phenotypes	United States	Group O:4 (B)			False		Group O:4 (B)	Group O:4 (B)	NDGR01000005	113100.0	133589.0
90371.2541	Salmonella enterica subsp. enterica serovar Typhimurium strain LT18	WGS	LT18	Typhimurium				NDGQ00000000	19.3x	52.12	Salmonella LT22 host) that was constructed into the default tool (P22HTint) for transducing DNA from one Salmonella strain to another, or back crossing mutations into wild-type backgrounds to confirm phenotypes	United States	Group O:4 (B)			False		Group O:4 (B)	Group O:4 (B)	NDGQ01000007	113100.0	133589.0
90371.2543	Salmonella enterica subsp. enterica serovar Typhimurium strain LT1	WGS	LT1	Typhimurium				NDGP00000000	19.3x	52.2	Salmonella LT22 host) that was constructed into the default tool (P22HTint) for transducing DNA from one Salmonella strain to another, or back crossing mutations into wild-type backgrounds to confirm phenotypes	United States	Group O:4 (B)			False	ddhD	Group O:4 (B)	Group O:4 (B)	NDGP01000006	90061.0	109578.0
90371.2542	Salmonella enterica subsp. enterica serovar Typhimurium strain LT20	WGS	LT20	Typhimurium	MLST.Salmonella_enterica.19			NDGS00000000	19.3x	52.07	Salmonella LT22 host) that was constructed into the default tool (P22HTint) for transducing DNA from one Salmonella strain to another, or back crossing mutations into wild-type backgrounds to confirm phenotypes	United States	Group O:4 (B)			False		Group O:4 (B)	Group O:4 (B)	NDGS01000006	113100.0	133589.0
1399776.3	Salmonella enterica subsp. enterica serovar Newport str. CVM75_1280	WGS	CVM75_1280	Newport		GCA_002242285.1		JAMF00000000	70	51.74		United States	Group O:8 (C2-C3)			False		Group O:8 (C2-C3)	Group O:8 (C2-C3)	JAMF01000021	216060.0	239287.0
590.16117	Salmonella enterica SRR3295571	WGS		Reading			SRR3295571			52.16	Ground Turkey	United States	Group O:4 (B)			False				590.16117.con.0001	1615388.0	1635877.0
90370.2346	Salmonella enterica subsp. enterica serovar Typhi strain ST19	WGS	ST19	Typhi	MLST.Salmonella_enterica.1	GCA_003137855.1		PZKZ01000000	169.6x	52.080017	blood	Taiwan	Group O:9 (D1)			False				PZKZ01000001	279113.0	300810.0
891413.3	Salmonella enterica subsp. enterica serovar Enteritidis str. 607307-6	WGS	607307-6	serovar Enteritidis	MLST.Salmonella_enterica.11	GCA_000280155.1	SRR518859	ALEM00000000	23.8x	52.0	environmental swab		Group O:9 (D1)			False		Group O:9 (D1)	Group O:9 (D1)	ALEM01000015	108163.0	129861.0
149387.11	Salmonella enterica subsp. enterica serovar Brandenburg strain BCW_2203	WGS	BCW_2203	brandenburg				MXEZ00000000		51.76	Ground Turkey	United States	Group O:4 (B)			False			Group O:4 (B)	MXEZ01000007	151790.0	172279.0
149387.12	Salmonella enterica subsp. enterica serovar Brandenburg strain BCW_1516	WGS	BCW_1516	brandenburg				MXPM00000000		52.21			Group O:4 (B)			False			Group O:4 (B)	MXPM01000009	17390.0	37879.0
149387.13	Salmonella enterica subsp. enterica serovar Brandenburg strain BCW_2883	WGS	BCW_2883	brandenburg				MXWG00000000		52.22			Group O:4 (B)			False			Group O:4 (B)	MXWG01000021	34008.0	54497.0
149387.14	Salmonella enterica subsp. enterica serovar Brandenburg strain BCW_2652	WGS	BCW_2652	brandenburg				MYDU00000000		52.22	pig	Denmark	Group O:4 (B)			False			Group O:4 (B)	MYDU01000006	65207.0	85696.0
90371.2400	Salmonella enterica subsp. enterica serovar Typhimurium strain N32044	WGS	N32044	typhimurium				MXEV00000000		52.07	Chicken Breast	United States	Group O:4 (B)			False			Group O:4 (B)	MXEV01000005	54268.0	74757.0
590.15532	Salmonella enterica SRR3295516	WGS		I 4,5,12:i:-			SRR3295516			52.11	Ground Turkey	United States	Group O:4 (B)			False				590.15532.con.0006	90229.0	110718.0
90371.2402	Salmonella enterica subsp. enterica serovar Typhimurium strain BCW_2246	WGS	BCW_2246	typhimurium				MXEC00000000		51.62	Pork Chop	United States	Group O:4 (B)			False			Group O:4 (B)	MXEC01000003	159634.0	180123.0
90371.2403	Salmonella enterica subsp. enterica serovar Typhimurium strain BCW_2218	WGS	BCW_2218	typhimurium				MXEQ00000000		52.2	Chicken Breast	United States	Group O:4 (B)			False			Group O:4 (B)	MXEQ01000005	90413.0	110902.0
90371.2404	Salmonella enterica subsp. enterica serovar Typhimurium strain BCW_2085	WGS	BCW_2085	typhimurium				MXHT00000000		52.19	Ground Turkey	United States	Group O:4 (B)			False			Group O:4 (B)	MXHT01000009	87133.0	107622.0
90371.2405	Salmonella enterica subsp. enterica serovar Typhimurium strain INSP 24	WGS	INSP 24	typhimurium				MXLL00000000		52.0	Human	Mexico	Group O:4 (B)			False				MXLL01000001	399453.0	419942.0
90371.2406	Salmonella enterica subsp. enterica serovar Typhimurium strain NVSL 7095	WGS	NVSL 7095	typhimurium				MXMG00000000		51.92	horse	United States	Group O:4 (B)			False			Group O:4 (B)	MXMG01000004	186548.0	207037.0
90371.2407	Salmonella enterica subsp. enterica serovar Typhimurium strain DT104	WGS	DT104	typhimurium				MXNL00000000		52.11			Group O:4 (B)			False				MXNL01000002	132.0	20621.0
1263410.4	Salmonella enterica subsp. enterica serovar Agona str. SH11G1113	WGS	SH11G1113	serovar Agona	MLST.Salmonella_enterica.13	GCA_000330665.1		ANOS00000000	41.0x	51.96	clinical	China	Group O:4 (B)			False		Group O:4 (B)	Group O:4 (B)	ANOS01000041	2598.0	23087.0
90371.2409	Salmonella enterica subsp. enterica serovar Typhimurium strain BCW_1572	WGS	BCW_1572	typhimurium				MXNP00000000		52.02			Group O:4 (B)			False				MXNP01000010	11425.0	31914.0
590.15539	Salmonella enterica SRR3295858	WGS		Agona	MLST.Salmonella_enterica.13		SRR3295858			51.95	Swine-Sow	United States	Group O:4 (B)			False				590.15539.con.0007	101839.0	122328.0
28901.4027	Salmonella enterica strain CFSAN035693	WGS	CFSAN035693		MLST.Salmonella_enterica.118	GCA_003199175.1		QJDC01000000	146x	52.1443	water	USA	Group O:8 (C2-C3)			False				QJDC01000003	164327.0	187554.0
85569.12	Salmonella enterica subsp. enterica serovar Typhimurium str. DT104 strain CH5	WGS	CH5	Typhimurium		GCF_001096565.1	ERR211842	CQHU01000000		52.1		Canada	Group O:4 (B)			False		Group O:4 (B)	Group O:4 (B)	CQHU01000010	159807.0	180296.0
85569.13	Salmonella enterica subsp. enterica serovar Typhimurium str. DT104 strain CH51	WGS	CH51	Typhimurium		GCF_001097045.1	ERR211888	CQHQ01000000		52.12		Canada	Group O:4 (B)			False		Group O:4 (B)	Group O:4 (B)	CQHQ01000010	145.0	20634.0
85569.10	Salmonella enterica subsp. enterica serovar Typhimurium str. DT104 strain CH17	WGS	CH17	Typhimurium		GCF_001093545.1	ERR211854	CQGI01000000		52.11		Canada	Group O:4 (B)			False		Group O:4 (B)	Group O:4 (B)	CQGI01000009	140.0	20629.0
85569.11	Salmonella enterica subsp. enterica serovar Typhimurium str. DT104 strain CH44	WGS	CH44	Typhimurium		GCF_001095425.1	ERR211881	CQHS01000000		52.11		Canada	Group O:4 (B)			False		Group O:4 (B)	Group O:4 (B)	CQHS01000008	159652.0	180141.0
85569.16	Salmonella enterica subsp. enterica serovar Typhimurium str. DT104 strain CH26	WGS	CH26	Typhimurium		GCF_001110745.1	ERR211863	CQHF01000000		52.11		Canada	Group O:4 (B)			False		Group O:4 (B)	Group O:4 (B)	CQHF01000009	147.0	20636.0
85569.17	Salmonella enterica subsp. enterica serovar Typhimurium str. DT104 strain CH25	WGS	CH25	Typhimurium		GCF_001111905.1	ERR211862	CQHW01000000		52.11		Canada	Group O:4 (B)			False		Group O:4 (B)	Group O:4 (B)	CQHW01000009	114.0	20603.0
85569.14	Salmonella enterica subsp. enterica serovar Typhimurium str. DT104 strain CH6	WGS	CH6	Typhimurium		GCF_001102665.1	ERR211843	CQGO01000000		52.11		Canada	Group O:4 (B)			False		Group O:4 (B)	Group O:4 (B)	CQGO01000009	159634.0	180123.0
1387341.3	Salmonella enterica subsp. enterica serovar Typhimurium str. 108402	WGS	108402	serovar Typhimurium		GCA_000648495.1		JHAH00000000	175.0x	52.0	host tissue	Israel	Group O:4 (B)			False		Group O:4 (B)	Group O:4 (B)	JHAH01000067	9794.0	30283.0
85569.18	Salmonella enterica subsp. enterica serovar Typhimurium str. DT104 strain CH19	WGS	CH19	Typhimurium		GCF_001116925.1	ERR211856	CQGW01000000		52.11		Canada	Group O:4 (B)			False		Group O:4 (B)	Group O:4 (B)	CQGW01000009	160.0	20649.0
85569.19	Salmonella enterica subsp. enterica serovar Typhimurium str. DT104 strain CH46	WGS	CH46	Typhimurium		GCF_001119985.1	ERR211883	CQHV01000000		52.1		Canada	Group O:4 (B)			False		Group O:4 (B)	Group O:4 (B)	CQHV01000009	127.0	20616.0
57743.28	Salmonella enterica subsp. enterica serovar Weltevreden	WGS		weltevreden		GCF_001409615.1	ERR294795	CZMM01000000		52.13	Human Stool		Group O:3,10 (E1)			False				CZMM01000011	59149.0	76445.0
57743.29	Salmonella enterica subsp. enterica serovar Weltevreden	WGS		weltevreden		GCF_001409635.1	ERR294802	CZNA01000000		52.12	Human Stool		Group O:3,10 (E1)			False				CZNA01000011	59135.0	76431.0
28901.3147	Salmonella enterica strain N54262	WGS			MLST.Salmonella_enterica.40					51.97			Group O:4 (B)			False				28901.3147.con.0005	165610.0	186099.0
1240694.4	Salmonella enterica subsp. enterica serovar Blegdam str. S-1824 strain S-1824	Complete	S-1824	Blegdam	MLST.Salmonella_enterica.2912	GCA_001975265.1		CP019406	107.0x	52.25			Group O:9 (D1)			False		Group O:9 (D1)	Group O:9 (D1)	CP019406	2172235.0	2193932.0
57743.20	Salmonella enterica subsp. enterica serovar Weltevreden strain 2013 1005	WGS	2013 1005	weltevreden		GCF_001409455.1	ERR495280	CZMP01000000		52.03	Pork		Group O:3,10 (E1)			False				CZMP01000012	70550.0	87870.0
57743.21	Salmonella enterica subsp. enterica serovar Weltevreden strain 2013 2912	WGS	2013 2912	weltevreden		GCF_001409475.1	ERR495275	CZMS01000000		52.11	Porcine Feed		Group O:3,10 (E1)			False				CZMS01000006	164078.0	181374.0
57743.22	Salmonella enterica subsp. enterica serovar Weltevreden strain SR134	WGS	SR134	weltevreden		GCF_001409495.1	ERR387733	CZOA01000000		52.1	Rat		Group O:3,10 (E1)			False				CZOA01000008	70538.0	87834.0
57743.23	Salmonella enterica subsp. enterica serovar Weltevreden	WGS		weltevreden		GCF_001409515.1	ERR294804	CZMT01000000		52.11	Human Stool		Group O:3,10 (E1)			False				CZMT01000010	70591.0	87887.0
57743.24	Salmonella enterica subsp. enterica serovar Weltevreden strain 201109395	WGS	201109395	weltevreden		GCF_001409535.1	ERR495236	CZMZ01000000		52.0	Human Stool		Group O:3,10 (E1)			False				CZMZ01000011	70549.0	87845.0
57743.25	Salmonella enterica subsp. enterica serovar Weltevreden strain 201202882	WGS	201202882	weltevreden		GCF_001409555.1	ERR495243	CZPD01000000		52.06	Human Stool		Group O:3,10 (E1)			False				CZPD01000008	169870.0	187166.0
57743.26	Salmonella enterica subsp. enterica serovar Weltevreden strain 2013 1051	WGS	2013 1051	weltevreden		GCF_001409575.1	ERR495282	CZLW01000000		52.1	Poultry		Group O:3,10 (E1)			False				CZLW01000007	75461.0	92757.0
57743.27	Salmonella enterica subsp. enterica serovar Weltevreden strain 201100324	WGS	201100324	weltevreden		GCF_001409595.1	ERR495230	CZOS01000000		52.12	Human Stool		Group O:3,10 (E1)			False				CZOS01000007	164073.0	181369.0
85569.279	Salmonella enterica subsp. enterica serovar Typhimurium str. DT104 strain H116	WGS	H116	Typhimurium		GCF_001221945.1	ERR170597	CTNU01000000		52.12		United Kingdom	Group O:4 (B)			False		Group O:4 (B)	Group O:4 (B)	CTNU01000009	159652.0	180141.0
590.16200	Salmonella enterica SRR1299307	WGS		Haardt	MLST.Salmonella_enterica.52		SRR1299307			52.09	Chicken Breast	United States	Group O:8 (C2-C3)			False				590.16200.con.0001	164284.0	187511.0
85569.271	Salmonella enterica subsp. enterica serovar Typhimurium str. DT104 strain V95	WGS	V95	Typhimurium		GCF_001221745.1	ERR170651	CTOW01000000		52.1		United Kingdom	Group O:4 (B)			False		Group O:4 (B)	Group O:4 (B)	CTOW01000009	159625.0	180114.0
85569.27	Salmonella enterica subsp. enterica serovar Typhimurium str. DT104 strain V17	WGS	V17	Typhimurium		GCF_001221725.1	ERR026024	CTOI01000000		52.1		United Kingdom	Group O:4 (B)			False		Group O:4 (B)	Group O:4 (B)	CQGK01000009	130.0	20619.0
85569.273	Salmonella enterica subsp. enterica serovar Typhimurium str. DT104 strain H75	WGS	H75	Typhimurium		GCF_001221765.1	ERR026140	CTPL01000000		52.07		United Kingdom	Group O:4 (B)			False		Group O:4 (B)	Group O:4 (B)	CTPL01000008	156309.0	176798.0
85569.272	Salmonella enterica subsp. enterica serovar Typhimurium str. DT104 strain V80	WGS	V80	Typhimurium		GCF_001221785.1	ERR170636	CTNI01000000		52.1		United Kingdom	Group O:4 (B)			False		Group O:4 (B)	Group O:4 (B)	CTNI01000010	141.0	20630.0
85569.275	Salmonella enterica subsp. enterica serovar Typhimurium str. DT104 strain V75	WGS	V75	Typhimurium		GCF_001221845.1	ERR170631	CTLZ01000000		52.12		United Kingdom	Group O:4 (B)			False		Group O:4 (B)	Group O:4 (B)	CTLZ01000009	115.0	20604.0
85569.274	Salmonella enterica subsp. enterica serovar Typhimurium str. DT104 strain H46	WGS	H46	Typhimurium		GCF_001221805.1	ERR026108	CTPE01000000		52.08		United Kingdom	Group O:4 (B)			False		Group O:4 (B)	Group O:4 (B)	CTPE01000007	156309.0	176798.0
85569.277	Salmonella enterica subsp. enterica serovar Typhimurium str. DT104 strain V35	WGS	V35	Typhimurium		GCF_001221905.1	ERR026039	CTOD01000000		52.06		United Kingdom	Group O:4 (B)			False		Group O:4 (B)	Group O:4 (B)	CTOD01000001	91191.0	111680.0
85569.276	Salmonella enterica subsp. enterica serovar Typhimurium str. DT104 strain EWV6	WGS	EWV6	Typhimurium		GCF_001221885.1	ERR232501	CTIF01000000		52.11		United Kingdom	Group O:4 (B)			False		Group O:4 (B)	Group O:4 (B)	CTIF01000009	179.0	20668.0
58097.38	Salmonella enterica subsp. enterica serovar Bovismorbificans strain BCW_3307	WGS	BCW_3307	bovismorbificans				MXTT00000000		52.17		United States	Group O:8 (C2-C3)			False				MXTT01000006	63405.0	86632.0
1430432.3	Salmonella enterica subsp. enterica serovar Bovismorbificans str. Sal680	WGS	Sal680	serovar Bovismorbificans		GCF_000524825.1		AZKU01000000	50.0x	52.24	clinical	United States	Group O:8 (C2-C3)			False			Group O:8 (C2-C3)	AZKU01000019	37638.0	60865.0
590.14918	Salmonella enterica SRR3184155	WGS		Typhimurium var. 5-	MLST.Salmonella_enterica.19		SRR3184155			52.14	Chicken Breast	United States	Group O:4 (B)			False			Group O:4 (B)	590.14918.con.0009	113150.0	133639.0
590.14919	Salmonella enterica SRR3665256	WGS		Kentucky	MLST.Salmonella_enterica.152		SRR3665256			51.99	Chicken Breast	United States	Group O:8 (C2-C3)			False				590.14919.con.0001	258751.0	281978.0
58097.30	Salmonella enterica subsp. enterica serovar Bovismorbificans strain 96-0578	WGS	96-0578	bovismorbificans				MYFY00000000		52.25			Group O:8 (C2-C3)			False				MYFY01000008	75370.0	98597.0
590.14917	Salmonella enterica SRR3098645	WGS		Enteritidis			SRR3098645			52.15	Chicken Breast	United States	Group O:9 (D1)			False			Group O:9 (D1)	590.14917.con.0004	302431.0	324129.0
590.14914	Salmonella enterica SRR2533438	WGS		Panama			SRR2533438			52.14	Ground Turkey	United States	Group O:9 (D1)			False				590.14914.con.0004	242982.0	264680.0
58097.33	Salmonella enterica subsp. enterica serovar Bovismorbificans strain BCW_3304	WGS	BCW_3304	bovismorbificans				MXTV00000000		52.15		United States	Group O:8 (C2-C3)			False				MXTV01000002	129969.0	153196.0
58097.34	Salmonella enterica subsp. enterica serovar Bovismorbificans strain BCW_3295	WGS	BCW_3295	bovismorbificans				MXUA00000000		52.15	Stool-RF	United States	Group O:8 (C2-C3)			False				MXUA01000008	107948.0	131175.0
58097.35	Salmonella enterica subsp. enterica serovar Bovismorbificans strain BCW_3292	WGS	BCW_3292	bovismorbificans				MXUD00000000		52.15	Stool-RF	United States	Group O:8 (C2-C3)			False				MXUD01000009	110697.0	133924.0
590.14910	Salmonella enterica SRR3295811	WGS		Derby	MLST.Salmonella_enterica.40		SRR3295811			52.0	Hogs	United States	Group O:4 (B)			False				590.14910.con.0004	54843.0	75332.0
590.14911	Salmonella enterica SRR2567059	WGS		Enteritidis	MLST.Salmonella_enterica.11		SRR2567059			52.14	Ground Turkey	United States	Group O:9 (D1)			False			Group O:9 (D1)	590.14911.con.0004	302431.0	324129.0
590.15398	Salmonella enterica SRR3665294	WGS		Typhimurium var. 5-	MLST.Salmonella_enterica.19		SRR3665294			52.03	Chicken Breast	United States	Group O:4 (B)			False			Group O:4 (B)	590.15398.con.0007	88738.0	109227.0
590.15397	Salmonella enterica SRR3295849	WGS		Agona			SRR3295849			52.03	Hogs	United States	Group O:4 (B)			False				590.15397.con.0007	126621.0	147110.0
590.15393	Salmonella enterica SRR4019216	WGS		Kentucky	MLST.Salmonella_enterica.152		SRR4019216			51.93	Chicken Breast	United States	Group O:8 (C2-C3)			False				590.15393.con.0005	30770.0	53997.0
590.15392	Salmonella enterica SRR2407539	WGS		Enteritidis			SRR2407539			52.15	Chicken Breast	United States	Group O:9 (D1)			False			Group O:9 (D1)	590.15392.con.0001	157237.0	178935.0
590.15391	Salmonella enterica SRR3099646	WGS		Typhimurium var. 5-			SRR3099646			52.12	Chicken Breast	United States	Group O:4 (B)			False			Group O:4 (B)	590.15391.con.0010	119064.0	139553.0
590.15390	Salmonella enterica SRR3665293	WGS		Typhimurium var. 5-			SRR3665293			52.13	Chicken Breast	United States	Group O:4 (B)			False			Group O:4 (B)	590.15390.con.0009	119064.0	139553.0
590.12543	Salmonella enterica SRR2962884	WGS		Anatum			SRR2962884			52.12	Chickens	United States	Group O:3,10 (E1)			False				590.12543.con.0009	33563.0	50860.0
590.16843	Salmonella enterica SRR1583090	WGS		Kentucky			SRR1583090			51.92	Chicken Breast	United States	Group O:8 (C2-C3)			False				590.16843.con.0001	371993.0	395220.0
590.12541	Salmonella enterica SRR2962899	WGS		Kentucky	MLST.Salmonella_enterica.152		SRR2962899			52.09	Cattle	United States	Group O:8 (C2-C3)			False				590.12541.con.0010	42760.0	65987.0
590.12547	Salmonella enterica SRR2962883	WGS		Typhimurium	MLST.Salmonella_enterica.19		SRR2962883			52.11	Chickens	United States	Group O:4 (B)			False			Group O:4 (B)	590.12547.con.0007	119064.0	139553.0
590.16847	Salmonella enterica SRR3116160	WGS		Saintpaul	MLST.Salmonella_enterica.27		SRR3116160			51.87	Ground Turkey	United States	Group O:4 (B)			False				590.16847.con.0008	167851.0	188340.0
590.16844	Salmonella enterica SRR2407664	WGS		Hadar			SRR2407664			52.17	Ground Turkey	United States	Group O:8 (C2-C3)			False				590.16844.con.0004	33426.0	56653.0
590.12544	Salmonella enterica SRR2962902	WGS		Cerro	MLST.Salmonella_enterica.367		SRR2962902			52.22	Cattle	United States	Group O:18 (K)			False				590.12544.con.0006	202072.0	213655.0
590.12548	Salmonella enterica SRR3098261	WGS		Anatum			SRR3098261			52.12	Swine	United States	Group O:3,10 (E1)			False				590.12548.con.0008	157931.0	175228.0
590.14620	Salmonella enterica SRR3271891	WGS		Typhimurium var. 5-			SRR3271891			52.08	Chicken Breast	United States	Group O:4 (B)			False			Group O:4 (B)	590.14620.con.0008	113150.0	133639.0
590.14621	Salmonella enterica SRR2102463	WGS		Heidelberg	MLST.Salmonella_enterica.15		SRR2102463			52.13	Ground Turkey	United States	Group O:4 (B)			False				590.14621.con.0002	527664.0	548153.0
590.14622	Salmonella enterica SRR1544246	WGS		Saintpaul	MLST.Salmonella_enterica.27		SRR1544246			52.17	Ground Turkey	United States	Group O:4 (B)			False				590.14622.con.0001	1027408.0	1047897.0
590.14623	Salmonella enterica SRR3295789	WGS		Typhimurium	MLST.Salmonella_enterica.19		SRR3295789			52.09	Hogs	United States	Group O:4 (B)			False			Group O:4 (B)	590.14623.con.0011	55166.0	75655.0
590.14625	Salmonella enterica SRR3933041	WGS		Kentucky			SRR3933041			51.92	Chicken Breast	United States	Group O:8 (C2-C3)			False				590.14625.con.0003	229971.0	253198.0
590.14628	Salmonella enterica SRR1713634	WGS		Kentucky	MLST.Salmonella_enterica.152		SRR1713634			52.04	Ground Turkey	United States	Group O:8 (C2-C3)			False				590.14628.con.0003	371993.0	395220.0
590.17065	Salmonella enterica SRR2566882	WGS		I 8,20:-:z6			SRR2566882			51.91	Chicken Breast	United States	Group O:8 (C2-C3)			False				590.17065.con.0001	371992.0	395219.0
59201.392	Salmonella enterica subsp. enterica strain 176.3	WGS	176.3	Kentucky		GCF_001720445.1		MDTI00000000	50.0x	52.04	poultry carcass	United States	Group O:8 (C2-C3)			False		Group O:8 (C2-C3)	Group O:8 (C2-C3)	MDTI01000033	214010.0	237237.0
59201.391	Salmonella enterica subsp. enterica strain S415	WGS	S415	Kentucky		GCF_001720385.1		MDTJ00000000	50.0x	52.13	poultry carcass	United States	Group O:8 (C2-C3)			False		Group O:8 (C2-C3)	Group O:8 (C2-C3)	MDTJ01000032	263472.0	286699.0
590.12812	Salmonella enterica SRR3664622	WGS		Senftenberg			SRR3664622			51.99	Ground Turkey	United States	Group O:1,3,19 (E4)			False				590.12812.con.0008	94691.0	110619.0
590.12815	Salmonella enterica SRR3664625	WGS		Typhimurium var. 5-			SRR3664625			52.16	Chicken Breast	United States	Group O:4 (B)			False			Group O:4 (B)	590.12815.con.0005	147058.0	167547.0
590.12817	Salmonella enterica SRR3664627	WGS		Hadar			SRR3664627			52.2	Ground Turkey	United States	Group O:8 (C2-C3)			False				590.12817.con.0006	33369.0	56596.0
590.12816	Salmonella enterica SRR3664626	WGS		Typhimurium var. 5-			SRR3664626			52.15	Chicken Breast	United States	Group O:4 (B)			False			Group O:4 (B)	590.12816.con.0008	147058.0	167547.0
590.12819	Salmonella enterica SRR3664629	WGS		Enteritidis	MLST.Salmonella_enterica.11		SRR3664629			52.14	Chicken Breast	United States	Group O:9 (D1)			False			Group O:9 (D1)	590.12819.con.0009	83429.0	105042.0
1444294.3	Salmonella enterica subsp. arizonae serovar 18:z4,z23:- str. CVM 43481	WGS	CVM 43481	18:z4,z23:-	MLST.Salmonella_enterica.869	GCA_002899555.1		JASA01000000	143.76x	51.490154	clinical	USA	Group O:18 (K)			False		Group O:18 (K)	Group O:18 (K)	JASA01000001	148387.0	159957.0
590.13145	Salmonella enterica SRR3223092	WGS		Agona	MLST.Salmonella_enterica.13		SRR3223092			52.02	Chicken Breast	United States	Group O:4 (B)			False				590.13145.con.0005	126621.0	147110.0
590.13147	Salmonella enterica SRR2062218	WGS		Senftenberg	MLST.Salmonella_enterica.14		SRR2062218			52.06	Ground Turkey	United States	Group O:1,3,19 (E4)			False				590.13147.con.0007	97519.0	113447.0
590.13636	Salmonella enterica SRR1185804	WGS		Kentucky			SRR1185804			51.99	Chicken Breast	United States	Group O:8 (C2-C3)			False				590.13636.con.0003	371991.0	395218.0
590.13141	Salmonella enterica SRR3055308	WGS		Heidelberg			SRR3055308			52.14	Chicken Breast	United States	Group O:4 (B)			False				590.13141.con.0001	167708.0	188197.0
590.13635	Salmonella enterica SRR2407764	WGS		Infantis			SRR2407764			52.26	Pork Chop	United States	Group O:7 (C1)			False				590.13635.con.0001	1025723.0	1037413.0
590.14350	Salmonella enterica SRR2567011	WGS		Saintpaul			SRR2567011			51.87	Ground Turkey	United States	Group O:4 (B)			False				590.14350.con.0003	206520.0	227009.0
590.13638	Salmonella enterica SRR2584399	WGS		Hadar			SRR2584399			52.24	Ground Turkey	United States	Group O:8 (C2-C3)			False				590.13638.con.0011	81312.0	104539.0
590.13149	Salmonella enterica SRR2407714	WGS		Heidelberg			SRR2407714			52.05	Chicken Wings	United States	Group O:4 (B)			False				590.13149.con.0001	167701.0	188190.0
90370.315	Salmonella enterica subsp. enterica serovar Typhi strain 2007-021515	WGS	2007-021515	H58		GCF_001109485.1	ERR319445	CJVH01000000		51.83		Cambodia	Group O:9 (D1)			False		Group O:9 (D1)	Group O:9 (D1)	CJVH01000001	165781.0	187478.0
590.14352	Salmonella enterica SRR2670601	WGS		Heidelberg			SRR2670601			51.79	Ground Turkey	United States	Group O:4 (B)			False				590.14352.con.0005	110433.0	130922.0
149539.658	Salmonella enterica subsp. enterica serovar Enteritidis strain CFSAN057715	WGS	CFSAN057715	enteritidis				MZRK00000000		52.12	Feces	Brazil	Group O:9 (D1)			False		Group O:9 (D1)	Group O:9 (D1)	MZRK01000012	157090.0	178786.0
28901.3002	Salmonella enterica strain N52018	WGS			MLST.Salmonella_enterica.11					52.15			Group O:9 (D1)			False				28901.3002.con.0001	157237.0	178935.0
28901.3000	Salmonella enterica strain N52015	WGS			MLST.Salmonella_enterica.152					51.97			Group O:8 (C2-C3)			False				28901.3000.con.0007	166372.0	189599.0
590.16667	Salmonella enterica SRR3295943	WGS		Derby			SRR3295943			51.88	Hogs	United States	Group O:4 (B)			False				590.16667.con.0001	165610.0	186099.0
590.16664	Salmonella enterica SRR3115242	WGS		Saintpaul			SRR3115242			51.94	Ground Turkey	United States	Group O:4 (B)			False				590.16664.con.0007	81931.0	102420.0
590.16665	Salmonella enterica SRR1575954	WGS		Hadar			SRR1575954			52.25	Ground Turkey	United States	Group O:8 (C2-C3)			False				590.16665.con.0004	33369.0	56596.0
590.16660	Salmonella enterica SRR2542494	WGS		Anatum	MLST.Salmonella_enterica.64		SRR2542494			52.17	Ground Turkey	United States	Group O:3,10 (E1)			False				590.16660.con.0001	158212.0	175509.0
590.16669	Salmonella enterica SRR2567173	WGS		Derby			SRR2567173			51.95	Pork chop	United States	Group O:4 (B)			False				590.16669.con.0001	165331.0	185820.0
90370.1459	Salmonella enterica subsp. enterica serovar Typhi strain MDUST292	WGS	MDUST292	typhi		GCF_001365335.1	ERR352486,ERR352572	CIBP01000000		51.88		Samoa	Group O:9 (D1)			False		Group O:9 (D1)	Group O:9 (D1)	CIBP01000001	301627.0	323324.0
90370.1458	Salmonella enterica subsp. enterica serovar Typhi strain 2005-005326	WGS	2005-005326	H58		GCF_001365315.1	ERR360743,ERR360839	CGPF01000000		51.83		Cambodia	Group O:9 (D1)			False		Group O:9 (D1)	Group O:9 (D1)	CGPF01000001	301548.0	323245.0
90370.1109	Salmonella enterica subsp. enterica serovar Typhi strain LNT565	WGS	LNT565	typhi		GCF_001358335.1	ERR326681	CHMV01000000		52.13		Laos	Group O:9 (D1)			False		Group O:9 (D1)	Group O:9 (D1)	CHMV01000001	278903.0	300600.0
90370.1108	Salmonella enterica subsp. enterica serovar Typhi strain MDUST107	WGS	MDUST107	typhi		GCF_001358295.1	ERR352885,ERR352941	CGMB01000000		52.01		Papua New Guinea	Group O:9 (D1)			False		Group O:9 (D1)	Group O:9 (D1)	CGMB01000001	314426.0	336123.0
90370.1455	Salmonella enterica subsp. enterica serovar Typhi strain dty1-46	WGS	dty1-46	H58		GCF_001365255.1	ERR349579,ERR349674	CVBV01000000		51.32		Vietnam	Group O:9 (D1)			False		Group O:9 (D1)	Group O:9 (D1)	CVBV01000001	301755.0	323452.0
90370.1106	Salmonella enterica subsp. enterica serovar Typhi strain ipt61	WGS	ipt61	H58		GCF_001358275.1	ERR352661,ERR352850	CVES01000000		51.71		Vietnam	Group O:9 (D1)			False		Group O:9 (D1)	Group O:9 (D1)	CVES01000001	301449.0	323147.0
90370.1457	Salmonella enterica subsp. enterica serovar Typhi strain ty3-269	WGS	ty3-269	H58		GCF_001365295.1	ERR352663,ERR352853	CVET01000000		51.71		Vietnam	Group O:9 (D1)			False		Group O:9 (D1)	Group O:9 (D1)	CVET01000001	301533.0	323230.0
90370.1104	Salmonella enterica subsp. enterica serovar Typhi strain A105	WGS	A105	typhi		GCF_001358235.1	ERR338051	CHLL01000000		52.11		Indonesia	Group O:9 (D1)			False		Group O:9 (D1)	Group O:9 (D1)	CHLL01000002	278932.0	300629.0
90370.1451	Salmonella enterica subsp. enterica serovar Typhi strain dtc99	WGS	dtc99	H58		GCF_001365175.1	ERR357548,ERR357642	CVFX01000000		51.76		Vietnam	Group O:9 (D1)			False		Group O:9 (D1)	Group O:9 (D1)	CVFX01000001	165789.0	187486.0
90370.1102	Salmonella enterica subsp. enterica serovar Typhi strain A236	WGS	A236	typhi		GCF_001358195.1	ERR331230	CEWU01000000		52.02		Indonesia	Group O:9 (D1)			False		Group O:9 (D1)	Group O:9 (D1)	CEWU01000001	301483.0	323180.0
90370.1453	Salmonella enterica subsp. enterica serovar Typhi strain 1007000	WGS	1007000	typhi		GCF_001365215.1	ERR360708,ERR360804	CFAU01000000		52.08		Malawi	Group O:9 (D1)			False		Group O:9 (D1)	Group O:9 (D1)	CFAU01000001	278991.0	300688.0
90370.110	Salmonella enterica subsp. enterica serovar Typhi strain 69-61	WGS	69-61	typhi		GCF_001358155.1	ERR360546,ERR360629	CGNY01000000		52.11		Tunisia	Group O:9 (D1)			False		Group O:9 (D1)	Group O:9 (D1)	CJUB01000001	165778.0	187475.0
90370.334	Salmonella enterica subsp. enterica serovar Typhi strain E01-1811	WGS	E01-1811	typhi		GCF_001111385.1	ERR360552,ERR360635	CJKJ01000000		52.18		Mali	Group O:9 (D1)			False		Group O:9 (D1)	Group O:9 (D1)	CJKJ01000001	165762.0	187459.0
90370.1927	Salmonella enterica subsp. enterica serovar Typhi strain 3135STDY5861359	WGS	3135STDY5861359	typhi		GCF_900036815.1	ERR657442	FFLV00000000		51.96	blood	Nigeria	Group O:9 (D1)			False		Group O:9 (D1)	Group O:9 (D1)	FFLV01000001	165762.0	187459.0
90371.2390	Salmonella enterica subsp. enterica serovar Typhimurium strain LT2 KO_STM1963	WGS	LT2 KO_STM1963	typhimurium				MZNM00000000		52.21			Group O:4 (B)			False				MZNM01000024	112590.0	133079.0
90371.2391	Salmonella enterica subsp. enterica serovar Typhimurium strain LT2 KO_STM1182::KO_STM3664	WGS	LT2 KO_STM1182::KO_STM3664	typhimurium				MZNL00000000		52.2			Group O:4 (B)			False				MZNL01000010	167692.0	188181.0
90371.2392	Salmonella enterica subsp. enterica serovar Typhimurium strain LT2 KO_STM1028	WGS	LT2 KO_STM1028	typhimurium				MZNN00000000		52.21			Group O:4 (B)			False				MZNN01000010	110399.0	130888.0
90371.2393	Salmonella enterica subsp. enterica serovar Typhimurium strain LT2 KO_STM2612	WGS	LT2 KO_STM2612	typhimurium				MZNO00000000		52.2			Group O:4 (B)			False				MZNO01000003	110388.0	130877.0
90371.2394	Salmonella enterica subsp. enterica serovar Typhimurium strain LT2 KO_STM2715.S	WGS	LT2 KO_STM2715.S	typhimurium				MZNP00000000		52.21			Group O:4 (B)			False				MZNP01000008	110399.0	130888.0
90371.2395	Salmonella enterica subsp. enterica serovar Typhimurium strain LT2 KO_STM0018	WGS	LT2 KO_STM0018	typhimurium				MZNQ00000000		52.21			Group O:4 (B)			False				MZNQ01000019	110398.0	130887.0
90371.2396	Salmonella enterica subsp. enterica serovar Typhimurium strain LT2 KO_STM3603	WGS	LT2 KO_STM3603	typhimurium				MZNS00000000		52.21			Group O:4 (B)			False				MZNS01000008	113024.0	133513.0
90371.2397	Salmonella enterica subsp. enterica serovar Typhimurium strain LT2 KO_STM1796	WGS	LT2 KO_STM1796	typhimurium				MZNR00000000		52.21			Group O:4 (B)			False				MZNR01000013	110378.0	130867.0
90371.2398	Salmonella enterica subsp. enterica serovar Typhimurium strain BCW_2434	WGS	BCW_2434	typhimurium				MXDQ00000000		51.69			Group O:4 (B)			False				MXDQ01000002	3154.0	23772.0
90371.2399	Salmonella enterica subsp. enterica serovar Typhimurium strain BCW_2215	WGS	BCW_2215	typhimurium				MXET00000000		52.09	Chicken Breast	United States	Group O:4 (B)			False				MXET01000008	1.0	20376.0
984245.3	Salmonella enterica subsp. enterica serovar Newport str. 36802	WGS	36802	Newport		GCF_001051605.1	SRR643613,SRR648843	APGV01000000	19x	52.15	tomato farm	United States	Group O:8 (C2-C3)			False		Group O:8 (C2-C3)	Group O:8 (C2-C3)	APGV01000056	219882.0	243109.0
1412464.3	Salmonella enterica subsp. enterica serovar Enteritidis str. EC20100130	Complete	EC20100130	enteritidis		GCF_000831045.1	SRR1183761,SRR1183993	CP007358		52.15	chicken	Canada	Group O:9 (D1)			False		Group O:9 (D1)	Group O:9 (D1)	CP007358	2118718.0	2140416.0
1265615.3	Salmonella enterica subsp. enterica serovar Agona str. 28.O.08	WGS	28.O.08	serovar Agona	MLST.Salmonella_enterica.13	GCA_000388695.1		CASP00000000		52.0		United States	Group O:4 (B)			False		Group O:4 (B)	Group O:4 (B)	CASP01000036	34507.0	54996.0
90370.715	Salmonella enterica subsp. enterica serovar Typhi strain Ke062	WGS	Ke062	H58		GCF_001153825.1	ERR217406	CJRN01000000		51.83		Kenya	Group O:9 (D1)			False		Group O:9 (D1)	Group O:9 (D1)	CJRN01000001	165759.0	187456.0
192955.78	Salmonella enterica subsp. enterica serovar Kentucky strain CVM N47718	WGS	CVM N47718	Kentucky		GCF_001243915.1	SRR2567050	LHJM01000000	66.3x	51.95	Chicken Breast	United States	Group O:8 (C2-C3)			False		Group O:8 (C2-C3)	Group O:8 (C2-C3)	LHJM01000008	166616.0	189843.0
1412615.3	Salmonella enterica subsp. enterica serovar Enteritidis str. EC20120925	Complete	enteritidis	serovar enteritidis		GCA_000625135.1	SRR1183912	CP007375.1		52.1	ANIMAL-domestic cattle	Canada	Group O:9 (D1)	wbaV		False		Group O:9 (D1)	Group O:9 (D1)	CP007375	2162805.0	2184501.0
192955.74	Salmonella enterica subsp. enterica serovar Kentucky strain CVM N45944	WGS	CVM N45944	Kentucky		GCF_001242495.1	SRR2566980	LHHH01000000	65.2x	51.74	Chicken Breast	United States	Group O:8 (C2-C3)			False		Group O:8 (C2-C3)	Group O:8 (C2-C3)	LHHH01000007	131086.0	154313.0
590.17539	Salmonella enterica SRR3052017	WGS		Heidelberg	MLST.Salmonella_enterica.15		SRR3052017			51.78	Ground Turkey	United States	Group O:4 (B)			False				590.17539.con.0001	168773.0	189262.0
590.17538	Salmonella enterica SRR1514750	WGS		Typhimurium var. 5-			SRR1514750			52.12	Chicken Breast	United States	Group O:4 (B)			False			Group O:4 (B)	590.17538.con.0010	119064.0	139553.0
590.17531	Salmonella enterica SRR1514724	WGS		Newport			SRR1514724			52.09	Pork Chop	United States	Group O:8 (C2-C3)			False				590.17531.con.0006	200027.0	223254.0
590.17533	Salmonella enterica SRR1514740	WGS		Typhimurium			SRR1514740			52.24	Chicken Breast	United States	Group O:4 (B)			False			Group O:4 (B)	590.17533.con.0006	159869.0	180358.0
590.17535	Salmonella enterica SRR1514742	WGS		Heidelberg			SRR1514742			51.88	Chicken Breast	United States	Group O:4 (B)			False				590.17535.con.0005	167708.0	188197.0
590.13856	Salmonella enterica SRR3664834	WGS		Typhimurium var. 5-			SRR3664834			52.12	Chicken Breast	United States	Group O:4 (B)			False			Group O:4 (B)	590.13856.con.0009	119064.0	139553.0
590.13854	Salmonella enterica SRR2566980	WGS		Kentucky			SRR2566980			51.74	Chicken Breast	United States	Group O:8 (C2-C3)			False				590.13854.con.0001	211440.0	234667.0
590.13855	Salmonella enterica SRR1646557	WGS		IIIa 35:z4,z23:-	MLST.Salmonella_enterica.1298		SRR1646557			52.12	Ground Turkey	United States	Group O:35 (O)		Cluster 640	False				590.13855.con.0002	159531.0	174678.0
590.13850	Salmonella enterica SRR2599655	WGS		Hadar	MLST.Salmonella_enterica.33		SRR2599655			52.22	Ground Turkey	United States	Group O:8 (C2-C3)			False				590.13850.con.0011	33204.0	56431.0
590.13851	Salmonella enterica SRR1813447	WGS		Typhimurium			SRR1813447			52.12	Ground Turkey	United States	Group O:4 (B)			False			Group O:4 (B)	590.13851.con.0009	113150.0	133639.0
590.13858	Salmonella enterica SRR3932979	WGS		Typhimurium var. 5-	MLST.Salmonella_enterica.19		SRR3932979			52.13	Chicken Breast	United States	Group O:4 (B)			False			Group O:4 (B)	590.13858.con.0007	113150.0	133639.0
590.17069	Salmonella enterica SRR2017863	WGS		Hadar			SRR2017863			52.2	Ground Turkey	United States	Group O:8 (C2-C3)			False				590.17069.con.0007	109847.0	133074.0
90370.569	Salmonella enterica subsp. enterica serovar Typhi strain BC2011-1461	WGS	BC2011-1461	H58		GCF_001137705.1	ERR319467	CJVV01000000		51.83		Cambodia	Group O:9 (D1)			False		Group O:9 (D1)	Group O:9 (D1)	CJVV01000002	165761.0	187458.0
90370.568	Salmonella enterica subsp. enterica serovar Typhi strain MDUST339	WGS	MDUST339	typhi		GCF_001137605.1	ERR352499,ERR352585	CJCO01000000		52.03		Fiji	Group O:9 (D1)			False		Group O:9 (D1)	Group O:9 (D1)	CJCO01000001	278900.0	300597.0
58712.68	Salmonella enterica subsp. enterica serovar Anatum strain 76	WGS	76	Anatum	MLST.Salmonella_enterica.64	GCA_003120555.1		QDRQ01000000	92x	52.175957000000004	feces	USA	Group O:3,10 (E1)			False				QDRQ01000005	217451.0	234748.0
90370.563	Salmonella enterica subsp. enterica serovar Typhi strain E99-6478	WGS	E99-6478	typhi		GCF_001137065.1	ERR360576,ERR360659	CJKW01000000		52.11		Guinea	Group O:9 (D1)			False		Group O:9 (D1)	Group O:9 (D1)	CJKW01000001	165758.0	187455.0
90370.562	Salmonella enterica subsp. enterica serovar Typhi strain IB5380	WGS	IB5380	H58		GCF_001136805.1	ERR108689	CJOL01000000		52.03		Tanzania	Group O:9 (D1)			False		Group O:9 (D1)	Group O:9 (D1)	CJOL01000001	165769.0	187466.0
90370.561	Salmonella enterica subsp. enterica serovar Typhi strain 07-977	WGS	07-977	typhi		GCF_001136605.1	ERR360595,ERR360678	CJLE01000000		51.89		Central African Republic	Group O:9 (D1)			False		Group O:9 (D1)	Group O:9 (D1)	CJLE01000001	344123.0	365820.0
58712.66	Salmonella enterica subsp. enterica serovar Anatum strain 54	WGS	54	Anatum	MLST.Salmonella_enterica.64	GCA_003120975.1		QDSM01000000	159x	52.087463	feces	USA	Group O:3,10 (E1)			False				QDSM01000001	158299.0	175596.0
1395114.3	Salmonella enterica subsp. arizonae serovar 18:z4,z23:- str. CVM N20028 strain N20028	WGS	N20028	18:z4,z23:-		GCF_001951525.1		AWRH00000000	74x	51.5	ground turkey	United States	Group O:18 (K)			False		Group O:18 (K)	Group O:18 (K)	AWRH01000020	172854.0	184424.0
58712.6	Salmonella enterica subsp. enterica serovar Anatum strain 237	WGS	237	Anatum	MLST.Salmonella_enterica.64	GCA_003077275.1		QDLO01000000	33x	52.138577000000005	feces	USA	Group O:3,10 (E1)			False				CP013226	163914.0	181102.0
58712.63	Salmonella enterica subsp. enterica serovar Anatum strain 43	WGS	43	Anatum	MLST.Salmonella_enterica.64	GCA_003121215.1		QDSX01000000	90x	52.036606	feces	USA	Group O:3,10 (E1)			False				QDSX01000001	1800516.0	1817813.0
90370.564	Salmonella enterica subsp. enterica serovar Typhi strain MDUST200	WGS	MDUST200	H58		GCF_001137205.1	ERR352281,ERR352367	CIZJ01000000		51.96		India	Group O:9 (D1)			False		Group O:9 (D1)	Group O:9 (D1)	CIZJ01000001	165767.0	187464.0
28901.1699	Salmonella enterica strain BCW_2436	WGS	BCW_2436					MXDO00000000		51.98	culture		Group O:4 (B)			False				MXDO01000011	77363.0	97852.0
590.13423	Salmonella enterica SRR3665121	WGS		Heidelberg			SRR3665121			52.14	Chicken Breast	United States	Group O:4 (B)			False				590.13423.con.0001	565759.0	586248.0
590.14098	Salmonella enterica SRR2566993	WGS		Heidelberg			SRR2566993			52.06	Chicken Wings	United States	Group O:4 (B)			False				590.14098.con.0001	167707.0	188196.0
590.14939	Salmonella enterica SRR3933062	WGS		Reading	MLST.Salmonella_enterica.412		SRR3933062			52.16	Ground Turkey	United States	Group O:4 (B)			False				590.14939.con.0001	1615248.0	1635737.0
90370.1953	Salmonella enterica subsp. enterica serovar Typhi strain 3135STDY5861189	WGS	3135STDY5861189	typhi		GCF_900041535.1	ERR731351	FFMD00000000		51.86	blood	Nigeria	Group O:9 (D1)			False		Group O:9 (D1)	Group O:9 (D1)	FFMD01000001	165772.0	187469.0
1412505.3	Salmonella enterica subsp. enterica serovar Enteritidis str. SA20094301	Complete	enteritidis	serovar enteritidis		GCA_000626535.1	SRR1183802	CP007469.1		52.1	Animal - Chicken-Fluff	Canada	Group O:9 (D1)			False		Group O:9 (D1)	Group O:9 (D1)	CP007469	3105680.0	3127378.0
90370.181	Salmonella enterica subsp. enterica serovar Typhi strain SV357	WGS	SV357	typhi		GCF_001079885.1	ERR331309	CIOG01000000		52.03		Laos	Group O:9 (D1)			False		Group O:9 (D1)	Group O:9 (D1)	CJWN01000002	56734.0	78431.0
1243594.3	Salmonella enterica subsp. enterica serovar Virginia str. SA19971529	WGS	SA19971529	Virginia	MLST.Salmonella_enterica.83	GCF_001448885.1	SRR1976439,SRR1976440	LHTI01000000	118.1x	52.15	carcass	Canada	Group O:8 (C2-C3)			False		Group O:8 (C2-C3)	Group O:8 (C2-C3)	LHTI01000004	160296.0	183523.0
57045.14	Salmonella enterica subsp. enterica serovar Paratyphi B strain DMS 59/81	WGS	DMS 59/81	paratyphi				MXLZ00000000		52.18	Human	France	Group O:4 (B)			False				MXLZ01000003	107915.0	128405.0
590.12486	Salmonella enterica SRR3056904	WGS		Chailey			SRR3056904			52.2	Swine	United States	Group O:8 (C2-C3)			False				590.12486.con.0002	313612.0	336839.0
590.12487	Salmonella enterica SRR3056894	WGS		Kentucky			SRR3056894			52.0	Chickens	United States	Group O:8 (C2-C3)			False				590.12487.con.0002	165995.0	189222.0
590.12484	Salmonella enterica SRR3056893	WGS		Anatum	MLST.Salmonella_enterica.64		SRR3056893			52.12	Swine	United States	Group O:3,10 (E1)			False				590.12484.con.0008	32896.0	50193.0
1030005.3	Salmonella enterica subsp. enterica serovar Heidelberg str. N418	WGS	N418	serovar Heidelberg		GCA_000603345.1	SRR652939	AMMB00000000	25.9x	52.2	ground turkey		Group O:4 (B)			False	wbaU	Group O:4 (B)	Group O:4 (B)	AMMB01000062	24957.0	45573.0
590.12482	Salmonella enterica SRR3000038	WGS		Anatum			SRR3000038			52.13	Swine	United States	Group O:3,10 (E1)			False				590.12482.con.0009	33563.0	50860.0
590.12483	Salmonella enterica SRR3000046	WGS		Hadar			SRR3000046			52.25	Chickens	United States	Group O:8 (C2-C3)			False				590.12483.con.0001	33369.0	56596.0
590.12480	Salmonella enterica SRR3085615	WGS		Typhimurium	MLST.Salmonella_enterica.19		SRR3085615			52.17	Cattle	United States	Group O:4 (B)			False			Group O:4 (B)	590.12480.con.0005	90407.0	110896.0
1265661.3	Salmonella enterica subsp. enterica serovar Agona str. 30.H.04	WGS	30.H.04	serovar Agona	MLST.Salmonella_enterica.13	GCA_000388735.1		CATW00000000		52.0	Human (feces)	Ireland	Group O:4 (B)			False		Group O:4 (B)	Group O:4 (B)	CATW01000002	161214.0	181703.0
58096.9	Salmonella enterica subsp. enterica serovar Bareilly strain CFSAN044960	WGS	CFSAN044960	Bareilly		GCF_001833665.1	SRR4012824	MLUF00000000	165x	52.0	Environmental (Pond)	United States	Group O:7 (C1)			False				MLUF01000003	158207.0	169897.0
58096.8	Salmonella enterica subsp. enterica serovar Bareilly strain CFSAN044959	WGS	CFSAN044959	Bareilly		GCF_001832745.1	SRR4012823	MLZB00000000	190x	52.0	Environmental (Pond)	United States	Group O:7 (C1)			False				MLZB01000003	158207.0	169897.0
590.12488	Salmonella enterica SRR3062686	WGS		Schwarzengrund	MLST.Salmonella_enterica.96		SRR3062686			52.05	Chickens	United States	Group O:4 (B)		transposase AND wzy AND Cluster 657 AND transposase	True				590.12488.con.0002	25307.0	48061.0
590.12489	Salmonella enterica SRR3062679	WGS		Muenchen			SRR3062679			52.16	Cattle	United States	Group O:8 (C2-C3)			False				590.12489.con.0001	1237518.0	1260745.0
28901.1696	Salmonella enterica strain BCW_2438	WGS	BCW_2438					MXDN00000000		52.17	culture		Group O:4 (B)			False				MXDN01000007	103606.0	124095.0
590.15709	Salmonella enterica SRR1556959	WGS		Bredeney	MLST.Salmonella_enterica.505		SRR1556959			52.06	Ground Turkey	United States	Group O:4 (B)		transposase AND wzy AND transposase AND transposase	True				590.15709.con.0007	71823.0	94577.0
590.15258	Salmonella enterica SRR1946973	WGS		I 4,5,12:i:-			SRR1946973			52.17	Chicken Breast	United States	Group O:4 (B)			False				590.15258.con.0006	167732.0	188221.0
590.15259	Salmonella enterica SRR2156568	WGS		Panama	MLST.Salmonella_enterica.48		SRR2156568			52.16	Ground Turkey	United States	Group O:9 (D1)			False				590.15259.con.0004	242982.0	264680.0
590.15705	Salmonella enterica SRR2533544	WGS		Albany			SRR2533544			52.11	Ground Turkey	United States	Group O:8 (C2-C3)			False				590.15705.con.0004	165166.0	188393.0
28901.3853	Salmonella enterica strain STY17	WGS	STY17		MLST.Salmonella_enterica.34	GCA_900241905.1		OEVS01000000		52.1251	Human	Italy	Group O:4 (B)			False				OEVS01000004	90111.0	110600.0
590.15252	Salmonella enterica SRR3295839	WGS		Berta			SRR3295839			52.15	Young Turkey	United States	Group O:9 (D1)			False				590.15252.con.0004	207624.0	229321.0
590.12530	Salmonella enterica SRR2920065	WGS		Enteritidis			SRR2920065			52.14	Chickens	United States	Group O:9 (D1)			False			Group O:9 (D1)	590.12530.con.0004	302431.0	324129.0
590.15703	Salmonella enterica SRR3664977	WGS		Typhimurium var. 5-			SRR3664977			52.0	Chicken Breast	United States	Group O:4 (B)			False			Group O:4 (B)	590.15703.con.0008	113150.0	133639.0
590.12531	Salmonella enterica SRR2919953	WGS		Manhattan	MLST.Salmonella_enterica.18		SRR2919953			52.16	Swine	United States	Group O:8 (C2-C3)			False				590.12531.con.0001	168686.0	191913.0
1124973.4	Salmonella enterica subsp. enterica serovar Typhimurium str. 36618	WGS	36618	serovar Typhimurium	MLST.Salmonella_enterica.19	GCA_000474575.1	SRR955279	AUQV00000000	23x	52.2	produce		Group O:4 (B)			False		Group O:4 (B)	Group O:4 (B)	AUQV01000045	153171.0	173660.0
590.12536	Salmonella enterica SRR2962901	WGS		Kentucky	MLST.Salmonella_enterica.152		SRR2962901			52.06	Chickens	United States	Group O:8 (C2-C3)			False				590.12536.con.0001	372001.0	395228.0
590.12537	Salmonella enterica SRR2962900	WGS		Typhimurium	MLST.Salmonella_enterica.19		SRR2962900			52.13	Chickens	United States	Group O:4 (B)			False			Group O:4 (B)	590.12537.con.0007	113150.0	133639.0
1124950.3	Salmonella enterica subsp. enterica serovar Kentucky str. 13562	WGS	13562	serovar Kentucky	MLST.Salmonella_enterica.152	GCA_000474415.1	SRR955264	AUQF00000000	12x	52.0	chicken Breast		Group O:8 (C2-C3)	rmlC AND wbaL		False	ddhD AND ddhD	Group O:8 (C2-C3)	Group O:8 (C2-C3)	AUQF01000038	3844.0	27070.0
590.15947	Salmonella enterica SRR4280593	WGS		Enteritidis	MLST.Salmonella_enterica.11		SRR4280593			52.14	Chicken Breast	United States	Group O:9 (D1)			False			Group O:9 (D1)	590.15947.con.0004	302431.0	324129.0
590.15760	Salmonella enterica SRR2533546	WGS		Hadar	MLST.Salmonella_enterica.33		SRR2533546			52.2	Ground Turkey	United States	Group O:8 (C2-C3)			False				590.15760.con.0007	162197.0	185424.0
590.15761	Salmonella enterica SRR3295536	WGS		Kentucky			SRR3295536			51.75	Chicken Legs	United States	Group O:8 (C2-C3)			False				590.15761.con.0002	89448.0	112675.0
590.15940	Salmonella enterica SRR3295888	WGS		Heidelberg			SRR3295888			52.05	Young Turkey	United States	Group O:4 (B)			False				590.15940.con.0001	167707.0	188196.0
90371.2026	Salmonella enterica subsp. enterica serovar Typhimurium strain RM10961	Complete	RM10961	Typhimurium		GCF_001922185.1		CP013702	>100x	52.15	Gabilan Creek water	United States	Group O:4 (B)			False		Group O:4 (B)	Group O:4 (B)	CP013702	2198317.0	2218806.0
605.10	Salmonella enterica subsp. enterica serovar Pullorum strain S4037-07	WGS	S4037-07	Pullorum	MLST.Salmonella_enterica.2453	GCF_001448575.1	SRR1999280,SRR1999281	LHTF01000000	104.66x	52.17			Group O:9 (D1)			False		Group O:9 (D1)	Group O:9 (D1)	LHTF01000001	562665.0	584362.0
605.11	Salmonella enterica subsp. enterica serovar Pullorum strain S44987	Complete	S44987	serovar Enteritidis	MLST.Salmonella_enterica.2151	GCF_000953595.1	ERR472788	LK931482		52.13			Group O:9 (D1)			False		Group O:9 (D1)	Group O:9 (D1)	LK931482	2078286.0	2099983.0
1410925.3	Salmonella enterica subsp. enterica serovar Cerro str. CFSAN001679	WGS	CFSAN001679	serovar Cerro	MLST.Salmonella_enterica.367	GCA_000505245.1		AYUX00000000	18x	52.1	feces, dairy cow		Group O:18 (K)			False		Group O:18 (K)	Group O:18 (K)	AYUX01000003	154362.0	165895.0
590.13289	Salmonella enterica SRR3665108	WGS		Saintpaul	MLST.Salmonella_enterica.27		SRR3665108			51.87	Ground Turkey	United States	Group O:4 (B)			False				590.13289.con.0003	206520.0	227009.0
590.13288	Salmonella enterica SRR2566937	WGS		Typhimurium var. 5-	MLST.Salmonella_enterica.19		SRR2566937			52.13	Chicken Breast	United States	Group O:4 (B)			False			Group O:4 (B)	590.13288.con.0008	113150.0	133639.0
90371.2024	Salmonella enterica subsp. enterica serovar Typhimurium strain 22495	Complete	22495	Typhimurium		GCA_001886995.1		CP017617,CP017618,CP017619	missing	52.2		Canada	Group O:4 (B)			False	wbaU AND ddhD	Group O:4 (B)	Group O:4 (B)	CP017617	2125087.0	2145573.0
590.13283	Salmonella enterica SRR1805574	WGS		Typhimurium			SRR1805574			52.13	Chicken Breast	United States	Group O:4 (B)			False			Group O:4 (B)	590.13283.con.0009	113146.0	133635.0
590.13280	Salmonella enterica SRR3664794	WGS		Enteritidis			SRR3664794			52.14	Chicken Breast	United States	Group O:9 (D1)			False			Group O:9 (D1)	590.13280.con.0004	302431.0	324129.0
590.13287	Salmonella enterica SRR3932935	WGS		Typhimurium var. 5-	MLST.Salmonella_enterica.19		SRR3932935			52.13	Chicken Breast	United States	Group O:4 (B)			False			Group O:4 (B)	590.13287.con.0008	113150.0	133639.0
590.12758	Salmonella enterica SRR3509872	WGS		Senftenberg			SRR3509872			51.99	Pork Chop	United States	Group O:1,3,19 (E4)			False				590.12758.con.0005	84246.0	100174.0
590.13285	Salmonella enterica SRR3664795	WGS		I 4,12:i:-	MLST.Salmonella_enterica.19		SRR3664795			52.22	Chicken Breast	United States	Group O:4 (B)			False				590.13285.con.0006	159862.0	180351.0
590.13284	Salmonella enterica SRR3223100	WGS		Typhimurium	MLST.Salmonella_enterica.19		SRR3223100			52.17	Pork Chop	United States	Group O:4 (B)			False			Group O:4 (B)	590.13284.con.0006	159870.0	180359.0
590.15879	Salmonella enterica SRR3110380	WGS		Kentucky	MLST.Salmonella_enterica.152		SRR3110380			51.96	Chicken Breast	United States	Group O:8 (C2-C3)			False				590.15879.con.0001	374455.0	397682.0
590.15873	Salmonella enterica SRR1973650	WGS		Derby			SRR1973650			51.95	Pork Chop	United States	Group O:4 (B)			False				590.15873.con.0017	42874.0	63363.0
590.15870	Salmonella enterica SRR3664994	WGS		Typhimurium var. 5-			SRR3664994			52.1	Chicken Breast	United States	Group O:4 (B)			False			Group O:4 (B)	590.15870.con.0008	113150.0	133639.0
590.15876	Salmonella enterica SRR2407582	WGS		Enteritidis			SRR2407582			52.06	Chicken Legs	United States	Group O:9 (D1)			False			Group O:9 (D1)	590.15876.con.0008	86865.0	108563.0
590.15877	Salmonella enterica SRR3295882	WGS		Muenchen			SRR3295882			52.18	Dairy Cattle	United States	Group O:8 (C2-C3)			False				590.15877.con.0001	159783.0	183010.0
590.15874	Salmonella enterica SRR2533553	WGS		Heidelberg	MLST.Salmonella_enterica.15		SRR2533553			51.85	Ground Turkey	United States	Group O:4 (B)			False				590.15874.con.0007	167708.0	188197.0
590.15875	Salmonella enterica SRR2567124	WGS		I 4,5,12:i:-			SRR2567124			52.16	Ground Turkey	United States	Group O:4 (B)			False				590.15875.con.0004	159874.0	180363.0
595.75	Salmonella enterica subsp. enterica serovar Infantis strain BCW_2235	WGS	BCW_2235	infantis				MXEJ00000000		52.17	Ground Beef	United States	Group O:7 (C1)			False				MXEJ01000022	65412.0	77102.0
1410930.3	Salmonella enterica subsp. enterica serovar Cerro str. CFSAN001692	WGS	CFSAN001692	serovar Cerro	MLST.Salmonella_enterica.367	GCA_000505325.1		AYUS00000000	20x	52.1	feces from dairy cow		Group O:18 (K)			False		Group O:18 (K)	Group O:18 (K)	AYUS01000004	154362.0	165896.0
90370.71	Salmonella enterica subsp. enterica serovar Typhi strain MDUST293	WGS	MDUST293	typhi		GCF_001153405.1	ERR352911,ERR357452	CJDX01000000		51.94		Papua New Guinea	Group O:9 (D1)			False		Group O:9 (D1)	Group O:9 (D1)	CVPZ01000001	165764.0	187461.0
595.78	Salmonella enterica subsp. enterica serovar Infantis strain BCW_2042	WGS	BCW_2042	infantis				MXIX00000000		52.29	Ground Turkey	United States	Group O:7 (C1)			False				MXIX01000028	63540.0	75230.0
595.79	Salmonella enterica subsp. enterica serovar Infantis strain BCW_3995	WGS	BCW_3995	infantis				MXQU00000000		52.28		United States	Group O:7 (C1)			False				MXQU01000022	65372.0	77062.0
590.16473	Salmonella enterica SRR2567161	WGS		Typhimurium var. 5-	MLST.Salmonella_enterica.19		SRR2567161			52.11	Chicken Breast	United States	Group O:4 (B)			False			Group O:4 (B)	590.16473.con.0007	119064.0	139553.0
1412573.3	Salmonella enterica subsp. enterica serovar Enteritidis str. EC20122045	Complete	enteritidis	serovar enteritidis		GCA_000625975.1	SRR1183870	CP007416.1		52.2	Food	Canada	Group O:9 (D1)			False		Group O:9 (D1)	Group O:9 (D1)	CP007416	2162876.0	2184574.0
590.16471	Salmonella enterica SRR3295604	WGS		Saintpaul			SRR3295604			52.22	Chicken Breast	United States	Group O:4 (B)			False				590.16471.con.0001	169386.0	189875.0
590.16470	Salmonella enterica SRR2407634	WGS		Kentucky	MLST.Salmonella_enterica.152		SRR2407634			51.93	Chicken Breast	United States	Group O:8 (C2-C3)			False				590.16470.con.0002	232459.0	255686.0
590.12738	Salmonella enterica SRR3452361	WGS		Typhimurium var. 5-	MLST.Salmonella_enterica.19		SRR3452361			52.14	Chicken Breast	United States	Group O:4 (B)			False			Group O:4 (B)	590.12738.con.0007	113150.0	133639.0
590.16476	Salmonella enterica SRR1982220	WGS		Senftenberg	MLST.Salmonella_enterica.14		SRR1982220			52.05	Ground Turkey	United States	Group O:1,3,19 (E4)			False				590.16476.con.0008	94691.0	110619.0
590.16474	Salmonella enterica SRR4280635	WGS		Kentucky	MLST.Salmonella_enterica.152		SRR4280635			51.97	Chicken Breast	United States	Group O:8 (C2-C3)			False				590.16474.con.0003	229005.0	252232.0
28901.2721	Salmonella enterica strain FORC_038	Complete	FORC_038			GCA_002119485.1		CP015574	498.01X	51.92	Braised Spicy Chicken	South Korea	Group O:7 (C1)			False		Group O:7 (C1)	Group O:7 (C1)	CP015574	2018290.0	2029980.0
590.12735	Salmonella enterica SRR3418293	WGS		Hadar	MLST.Salmonella_enterica.33		SRR3418293			52.27	Ground Turkey	United States	Group O:8 (C2-C3)			False				590.12735.con.0004	33204.0	56431.0
590.16479	Salmonella enterica SRR1299372	WGS		Typhimurium var. 5-			SRR1299372			52.08	Chicken Breast	United States	Group O:4 (B)			False			Group O:4 (B)	590.16479.con.0008	113150.0	133639.0
590.12737	Salmonella enterica SRR3452360	WGS		Typhimurium var. 5-	MLST.Salmonella_enterica.19		SRR3452360			52.11	Chicken Breast	United States	Group O:4 (B)			False			Group O:4 (B)	590.12737.con.0007	90111.0	110600.0
590.12731	Salmonella enterica SRR3418288	WGS		Hadar			SRR3418288			52.25	Ground Turkey	United States	Group O:8 (C2-C3)			False				590.12731.con.0007	195597.0	218824.0
590.12732	Salmonella enterica SRR3418289	WGS		Hadar			SRR3418289			52.2	Ground Turkey	United States	Group O:8 (C2-C3)			False				590.12732.con.0007	195597.0	218824.0
590.12733	Salmonella enterica SRR3418290	WGS		Hadar			SRR3418290			52.25	Ground Turkey	United States	Group O:8 (C2-C3)			False				590.12733.con.0007	195597.0	218824.0
90370.1864	Salmonella enterica subsp. enterica serovar Typhi strain MDUST214	WGS	MDUST214	H58		GCF_001078785.1	ERR352464,ERR352550	CEZM01000000		51.93		India	Group O:9 (D1)			False		Group O:9 (D1)	Group O:9 (D1)	CEZM01000001	165757.0	187454.0
90370.1865	Salmonella enterica subsp. enterica serovar Typhi strain MDUST307	WGS	MDUST307	typhi		GCF_001078765.1	ERR357715,ERR357801	CEXK01000000		51.98		Fiji	Group O:9 (D1)			False		Group O:9 (D1)	Group O:9 (D1)	CEXK01000001	300867.0	322564.0
90370.1866	Salmonella enterica subsp. enterica serovar Typhi strain MDUST362	WGS	MDUST362	typhi		GCF_001078745.1	ERR352320,ERR352406	CEYU01000000		51.9		Papua New Guinea	Group O:9 (D1)			False		Group O:9 (D1)	Group O:9 (D1)	CEYU01000001	165806.0	187503.0
90370.1867	Salmonella enterica subsp. enterica serovar Typhi strain ST1309/04	WGS	ST1309/04	typhi		GCF_001078725.1	ERR353332,ERR357418	CELU01000000		52.09		Argentina	Group O:9 (D1)			False		Group O:9 (D1)	Group O:9 (D1)	CELU01000001	252674.0	274371.0
90370.186	Salmonella enterica subsp. enterica serovar Typhi strain MDUST167	WGS	MDUST167	H58		GCF_001078885.1	ERR357682,ERR357768	CEYH01000000		51.98		India	Group O:9 (D1)			False		Group O:9 (D1)	Group O:9 (D1)	CJLM01000001	165763.0	187460.0
90370.1861	Salmonella enterica subsp. enterica serovar Typhi strain np93	WGS	np93	H58		GCF_001078865.1	ERR357545,ERR357639	CEXJ01000000		51.95		Nepal	Group O:9 (D1)			False		Group O:9 (D1)	Group O:9 (D1)	CEXJ01000001	301455.0	323152.0
590.13469	Salmonella enterica SRR3223151	WGS		Heidelberg			SRR3223151			51.89	Ground Turkey	United States	Group O:4 (B)			False				590.13469.con.0001	167708.0	188197.0
90370.1863	Salmonella enterica subsp. enterica serovar Typhi strain MDUST284	WGS	MDUST284	typhi		GCF_001078825.1	ERR352909,ERR357450	CEYE01000000		51.98		Samoa	Group O:9 (D1)			False		Group O:9 (D1)	Group O:9 (D1)	CEYE01000001	301479.0	323176.0
590.13467	Salmonella enterica SRR2070979	WGS		Saintpaul			SRR2070979			52.14	Ground Turkey	United States	Group O:4 (B)			False				590.13467.con.0001	167851.0	188340.0
590.13465	Salmonella enterica SRR3223150	WGS		Hadar			SRR3223150			52.16	Ground Turkey	United States	Group O:8 (C2-C3)			False				590.13465.con.0007	161765.0	184992.0
1967587.3	Salmonella bongori serovar 48:a:- strain 1308-83	WGS	1308-83	48:a:-				MXLD00000000		51.14	Human	United States	Group O:48 (Y)1			False			Group O:48 (Y)1	MXLD01000009	319.0	18493.0
90370.1868	Salmonella enterica subsp. enterica serovar Typhi strain BCR177	WGS	BCR177	H58	MLST.Salmonella_enterica.1	GCF_001091245.1	ERR226498,ERR420425	CILS01000000		52.02		India	Group O:9 (D1)			False		Group O:9 (D1)	Group O:9 (D1)	CILS01000001	301449.0	323146.0
590.13462	Salmonella enterica SRR2566948	WGS		Heidelberg	MLST.Salmonella_enterica.15		SRR2566948			52.07	Ground Turkey	United States	Group O:4 (B)			False				590.13462.con.0002	387640.0	408129.0
590.13461	Salmonella enterica SRR3223148	WGS		Chester	MLST.Salmonella_enterica.411		SRR3223148			52.11	Ground Turkey	United States	Group O:4 (B)			False				590.13461.con.0001	1487952.0	1508441.0
28901.4073	Salmonella enterica strain CFSAN024167	WGS	CFSAN024167		MLST.Salmonella_enterica.118	GCA_003200715.1		QJEU01000000	127x	52.090664000000004	sediment	USA	Group O:8 (C2-C3)			False				QJEU01000005	164389.0	187616.0
28901.4072	Salmonella enterica strain CFSAN024168	WGS	CFSAN024168		MLST.Salmonella_enterica.118	GCA_003200675.1		QJET01000000	120x	52.088936	sediment	USA	Group O:8 (C2-C3)			False				QJET01000004	179283.0	202510.0
28901.4071	Salmonella enterica strain CFSAN024225	WGS	CFSAN024225		MLST.Salmonella_enterica.118	GCA_003200625.1		QJEJ01000000	200x	52.145557000000004	sediment	USA	Group O:8 (C2-C3)			False				QJEJ01000008	81716.0	104943.0
28901.4070	Salmonella enterica strain CFSAN024228	WGS	CFSAN024228		MLST.Salmonella_enterica.118	GCA_003200615.1		QJEH01000000	64x	52.158325	sediment	USA	Group O:8 (C2-C3)			False				QJEH01000004	219866.0	243092.0
28901.4077	Salmonella enterica strain CFSAN035729	WGS	CFSAN035729		MLST.Salmonella_enterica.5	GCA_003253145.1		QJCM01000000	123x	52.0355	water	USA	Group O:8 (C2-C3)			False				QJCM01000004	164432.0	187659.0
28901.4076	Salmonella enterica strain CFSAN035728	WGS	CFSAN035728		MLST.Salmonella_enterica.5	GCA_003253135.1		QJCN01000000	158x	52.03265	water	USA	Group O:8 (C2-C3)			False				QJCN01000003	164432.0	187659.0
28901.4075	Salmonella enterica strain CFSAN047910	WGS	CFSAN047910		MLST.Salmonella_enterica.118	GCA_003203825.1		QJOC01000000	196x	52.14904	creek water	USA	Group O:8 (C2-C3)			False				QJOC01000003	164327.0	187554.0
28901.4079	Salmonella enterica strain CFSAN035679	WGS	CFSAN035679		MLST.Salmonella_enterica.118	GCA_003253205.1		QJDO01000000	446x	52.14728	water	USA	Group O:8 (C2-C3)			False				QJDO01000003	164327.0	187554.0
28901.4078	Salmonella enterica strain CFSAN035723	WGS	CFSAN035723		MLST.Salmonella_enterica.5	GCA_003253155.1		QJCS01000000	220x	52.03283	water	USA	Group O:8 (C2-C3)			False				QJCS01000003	164432.0	187659.0
1430435.3	Salmonella enterica subsp. enterica serovar Bovismorbificans str. Sal609	WGS	Sal609	serovar Bovismorbificans		GCF_000524885.1		AZKW01000000	50.0x	52.17	clinical	United States	Group O:8 (C2-C3)			False			Group O:8 (C2-C3)	AZKW01000021	156219.0	179446.0
90371.1209	Salmonella enterica subsp. enterica serovar Typhimurium strain CFSAN033911	WGS	CFSAN033911	Typhimurium	MLST.Salmonella_enterica.19	GCF_001588155.1		LUIK00000000	87x	51.86	Ready-to-eat dish	Brazil	Group O:4 (B)			False		Group O:4 (B)	Group O:4 (B)	LUIK01000011	67234.0	87722.0
590.16761	Salmonella enterica SRR2407657	WGS		Reading			SRR2407657			52.16	Ground Turkey	United States	Group O:4 (B)			False				590.16761.con.0001	1615482.0	1635971.0
90370.1848	Salmonella enterica subsp. enterica serovar Typhi strain 627334	WGS	627334	typhi		GCF_001079125.1	ERR338035	CIRA01000000		52.1		South Africa	Group O:9 (D1)			False		Group O:9 (D1)	Group O:9 (D1)	CIRA01000002	278910.0	300607.0
1037261.3	Salmonella enterica subsp. enterica serovar Heidelberg str. 579082-8	WGS	579082-8	heidelberg		GCF_000962175.1	SRR955113	AMMH01000000	15x	52.08	Environmental	United States	Group O:4 (B)			False	Cluster 604 AND wbaU AND ddhD AND rmlB AND Cluster 522	Group O:4 (B)	Group O:4 (B)	AMMH01000128	39922.0	60408.0
260368.10	Salmonella enterica subsp. enterica serovar Bergen strain CFSAN059892		CFSAN059892	Bergen	MLST.Salmonella_enterica.1279	GCA_002266135.1		NPLX01000000	255x		cattle stool	Nigeria	Group O:47 (X)			False		Group O:47 (X)	Group O:47 (X)	NPLX01000006	152004.0	167891.0
1240708.3	Salmonella enterica subsp. enterica serovar Bergen str. ST350 strain ST350	Complete	ST350	Bergen	MLST.Salmonella_enterica.1356	GCF_001975325.1		CP019405	61.0x	52.27	Animal feed	United Kingdom	Group O:47 (X)			False		Group O:47 (X)	Group O:47 (X)	CP019405	1168102.0	1183989.0
149539.539	Salmonella enterica subsp. enterica serovar Enteritidis strain BCW_2429	WGS	BCW_2429	enteritidis				MXDT00000000		52.12		United States	Group O:9 (D1)			False			Group O:9 (D1)	MXDT01000005	106862.0	128558.0
149539.538	Salmonella enterica subsp. enterica serovar Enteritidis strain BCW_2195	WGS	BCW_2195	enteritidis				MXFG00000000		52.13	Chicken Breast	United States	Group O:9 (D1)			False			Group O:9 (D1)	MXFG01000006	152708.0	174407.0
590.14192	Salmonella enterica SRR1198889	WGS		Typhimurium var. Copenhagen			SRR1198889			52.12	Chicken Breast	United States	Group O:4 (B)			False				590.14192.con.0009	119064.0	139553.0
149539.534	Salmonella enterica subsp. enterica serovar Enteritidis strain CDPH_C73	WGS	CDPH_C73	Enteritidis	MLST.Salmonella_enterica.11	GCF_001997445.1		MTGN00000000	64x	52.14			Group O:9 (D1)			False		Group O:9 (D1)	Group O:9 (D1)	MTGN01000001	1103619.0	1125314.0
149539.531	Salmonella enterica subsp. enterica serovar Enteritidis strain CFSAN051828	WGS	CFSAN051828	Enteritidis		GCF_001973755.1		MTVJ00000000	171x	52.06	spleen	United States	Group O:9 (D1)			False		Group O:9 (D1)	Group O:9 (D1)	MTVJ01000001	1330593.0	1352291.0
149539.530	Salmonella enterica subsp. enterica serovar Enteritidis strain CFSAN051829	WGS	CFSAN051829	Enteritidis		GCF_001973745.1		MTVI00000000	172x	52.06	spleen	United States	Group O:9 (D1)			False		Group O:9 (D1)	Group O:9 (D1)	MTVI01000002	157237.0	178935.0
149539.533	Salmonella enterica subsp. enterica serovar Enteritidis strain CFSAN051826	WGS	CFSAN051826	Enteritidis		GCF_001973805.1		MTVL00000000	131x	52.06	spleen	United States	Group O:9 (D1)			False		Group O:9 (D1)	Group O:9 (D1)	MTVL01000001	157237.0	178935.0
149539.532	Salmonella enterica subsp. enterica serovar Enteritidis strain CFSAN051827	WGS	CFSAN051827	Enteritidis		GCA_001973785.1		MTVK00000000	158x	52.06	spleen	United States	Group O:9 (D1)			False		Group O:9 (D1)	Group O:9 (D1)	MTVK01000001	759053.0	780751.0
611.44	Salmonella enterica subsp. enterica serovar Heidelberg strain CVM N48699	WGS	CVM N48699	Heidelberg		GCF_001245005.1	SRR2567088	LHKU01000000	72x	51.77	Ground Turkey	United States	Group O:4 (B)			False		Group O:4 (B)	Group O:4 (B)	LHKU01000020	165975.0	186464.0
611.46	Salmonella enterica subsp. enterica serovar Heidelberg strain CVM N50428	WGS	CVM N50428	Heidelberg		GCF_001245435.1	SRR2567110	LHLM01000000	66.6x	52.08	Chicken Breast	United States	Group O:4 (B)			False		Group O:4 (B)	Group O:4 (B)	LHLM01000005	108021.0	128510.0
611.47	Salmonella enterica subsp. enterica serovar Heidelberg strain CVM N50440	WGS	CVM N50440	Heidelberg		GCF_001245655.1	SRR2567122	LHLV01000000	86.8x	52.14	Chicken Breast	United States	Group O:4 (B)			False		Group O:4 (B)	Group O:4 (B)	LHLV01000003	834442.0	854931.0
611.40	Salmonella enterica subsp. enterica serovar Heidelberg strain CVM N46821	WGS	CVM N46821	Heidelberg		GCF_001243065.1	SRR2567002	LHIB01000000	36.9x	52.16	Chicken Breast	United States	Group O:4 (B)			False		Group O:4 (B)	Group O:4 (B)	LHIB01000024	193756.0	214245.0
611.41	Salmonella enterica subsp. enterica serovar Heidelberg strain CVM N46853	WGS	CVM N46853	Heidelberg		GCF_001243585.1	SRR2567034	LHIY01000000	68.9x	52.14	Ground Turkey	United States	Group O:4 (B)			False		Group O:4 (B)	Group O:4 (B)	LHIY01000012	585620.0	606109.0
611.42	Salmonella enterica subsp. enterica serovar Heidelberg strain CVM N47717	WGS	CVM N47717	Heidelberg		GCF_001243875.1	SRR2567049	LHJL01000000	43.3x	52.12	Chicken Breast	United States	Group O:4 (B)			False		Group O:4 (B)	Group O:4 (B)	LHJL01000016	166665.0	187154.0
611.43	Salmonella enterica subsp. enterica serovar Heidelberg strain CVM N48578	WGS	CVM N48578	Heidelberg		GCF_001244225.1	SRR2567064	LHJY01000000	40.8x	51.84	Chicken Breast	United States	Group O:4 (B)			False		Group O:4 (B)	Group O:4 (B)	LHJY01000004	627611.0	648100.0
611.48	Salmonella enterica subsp. enterica serovar Heidelberg strain CVM N50449	WGS	CVM N50449	Heidelberg		GCF_001245845.1	SRR2567131	LHMD01000000	75.1x	52.04	Chicken Wings	United States	Group O:4 (B)			False		Group O:4 (B)	Group O:4 (B)	LHMD01000004	167594.0	188083.0
611.49	Salmonella enterica subsp. enterica serovar Heidelberg strain CVM N50450	WGS	CVM N50450	Heidelberg		GCF_001245935.1	SRR2567132	LHME01000000	49.2x	51.75	Ground Turkey	United States	Group O:4 (B)			False		Group O:4 (B)	Group O:4 (B)	LHME01000016	153094.0	173583.0
90370.97	Salmonella enterica subsp. enterica serovar Typhi strain Ke468	WGS	Ke468	H58		GCF_001355555.1	ERR212653	CGSC01000000		51.83		Kenya	Group O:9 (D1)			False		Group O:9 (D1)	Group O:9 (D1)	CIWM01000001	165755.0	187452.0
90370.795	Salmonella enterica subsp. enterica serovar Typhi strain MDUST6	WGS	MDUST6	typhi		GCF_001163005.1	ERR213224	CJQA01000000		52.03		Fiji	Group O:9 (D1)			False		Group O:9 (D1)	Group O:9 (D1)	CJQA01000001	301496.0	323193.0
90370.796	Salmonella enterica subsp. enterica serovar Typhi strain H12ESR04734-001A	WGS	H12ESR04734-001A	typhi		GCF_001163025.1	ERR343330,ERR343425	CILC01000000		51.94		India	Group O:9 (D1)			False		Group O:9 (D1)	Group O:9 (D1)	CILC01000001	278902.0	300599.0
90370.797	Salmonella enterica subsp. enterica serovar Typhi strain 76-1406	WGS	76-1406	typhi		GCF_001163165.1	ERR360559,ERR360642	CJKM01000000		51.88		Indonesia	Group O:9 (D1)			False		Group O:9 (D1)	Group O:9 (D1)	CJKM01000001	165765.0	187462.0
108619.119	Salmonella enterica subsp. enterica serovar Newport strain 0112-791	Complete	0112-791	Newport				CP012597	100X	52.23	stool	United States	Group O:8 (C2-C3)			False	ddhD AND wbaQ	Group O:8 (C2-C3)	Group O:8 (C2-C3)	CP012597	3653879.0	3677102.0
108619.118	Salmonella enterica subsp. enterica serovar Newport strain NY_FSL S10-1570	WGS	NY_FSL S10-1570	Newport				NBRP00000000	114.051x	52.12	soil	United States	Group O:8 (C2-C3)			False		Group O:8 (C2-C3)	Group O:8 (C2-C3)	NBRP01000007	179283.0	202510.0
90370.976	Salmonella enterica subsp. enterica serovar Typhi strain MDUST3	WGS	MDUST3	typhi		GCF_001355675.1	ERR213221	CGVH01000000		52.03		Fiji	Group O:9 (D1)			False		Group O:9 (D1)	Group O:9 (D1)	CGVH01000001	192124.0	213821.0
90370.977	Salmonella enterica subsp. enterica serovar Typhi strain MDUST99	WGS	MDUST99	typhi		GCF_001355695.1	ERR204270	CHMQ01000000		52.03		Fiji	Group O:9 (D1)			False		Group O:9 (D1)	Group O:9 (D1)	CHMQ01000002	301496.0	323193.0
90370.978	Salmonella enterica subsp. enterica serovar Typhi strain MDUST48	WGS	MDUST48	typhi		GCF_001355715.1	ERR213266	CGRM01000000		52.09		Fiji	Group O:9 (D1)			False		Group O:9 (D1)	Group O:9 (D1)	CGRM01000001	278796.0	300493.0
108619.114	Salmonella enterica subsp. enterica serovar Newport strain NY_FSL S10-1632	WGS	NY_FSL S10-1632	Newport				NBRI00000000	99.5286x	52.15	water	United States	Group O:8 (C2-C3)			False		Group O:8 (C2-C3)	Group O:8 (C2-C3)	NBRI01000001	944578.0	967805.0
108619.117	Salmonella enterica subsp. enterica serovar Newport strain NY_FSL S10-1060	WGS	NY_FSL S10-1060	Newport				NBRX00000000	99.2407x	52.17	soil	United States	Group O:8 (C2-C3)			False		Group O:8 (C2-C3)	Group O:8 (C2-C3)	NBRX01000005	179282.0	202509.0
108619.116	Salmonella enterica subsp. enterica serovar Newport strain NY_FSL S10-1544	WGS	NY_FSL S10-1544	Newport				NBRO00000000	79.4255x	52.13	water	United States	Group O:8 (C2-C3)			False		Group O:8 (C2-C3)	Group O:8 (C2-C3)	NBRO01000001	158002.0	181229.0
90370.798	Salmonella enterica subsp. enterica serovar Typhi strain A273	WGS	A273	typhi		GCF_001163385.1	ERR326603	CJYO01000000		52.02		Indonesia	Group O:9 (D1)			False		Group O:9 (D1)	Group O:9 (D1)	CJYO01000001	165761.0	187458.0
90370.799	Salmonella enterica subsp. enterica serovar Typhi strain ST805/02	WGS	ST805/02	typhi		GCF_001163445.1	ERR353340,ERR357426	CJDJ01000000		52.07		Argentina	Group O:9 (D1)			False		Group O:9 (D1)	Group O:9 (D1)	CJDJ01000002	278910.0	300607.0
108619.113	Salmonella enterica subsp. enterica serovar Newport strain NY_FSL S10-1638	WGS	NY_FSL S10-1638	Newport				NBRG00000000	85.9347x	52.12	produce field - drag swab	United States	Group O:8 (C2-C3)			False		Group O:8 (C2-C3)	Group O:8 (C2-C3)	NBRG01000005	179283.0	202510.0
192955.107	Salmonella enterica subsp. enterica serovar Kentucky strain CVM N51277	WGS	CVM N51277	Kentucky		GCF_001272405.1	SRR2567170	LIOD01000000	38.1x	51.96	Chicken Breast	United States	Group O:8 (C2-C3)			False		Group O:8 (C2-C3)	Group O:8 (C2-C3)	LIOD01000019	229864.0	253091.0
192955.104	Salmonella enterica subsp. enterica serovar Kentucky strain CVM N47722	WGS	CVM N47722	Kentucky		GCF_001271875.1	SRR2567054	LINO01000000	63.1x	51.81	Ground Turkey	United States	Group O:8 (C2-C3)			False		Group O:8 (C2-C3)	Group O:8 (C2-C3)	LINO01000032	75754.0	98981.0
590.13596	Salmonella enterica SRR3151793	WGS		Typhimurium var. 5-			SRR3151793			52.05	Chicken Breast	United States	Group O:4 (B)			False			Group O:4 (B)	590.13596.con.0007	113150.0	133639.0
59204.26	Salmonella enterica subsp. diarizonae strain NCTC10381	Complete	NCTC10381	61:i:z serovar eilbek	MLST.Salmonella_enterica.57	GCA_900478155.1		LS483474		51.212672999999995	not available: to be reported later		Group O:61			False		Group O:61	Group O:61	LS483474	1973517.0	1996302.0
590.13595	Salmonella enterica SRR3932958	WGS		Kentucky	MLST.Salmonella_enterica.152		SRR3932958			51.97	Chicken Breast	United States	Group O:8 (C2-C3)			False				590.13595.con.0003	219424.0	242651.0
1225522.3	Salmonella enterica subsp. enterica serovar Gallinarum/pullorum str. CDC1983-67	Complete		gallinarum/pullorum	MLST.Salmonella_enterica.92	GCA_000462995.1	SRR647074	CP003786.1		52.23			Group O:9 (D1)			False		Group O:9 (D1)	Group O:9 (D1)	CP003786	859014.0	880711.0
90370.1718	Salmonella enterica subsp. enterica serovar Typhi strain 2010K-0527	WGS	2010K-0527	H58		GCF_001081725.1	ERR338133	CITM01000000		52.03		Kenya	Group O:9 (D1)			False		Group O:9 (D1)	Group O:9 (D1)	CITM01000001	301449.0	323146.0
90370.1719	Salmonella enterica subsp. enterica serovar Typhi strain UI5557	WGS	UI5557	typhi		GCF_001081705.1	ERR331356	CIPH01000000		52.07		Laos	Group O:9 (D1)			False		Group O:9 (D1)	Group O:9 (D1)	CIPH01000001	322453.0	344150.0
925127.3	Salmonella enterica subsp. enterica serovar Enteritidis str. CVM_N202	WGS	CVM_N202	serovar Enteritidis	MLST.Salmonella_enterica.11	GCA_000329805.1	SRR518828	ALGS00000000	19.2x	52.14	chicken	United States	Group O:9 (D1)			False		Group O:9 (D1)	Group O:9 (D1)	ALGS01000028	157065.0	178763.0
90370.1712	Salmonella enterica subsp. enterica serovar Typhi strain Gen-0014	WGS	Gen-0014	typhi		GCF_001081845.1	ERR338083	CISA01000000		52.0		Samoa	Group O:9 (D1)			False		Group O:9 (D1)	Group O:9 (D1)	CISA01000001	301490.0	323187.0
90370.1713	Salmonella enterica subsp. enterica serovar Typhi strain SV547	WGS	SV547	typhi		GCF_001081825.1	ERR331313	CIOH01000000		52.03		Laos	Group O:9 (D1)			False		Group O:9 (D1)	Group O:9 (D1)	CIOH01000001	301497.0	323194.0
90370.171	Salmonella enterica subsp. enterica serovar Typhi strain A173	WGS	A173	typhi		GCF_001081885.1	ERR331224	CIKX01000000		52.07		Indonesia	Group O:9 (D1)			False		Group O:9 (D1)	Group O:9 (D1)	CJIU01000001	165760.0	187457.0
90370.1711	Salmonella enterica subsp. enterica serovar Typhi strain 2010K-0554	WGS	2010K-0554	H58		GCF_001081865.1	ERR338151	CIUC01000000		51.84		Kenya	Group O:9 (D1)			False		Group O:9 (D1)	Group O:9 (D1)	CIUC01000001	165769.0	187466.0
90370.1716	Salmonella enterica subsp. enterica serovar Typhi strain Gen-0048	WGS	Gen-0048	typhi		GCF_001081765.1	ERR338117	CISY01000000		52.03		Samoa	Group O:9 (D1)			False		Group O:9 (D1)	Group O:9 (D1)	CISY01000001	301497.0	323194.0
90370.1717	Salmonella enterica subsp. enterica serovar Typhi strain A153	WGS	A153	typhi		GCF_001081745.1	ERR331216	CIMW01000000		52.0		Indonesia	Group O:9 (D1)			False		Group O:9 (D1)	Group O:9 (D1)	CIMW01000003	165778.0	187475.0
90370.1714	Salmonella enterica subsp. enterica serovar Typhi strain Gen-0029	WGS	Gen-0029	typhi		GCF_001081785.1	ERR338098	CISI01000000		52.03		Samoa	Group O:9 (D1)			False		Group O:9 (D1)	Group O:9 (D1)	CISI01000001	301490.0	323187.0
29480.3	Salmonella enterica subsp. enterica serovar Monschaui strain 2009K2058	WGS	2009K2058	monschaui				MYYW00000000		52.03			Group O:35 (O)		Cluster 640	False				MYYW01000002	130718.0	145865.0
28901.2209	Salmonella enterica strain BCW_4653	WGS	BCW_4653					MYRP00000000		52.15	culture		Group O:9 (D1)			False				MYRP01000007	157060.0	178758.0
590.15928	Salmonella enterica SRR2912650	WGS		Typhimurium var. 5-			SRR2912650			52.1	Chicken Breast	United States	Group O:4 (B)			False			Group O:4 (B)	590.15928.con.0009	119064.0	139553.0
590.17020	Salmonella enterica SRR3932908	WGS		Kentucky	MLST.Salmonella_enterica.152		SRR3932908			51.95	Chicken Wings	United States	Group O:8 (C2-C3)			False				590.17020.con.0002	232459.0	255686.0
90371.2564	Salmonella enterica subsp. enterica serovar Typhimurium strain STMU2UK	Complete	STMU2UK	Typhimurium				LT855376,LT855377		52.24			Group O:4 (B)			False		Group O:4 (B)	Group O:4 (B)	LT855376	2145434.0	2165923.0
28901.2864	Salmonella enterica strain HZ074	WGS	HZ074		MLST.Salmonella_enterica.85	GCA_002809475.1		PIHN01000000	215x	52.13		China	Group O:2 (A)			False	galF AND wbaU			PIHN01000005	160904.0	185663.0
98360.86	Salmonella enterica subsp. enterica serovar Dublin strain BCW_2833	WGS	BCW_2833	dublin				MXYB00000000		52.04			Group O:9 (D1)			False				MXYB01000001	883405.0	905103.0
98360.87	Salmonella enterica subsp. enterica serovar Dublin strain BCW_2677	WGS	BCW_2677	dublin				MYDE00000000		52.09	Human blood	Nigeria	Group O:9 (D1)			False				MYDE01000009	63397.0	85094.0
98360.82	Salmonella enterica subsp. enterica serovar Dublin strain BCW_4359	WGS	BCW_4359	dublin				MYSZ00000000		52.11		United States	Group O:9 (D1)			False				MYSZ01000006	196760.0	218458.0
98360.83	Salmonella enterica subsp. enterica serovar Dublin strain BCW_3413	WGS	BCW_3413	dublin				MXSS00000000		52.09	Ground Beef	United States	Group O:9 (D1)			False				MXSS01000006	106542.0	128240.0
98360.80	Salmonella enterica subsp. enterica serovar Dublin strain BCW_2439	WGS	BCW_2439	dublin				MXDM00000000		52.17			Group O:4 (B)			False				MXDM01000004	103590.0	124079.0
98360.81	Salmonella enterica subsp. enterica serovar Dublin strain BCW_2432	WGS	BCW_2432	dublin				MXDR00000000		51.68		United States	Group O:9 (D1)			False				MXDR01000007	106549.0	128247.0
98360.88	Salmonella enterica subsp. enterica serovar Dublin strain BCW_2676	WGS	BCW_2676	dublin				MYDF00000000		52.09	laying hens (healthy)	Colombia	Group O:9 (D1)			False				MYDF01000049	4456.0	26155.0
98360.89	Salmonella enterica subsp. enterica serovar Dublin strain R8_4810_R1	WGS	R8_4810_R1	dublin				NACC00000000		52.09	stool	United States	Group O:9 (D1)			False		Group O:9 (D1)	Group O:9 (D1)	NACC01000018	63341.0	85039.0
28901.827	Salmonella enterica strain CVM 43795	WGS	CVM 43795		MLST.Salmonella_enterica.19	GCF_001474645.1		JYRM01000000	81.5x	52.11	clinical sample	United States	Group O:4 (B)			False				JYRM01000002	67231.0	87720.0
28901.826	Salmonella enterica strain CVM 43794	WGS	CVM 43794		MLST.Salmonella_enterica.5	GCF_001474625.1		JYRL01000000	63.0x	52.11	clinical sample	United States	Group O:8 (C2-C3)			False				JYRL01000010	164606.0	187833.0
1265640.3	Salmonella enterica subsp. enterica serovar Agona str. 29.O.08	WGS	29.O.08	serovar Agona	MLST.Salmonella_enterica.13	GCA_000388715.1		CASO00000000		52.0		United States	Group O:4 (B)			False		Group O:4 (B)	Group O:4 (B)	CASO01000010	8221.0	28710.0
90370.712	Salmonella enterica subsp. enterica serovar Typhi strain 2010K-0535	WGS	2010K-0535	typhi		GCF_001153585.1	ERR338162	CIUM01000000		52.08		Kenya	Group O:9 (D1)			False		Group O:9 (D1)	Group O:9 (D1)	CIUM01000001	273431.0	295128.0
590.15797	Salmonella enterica SRR3188257	WGS		Saintpaul	MLST.Salmonella_enterica.27		SRR3188257			51.87	Ground Turkey	United States	Group O:4 (B)			False				590.15797.con.0006	206520.0	227009.0
85569.9	Salmonella enterica subsp. enterica serovar Typhimurium str. DT104 strain CH1	WGS	CH1	Typhimurium		GCF_001091445.1	ERR211838	CQGS01000000		52.11		Canada	Group O:4 (B)			False		Group O:4 (B)	Group O:4 (B)	CQGS01000010	156.0	20645.0
90370.61	Salmonella enterica subsp. enterica serovar Typhi strain 2012-009618	WGS	2012-009618	H58		GCF_001142325.1	ERR319484	CJWI01000000		51.84		Cambodia	Group O:9 (D1)			False		Group O:9 (D1)	Group O:9 (D1)	CVQM01000001	165759.0	187456.0
85569.7	Salmonella enterica subsp. enterica serovar Typhimurium str. DT104	Complete	DT104	serovar Typhimurium		GCA_000493675.1		HF937208.1,HF937209.1		52.1187			Group O:4 (B)			False		Group O:4 (B)	Group O:4 (B)	HF937208	2227015.0	2247504.0
57741.7	Salmonella enterica subsp. enterica serovar Blockley strain 79-1229	WGS	79-1229	blockley				MZEZ00000000		52.08			Group O:8 (C2-C3)			False				MZEZ01000004	63388.0	86615.0
57741.6	Salmonella enterica subsp. enterica serovar Blockley strain 06-0637	WGS	06-0637	blockley				MZFV00000000		51.93			Group O:8 (C2-C3)			False				MZFV01000006	103662.0	126889.0
57741.5	Salmonella enterica subsp. enterica serovar Blockley strain 05-0359	WGS	05-0359	blockley				MZFC00000000		51.98			Group O:8 (C2-C3)			False				MZFC01000010	113889.0	137116.0
590.17025	Salmonella enterica SRR2567203	WGS		Enteritidis			SRR2567203			52.14	Chicken Breast	United States	Group O:9 (D1)			False			Group O:9 (D1)	590.17025.con.0003	302431.0	324129.0
57741.3	Salmonella enterica subsp. enterica serovar Blockley strain 86-0206	WGS	86-0206	blockley				MYZK00000000		52.12			Group O:8 (C2-C3)			False				MYZK01000006	159831.0	183058.0
590.14155	Salmonella enterica SRR3664860	WGS		Kentucky	MLST.Salmonella_enterica.152		SRR3664860			51.94	Chicken Breast	United States	Group O:8 (C2-C3)			False				590.14155.con.0005	166374.0	189601.0
57741.9	Salmonella enterica subsp. enterica serovar Blockley strain NCTR341	WGS	NCTR341	Blockley		GCA_002283055.1		NQWU00000000	45.0x	52.06	Basil	Egypt	Group O:8 (C2-C3)			False		Group O:8 (C2-C3)	Group O:8 (C2-C3)	NQWU01000005	284322.0	307549.0
590.14137	Salmonella enterica SRR2532634	WGS		Heidelberg			SRR2532634			51.81	Ground Turkey	United States	Group O:4 (B)			False				590.14137.con.0002	433875.0	454364.0
2172527.3	Salmonella enterica subsp. enterica serovar Elomrane strain 144	WGS	144	Elomrane	MLST.Salmonella_enterica.649	GCA_003119135.1		QDPA01000000	75x	52.212833	feces	USA	Group O:9 (D1)	wbaN AND wbaU	transposase AND wbaN AND wbaU AND Cluster 649	False		Group O:9 (D1)	Group O:9,46 (D2)	QDPA01000007	85820.0	108927.0
28144.77	Salmonella enterica subsp. enterica serovar Derby strain 201507632	WGS	201507632	Derby	MLST.Salmonella_enterica.71	GCA_003240415.1		QKVY01000000	100x	52.126102	feces	France				False	Cluster 544 AND wbaU AND Cluster 621 AND Cluster 217	Group O:4 (B)	Group O:4 (B)	QKVY01000008	2575635.0	2593254.0
90370.616	Salmonella enterica subsp. enterica serovar Typhi strain np16	WGS	np16	typhi		GCF_001142785.1	ERR357518,ERR357612	CJFN01000000		52.03		Nepal	Group O:9 (D1)			False		Group O:9 (D1)	Group O:9 (D1)	CJFN01000001	165758.0	187455.0
590.14131	Salmonella enterica SRR2648769	WGS		Heidelberg	MLST.Salmonella_enterica.15		SRR2648769			52.09	Ground Turkey	United States	Group O:4 (B)			False				590.14131.con.0007	167701.0	188190.0
590.17024	Salmonella enterica SRR2017856	WGS		Hadar			SRR2017856			52.21	Ground Turkey	United States	Group O:8 (C2-C3)			False				590.17024.con.0008	81221.0	104448.0
590.14132	Salmonella enterica SRR2566996	WGS		Liverpool	MLST.Salmonella_enterica.1959		SRR2566996			52.25	Pork Chop	United States	Group O:1,3,19 (E4)			False				590.14132.con.0001	160762.0	176690.0
1243582.3	Salmonella enterica subsp. enterica serovar Newport str. L0167	WGS	L0167	Newport	MLST.Salmonella_enterica.45	GCF_001448965.1	SRR1999277	LIXP01000000	39.57x	52.06			Group O:8 (C2-C3)		Cluster 675	False	Cluster 524 AND manB AND manB AND Cluster 528 AND manC AND manC AND Cluster 17 AND manB AND Cluster 605 AND Cluster 646 AND wbaQ AND Cluster 632 AND Cluster 509 AND Cluster 629 AND Cluster 601 AND ddhA AND wbaW AND wbaQ AND Cluster 602 AND Cluster 587	Group O:8 (C2-C3)	Group O:8 (C2-C3)	LIXP01000002	320496.0	342359.0
590.14133	Salmonella enterica SRR3173557	WGS		Mbandaka	MLST.Salmonella_enterica.413		SRR3173557			52.2	Chicken Breast	United States	Group O:7 (C1)			False				590.14133.con.0010	7957.0	19647.0
85569.259	Salmonella enterica subsp. enterica serovar Typhimurium str. DT104 strain H03	WGS	H03	Typhimurium		GCF_001221485.1	ERR026068	CTJM01000000		52.1		United Kingdom	Group O:4 (B)			False		Group O:4 (B)	Group O:4 (B)	CTJM01000008	156143.0	176632.0
85569.258	Salmonella enterica subsp. enterica serovar Typhimurium str. DT104 strain H90	WGS	H90	Typhimurium		GCF_001221445.1	ERR026167	CTJJ01000000		52.03		United Kingdom	Group O:4 (B)			False		Group O:4 (B)	Group O:4 (B)	CTJJ01000009	156719.0	177208.0
85569.257	Salmonella enterica subsp. enterica serovar Typhimurium str. DT104 strain V08	WGS	V08	Typhimurium		GCF_001221425.1	ERR026066	CTMT01000000		52.1		United Kingdom	Group O:4 (B)			False		Group O:4 (B)	Group O:4 (B)	CTMT01000008	71.0	20560.0
85569.256	Salmonella enterica subsp. enterica serovar Typhimurium str. DT104 strain H149	WGS	H149	Typhimurium		GCF_001221405.1	ERR164781	CTQU01000000		52.12		United Kingdom	Group O:4 (B)			False		Group O:4 (B)	Group O:4 (B)	CTQU01000009	156538.0	177027.0
85569.255	Salmonella enterica subsp. enterica serovar Typhimurium str. DT104 strain EWH5	WGS	EWH5	Typhimurium		GCF_001221385.1	ERR232519	CTGP01000000		52.12		United Kingdom	Group O:4 (B)			False		Group O:4 (B)	Group O:4 (B)	CTGP01000009	230.0	20719.0
85569.254	Salmonella enterica subsp. enterica serovar Typhimurium str. DT104 strain H153	WGS	H153	Typhimurium		GCF_001221365.1	ERR164785	CTOZ01000000		52.01		United Kingdom	Group O:4 (B)			False		Group O:4 (B)	Group O:4 (B)	CTOZ01000009	126.0	20615.0
85569.253	Salmonella enterica subsp. enterica serovar Typhimurium str. DT104 strain H111	WGS	H111	Typhimurium		GCF_001221325.1	ERR170592	CTHQ01000000		52.11		United Kingdom	Group O:4 (B)			False		Group O:4 (B)	Group O:4 (B)	CTHQ01000010	143.0	20632.0
85569.252	Salmonella enterica subsp. enterica serovar Typhimurium str. DT104 strain H107	WGS	H107	Typhimurium		GCF_001221345.1	ERR170588	CTHG01000000		52.1		United Kingdom	Group O:4 (B)			False		Group O:4 (B)	Group O:4 (B)	CTHG01000008	167638.0	188127.0
85569.251	Salmonella enterica subsp. enterica serovar Typhimurium str. DT104 strain H61	WGS	H61	Typhimurium		GCF_001221305.1	ERR026098	CTLG01000000		52.1		United Kingdom	Group O:4 (B)			False		Group O:4 (B)	Group O:4 (B)	CTLG01000009	156333.0	176822.0
85569.25	Salmonella enterica subsp. enterica serovar Typhimurium str. DT104 strain H114	WGS	H114	Typhimurium		GCF_001221285.1	ERR170595	CTJZ01000000		52.11		United Kingdom	Group O:4 (B)			False		Group O:4 (B)	Group O:4 (B)	CQHC01000008	140.0	20629.0
590.14390	Salmonella enterica SRR3933021	WGS		Enteritidis			SRR3933021			52.12	Chicken Breast	United States	Group O:9 (D1)			False			Group O:9 (D1)	590.14390.con.0004	302443.0	324141.0
590.14391	Salmonella enterica SRR1849384	WGS		Hadar			SRR1849384			52.36	Ground Turkey	United States	Group O:8 (C2-C3)			False				590.14391.con.0008	109847.0	133074.0
590.14936	Salmonella enterica SRR2131386	WGS		Berta			SRR2131386			52.29	Ground Turkey	United States	Group O:9 (D1)			False				590.14936.con.0006	207624.0	229321.0
590.14937	Salmonella enterica SRR2567061	WGS		Kentucky	MLST.Salmonella_enterica.152		SRR2567061			51.93	Chicken Breast	United States	Group O:8 (C2-C3)			False				590.14937.con.0002	232491.0	255718.0
590.14394	Salmonella enterica SRR1198942	WGS		Saintpaul			SRR1198942			51.95	Ground Turkey	United States	Group O:4 (B)			False				590.14394.con.0001	168454.0	188943.0
590.14395	Salmonella enterica SRR3173697	WGS		Saintpaul	MLST.Salmonella_enterica.27		SRR3173697			51.93	Ground Turkey	United States	Group O:4 (B)			False				590.14395.con.0005	206520.0	227009.0
590.14396	Salmonella enterica SRR1664293	WGS		Kentucky	MLST.Salmonella_enterica.152		SRR1664293			51.92	Chicken Breast	United States	Group O:8 (C2-C3)			False				590.14396.con.0001	371993.0	395220.0
58097.19	Salmonella enterica subsp. enterica serovar Bovismorbificans strain A16982	WGS	A16982	Bovismorbificans		GCF_001174385.1	ERR017993	CQPF01000000		51.63	blood	Malawi	Group O:8 (C2-C3)			False	rmlB			CQPF01000005	150778.0	173996.0
58097.16	Salmonella enterica subsp. enterica serovar Bovismorbificans strain 3114	WGS	3114	Bovismorbificans		GCF_001159165.1	ERR017976	CQPB01000000		51.42	blood	Malawi	Group O:8 (C2-C3)			False	Cluster 556 AND galF AND Cluster 508			CQPB01000007	34685.0	58102.0
590.14399	Salmonella enterica SRR1849385	WGS		Hadar			SRR1849385			53.44	Ground Turkey	United States	Group O:8 (C2-C3)			False				590.14399.con.0007	195597.0	218824.0
590.14428	Salmonella enterica SRR3664882	WGS		Typhimurium			SRR3664882			52.21	Chicken Breast	United States	Group O:4 (B)			False			Group O:4 (B)	590.14428.con.0006	90841.0	111330.0
590.14938	Salmonella enterica SRR3184156	WGS		Saintpaul			SRR3184156			51.95	Ground Beef	United States	Group O:4 (B)			False				590.14938.con.0008	193514.0	214003.0
58097.13	Salmonella enterica subsp. enterica serovar Bovismorbificans strain A5893	WGS	A5893	Bovismorbificans		GCF_001126625.1	ERR017998	CQPO01000000		51.79	blood	Malawi	Group O:8 (C2-C3)			False	rmlB			CQPO01000005	158576.0	181830.0
58097.10	Salmonella enterica subsp. enterica serovar Bovismorbificans strain D1253	WGS	D1253	Bovismorbificans		GCF_001111645.1	ERR017985	CQPG01000000		50.79	blood	Malawi	Group O:8 (C2-C3)	wbaR		False	Cluster 508			CQPG01000001	151052.0	174453.0
1412471.3	Salmonella enterica subsp. enterica serovar Enteritidis str. EC20120009	Complete	enteritidis	serovar enteritidis		GCA_000626395.1	SRR1183768,SRR1184000	CP007438.1		52.1	Rodent	Canada	Group O:9 (D1)	tyv AND wbaV AND wbaP	Cluster 610	False	Cluster 17 AND rmlA AND rmlD AND Cluster 560 AND rmlB AND Cluster 685 AND Cluster 639 AND rmlB AND gnd AND Cluster 630 AND Cluster 527 AND manB AND manB AND Cluster 217 AND manC AND manC AND wbaU AND Cluster 648 AND Cluster 617 AND wbaU AND prt AND wzx AND ddhC AND ddhC AND ddhB AND ddhC	Group O:9 (D1)	Group O:9 (D1)	CP007438	646153.0	668016.0
590.17165	Salmonella enterica SRR1333866	WGS		Kentucky			SRR1333866			51.98	Chicken Breast	United States	Group O:8 (C2-C3)			False				590.17165.con.0003	232458.0	255685.0
590.16869	Salmonella enterica SRR2567189	WGS		Typhimurium var. 5-			SRR2567189			52.2	Chicken Breast	United States	Group O:4 (B)			False			Group O:4 (B)	590.16869.con.0006	159870.0	180359.0
590.16861	Salmonella enterica SRR2567188	WGS		Typhimurium	MLST.Salmonella_enterica.19		SRR2567188			52.2	Chicken Breast	United States	Group O:4 (B)			False			Group O:4 (B)	590.16861.con.0006	159870.0	180359.0
590.16862	Salmonella enterica SRR1300612	WGS		Heidelberg			SRR1300612			52.07	Chicken Breast	United States	Group O:4 (B)			False				590.16862.con.0005	110433.0	130922.0
590.16864	Salmonella enterica SRR1583108	WGS		Heidelberg			SRR1583108			51.85	Ground Turkey	United States	Group O:4 (B)			False				590.16864.con.0001	167708.0	188197.0
590.16865	Salmonella enterica SRR2566864	WGS		Heidelberg			SRR2566864			52.1	Ground Turkey	United States	Group O:4 (B)			False				590.16865.con.0001	168773.0	189262.0
590.16866	Salmonella enterica SRR2407665	WGS		Schwarzengrund			SRR2407665			52.02	Pork Chop	United States	Group O:4 (B)		transposase AND wzy AND Cluster 657 AND transposase	True				590.16866.con.0001	152669.0	175423.0
590.16867	Salmonella enterica SRR3210562	WGS		Mbandaka			SRR3210562			52.06	Ground Beef	United States	Group O:7 (C1)			False				590.16867.con.0008	8012.0	19702.0
1379271.4	Salmonella enterica subsp. enterica serovar Typhimurium str. ST4848	WGS	ST4848	serovar Typhimurium	MLST.Salmonella_enterica.19	GCA_000468255.1		AUXE00000000	30.0x	52.2	blood	China	Group O:4 (B)			False			Group O:4 (B)	AUXE01000009	113023.0	133512.0
887063.3	Salmonella enterica subsp. enterica serovar Enteritidis str. 576709	WGS	576709	serovar Enteritidis	MLST.Salmonella_enterica.11	GCA_000329645.1	SRR518768,SRR518769	ALGK00000000	45.3x	52.03	bulk bone meal	United States	Group O:9 (D1)			False		Group O:9 (D1)	Group O:9 (D1)	ALGK01000034	424678.0	446373.0
59201.844	Salmonella enterica subsp. enterica strain CFSAN008944	WGS	CFSAN008944		MLST.Salmonella_enterica.118	GCA_003200155.1		QJFB01000000	182x	52.14283	sediment	USA	Group O:8 (C2-C3)			False				QJFB01000002	94922.0	118149.0
590.14646	Salmonella enterica SRR3933042	WGS		Reading	MLST.Salmonella_enterica.412		SRR3933042			52.16	Ground Turkey	United States	Group O:4 (B)			False				590.14646.con.0001	586104.0	606593.0
590.14647	Salmonella enterica SRR3271893	WGS		IIIa 18:z4,z23:-			SRR3271893			51.49	Ground Turkey	United States	Group O:18 (K)			False				590.14647.con.0005	172962.0	184532.0
590.14644	Salmonella enterica SRR2533346	WGS		Mbandaka	MLST.Salmonella_enterica.413		SRR2533346			52.11	Ground Beef	United States	Group O:7 (C1)			False				590.14644.con.0009	165231.0	176921.0
590.14642	Salmonella enterica SRR2567033	WGS		Typhimurium var. 5-	MLST.Salmonella_enterica.19		SRR2567033			52.07	Chicken Breast	United States	Group O:4 (B)			False			Group O:4 (B)	590.14642.con.0008	113150.0	133639.0
590.14643	Salmonella enterica SRR3664899	WGS		Typhimurium			SRR3664899			52.15	Ground Turkey	United States	Group O:4 (B)			False			Group O:4 (B)	590.14643.con.0006	159874.0	180363.0
590.16509	Salmonella enterica SRR1299373	WGS		Heidelberg			SRR1299373			52.06	Ground Turkey	United States	Group O:4 (B)			False				590.16509.con.0002	195217.0	215706.0
590.14649	Salmonella enterica SRR1713636	WGS		Berta	MLST.Salmonella_enterica.435		SRR1713636			52.26	Chicken Breast	United States	Group O:9 (D1)			False				590.14649.con.0006	158926.0	180623.0
1436137.3	Salmonella enterica subsp. enterica serovar Infantis str. CVM N26093 strain CVM N26093	WGS	CVM N26093	Infantis		GCF_001951835.1		AZNK00000000	94.0x	52.32	chicken breast	United States	Group O:7 (C1)			False		Group O:7 (C1)	Group O:7 (C1)	AZNK01000044	157854.0	169544.0
1243612.3	Salmonella enterica subsp. diarizonae serovar 50:k:z str. MZ0080 strain MZ0080	Complete	MZ0080	50:k:z	MLST.Salmonella_enterica.430			CP022142	40.0x	51.54			Group O:50 (Z)		Cluster 643	False		Group O:50 (Z)	Group O:50 (Z)	CP022142	1912912.0	1927057.0
1969920.3	Salmonella enterica subsp. enterica serovar Wippra strain BCW_2903	WGS	BCW_2903	wippra				MXVO00000000		52.08			Group O:8 (C2-C3)			False			Group O:8 (C2-C3)	MXVO01000004	107924.0	131151.0
1412490.3	Salmonella enterica subsp. enterica serovar Enteritidis str. SA20083636	Complete	enteritidis	serovar enteritidis		GCA_000623515.1	SRR1183787	CP007294.1		52.1	Environment - Litter/Manure	Canada	Group O:9 (D1)			False		Group O:9 (D1)	Group O:9 (D1)	CP007294	2162791.0	2184487.0
399583.3	Salmonella enterica subsp. enterica serovar Blegdam strain SA20065575	WGS	SA20065575	Blegdam	MLST.Salmonella_enterica.11	GCF_001448595.1	SRR1979204	LHSP01000000	27.26x	52.11		Canada	Group O:9 (D1)	rmlC		False	Cluster 557 AND Cluster 65 AND wbaP AND manB AND wbaU	Group O:9 (D1)	Group O:9 (D1)	LHSP01000003	892075.0	913787.0
866914.3	Salmonella enterica subsp. enterica serovar 4,[5],12:i:- str. 08-1700	WGS	08-1700	serovar 4		GCA_000335915.1	SRR444640	AHUS00000000	23.47x	52.1			Group O:4 (B)			False		Group O:4 (B)	Group O:4 (B)	AHUS01000004	167545.0	188034.0
149539.707	Salmonella enterica subsp. enterica serovar Enteritidis strain CFSAN057795	WGS	CFSAN057795	enteritidis				MZUK00000000		52.12	Pecked Eggs/Caecum	Brazil	Group O:9 (D1)			False		Group O:9 (D1)	Group O:9 (D1)	MZUK01000009	157088.0	178784.0
590.12837	Salmonella enterica SRR3664647	WGS		Heidelberg			SRR3664647			52.12	Chicken Breast	United States	Group O:4 (B)			False				590.12837.con.0001	167708.0	188197.0
59201.910	Salmonella enterica subsp. enterica strain NCTC9787	Complete	NCTC9787		MLST.Salmonella_enterica.970	GCA_900477905.1		LS483457		52.2436			Group O:6,14 (H)		transposase	False		Group O:6,14 (H)	Group O:6,14 (H)	LS483457	1732830.0	1743837.0
590.12833	Salmonella enterica SRR3664643	WGS		Mbandaka			SRR3664643			52.15	Chicken Breast	United States	Group O:7 (C1)			False				590.12833.con.0008	8012.0	19702.0
590.12832	Salmonella enterica SRR3664642	WGS		Muenchen	MLST.Salmonella_enterica.83		SRR3664642			52.09	Ground Turkey	United States	Group O:8 (C2-C3)			False				590.12832.con.0004	312712.0	335939.0
590.16390	Salmonella enterica SRR2407628	WGS		Enteritidis			SRR2407628			52.14	Chicken Breast	United States	Group O:9 (D1)			False				590.16390.con.0004	302431.0	324129.0
59201.911	Salmonella enterica subsp. enterica strain NCTC6480	Complete	NCTC6480	Florida, 1 , 6, 14, 25 : D : 1, 7	MLST.Salmonella_enterica.931	GCA_900477995.1		LS483454		51.943523	not available: to be reported later		Group O:6,14 (H)		transposase	False		Group O:6,14 (H)	Group O:6,14 (H)	LS483454	1918296.0	1929303.0
90370.921	Salmonella enterica subsp. enterica serovar Typhi strain ty2-91	WGS	ty2-91	typhi		GCF_001242025.1	ERR349397,ERR349493	CUYR01000000		52.0		Vietnam	Group O:9 (D1)			False		Group O:9 (D1)	Group O:9 (D1)	CUYR01000001	165791.0	187488.0
590.16399	Salmonella enterica SRR3665037	WGS		Saintpaul	MLST.Salmonella_enterica.27		SRR3665037			52.04	Ground Turkey	United States	Group O:4 (B)			False				590.16399.con.0008	165718.0	186207.0
590.13618	Salmonella enterica SRR1637086	WGS		Heidelberg	MLST.Salmonella_enterica.15		SRR1637086			52.15	Chicken Breast	United States	Group O:4 (B)			False				590.13618.con.0001	167708.0	188197.0
149539.709	Salmonella enterica subsp. enterica serovar Enteritidis strain CFSAN057793	WGS	CFSAN057793	enteritidis				MZUI00000000		52.12	Pecked Eggs/Yolk	Brazil	Group O:9 (D1)			False		Group O:9 (D1)	Group O:9 (D1)	MZUI01000005	152639.0	174335.0
590.13610	Salmonella enterica SRR3664819	WGS		Schwarzengrund			SRR3664819			51.63	Ground Turkey	United States	Group O:4 (B)		transposase AND wzy AND Cluster 657 AND transposase	True				590.13610.con.0008	84483.0	107237.0
90370.291	Salmonella enterica subsp. enterica serovar Typhi strain MDUST346	WGS	MDUST346	typhi		GCF_001107265.1	ERR357720,ERR357806	CJHM01000000		51.96		Fiji	Group O:9 (D1)			False		Group O:9 (D1)	Group O:9 (D1)	CJHM01000001	301685.0	323382.0
590.13612	Salmonella enterica SRR2070985	WGS		Heidelberg			SRR2070985			51.99	Ground Turkey	United States	Group O:4 (B)			False				590.13612.con.0001	527663.0	548152.0
590.13614	Salmonella enterica SRR3665137	WGS		Senftenberg			SRR3665137			52.0	Ground Turkey	United States	Group O:1,3,19 (E4)			False				590.13614.con.0007	94691.0	110619.0
57743.169	Salmonella enterica subsp. enterica serovar Weltevreden strain 89-0307	WGS	89-0307	weltevreden				MZFX00000000		52.1			Group O:3,10 (E1)			False				MZFX01000010	21392.0	38688.0
590.13616	Salmonella enterica SRR3295713	WGS		I 4,[5],12:i:-			SRR3295713			52.08	Hogs	United States	Group O:4 (B)			False				590.13616.con.0013	97878.0	118367.0
90370.926	Salmonella enterica subsp. enterica serovar Typhi strain dn160	WGS	dn160	H58		GCF_001242455.1	ERR349361,ERR349457	CUYJ01000000		51.87		Vietnam	Group O:9 (D1)			False		Group O:9 (D1)	Group O:9 (D1)	CUYJ01000001	293919.0	315616.0
590.15119	Salmonella enterica SRR1553755	WGS		Reading			SRR1553755			52.17	Ground Turkey	United States	Group O:4 (B)			False				590.15119.con.0001	1613744.0	1634233.0
590.15118	Salmonella enterica SRR3933076	WGS		Heidelberg	MLST.Salmonella_enterica.15		SRR3933076			52.08	Chicken Breast	United States	Group O:4 (B)			False	wbaU			590.15118.con.0001	167701.0	188190.0
90370.925	Salmonella enterica subsp. enterica serovar Typhi strain ty1-35	WGS	ty1-35	typhi		GCF_001242365.1	ERR349390,ERR349486	CUZC01000000		51.98		Vietnam	Group O:9 (D1)			False		Group O:9 (D1)	Group O:9 (D1)	CUZC01000001	165806.0	187503.0
90371.2822	Salmonella enterica subsp. enterica serovar Typhimurium strain CFSAN068035	WGS	CFSAN068035	Typhimurium		GCA_002798815.1		PHIY01000000	206x	51.82	urine	Brazil	Group O:4 (B)			False		Group O:4 (B)	Group O:4 (B)	PHIY01000041	67320.0	87809.0
90371.2823	Salmonella enterica subsp. enterica serovar Typhimurium strain CFSAN068033	WGS	CFSAN068033	Typhimurium	MLST.Salmonella_enterica.19	GCA_002798835.1		PHJA01000000	150x	51.8	mesenteric lymph node	Brazil	Group O:4 (B)			False		Group O:4 (B)	Group O:4 (B)	PHJA01000005	110398.0	130887.0
590.15113	Salmonella enterica SRR1946922	WGS		Anatum			SRR1946922			52.15	Chicken Breast	United States	Group O:3,10 (E1)			False				590.15113.con.0010	158299.0	175596.0
90371.2821	Salmonella enterica subsp. enterica serovar Typhimurium strain CFSAN068038	WGS	CFSAN068038	Typhimurium	MLST.Salmonella_enterica.64	GCA_002798795.1		PHIV01000000	75x	52.08	swab swine carcass	Brazil	Group O:3,10 (E1)			False		Group O:4 (B)	Group O:3,10 (E1)	PHIV01000028	107664.0	124961.0
90371.2826	Salmonella enterica subsp. enterica serovar Typhimurium strain CFSAN068031	WGS	CFSAN068031	Typhimurium	MLST.Salmonella_enterica.19	GCA_002809915.1		PIJC01000000	152x	52.18	Herd environment	Brazil	Group O:4 (B)			False		Group O:4 (B)	Group O:4 (B)	PIJC01000033	67343.0	87832.0
90371.2827	Salmonella enterica subsp. enterica serovar Typhimurium strain FORC50	Complete	FORC50	Typhimurium		GCA_002813935.1		CP019383	265.58x	52.18	stool	South Korea	Group O:9 (D1)			False		Group O:4 (B)	Group O:9 (D1)	CP019383	1728659.0	1750355.0
590.15117	Salmonella enterica SRR1220705	WGS		Kentucky	MLST.Salmonella_enterica.152		SRR1220705			51.93	Chicken Breast	United States	Group O:8 (C2-C3)			False				590.15117.con.0003	371993.0	395220.0
90371.2825	Salmonella enterica subsp. enterica serovar Typhimurium strain CFSAN068034	WGS	CFSAN068034	Typhimurium		GCA_002798875.1		PHIZ01000000	246x	51.83	urine	Brazil	Group O:4 (B)			False		Group O:4 (B)	Group O:4 (B)	PHIZ01000027	67329.0	87818.0
590.16139	Salmonella enterica SRR3295573	WGS		Reading			SRR3295573			52.16	Ground Turkey	United States	Group O:4 (B)			False				590.16139.con.0007	151898.0	172387.0
1275974.3	Salmonella enterica subsp. enterica serovar Newport str. SH111077	WGS	SH111077	serovar Newport		GCA_000344825.1		AOGJ00000000	42.0x	52.0	stool	China	Group O:8 (C2-C3)	wbaL		False		Group O:8 (C2-C3)	Group O:8 (C2-C3)	AOGJ01000033	70271.0	93498.0
28901.3068	Salmonella enterica strain N53031	WGS			MLST.Salmonella_enterica.14					52.03			Group O:1,3,19 (E4)			False				28901.3068.con.0007	94691.0	110619.0
590.16644	Salmonella enterica SRR3665059	WGS		I 4,12:d:-	MLST.Salmonella_enterica.279		SRR3665059			51.64	Ground Turkey	United States	Group O:4 (B)			False				590.16644.con.0011	68902.0	89391.0
590.16645	Salmonella enterica SRR3295618	WGS		Derby			SRR3295618			51.96	Pork Chop	United States	Group O:4 (B)			False				590.16645.con.0003	165503.0	185992.0
590.16646	Salmonella enterica SRR3295941	WGS		Krefeld			SRR3295941			51.77	Hogs	United States	Group O:1,3,19 (E4)			False				590.16646.con.0002	125504.0	141432.0
590.16131	Salmonella enterica SRR1562658	WGS		Schwarzengrund			SRR1562658			51.93	Chicken Breast	United States	Group O:4 (B)		transposase AND wzy AND Cluster 657 AND transposase	True				590.16131.con.0001	151992.0	174746.0
590.16136	Salmonella enterica SRR4280609	WGS		Typhimurium var. 5-			SRR4280609			52.11	Chicken Breast	United States	Group O:4 (B)			False			Group O:4 (B)	590.16136.con.0008	113149.0	133638.0
590.16137	Salmonella enterica SRR2567143	WGS		Muenster	MLST.Salmonella_enterica.321		SRR2567143			52.17	Ground Beef	United States	Group O:3,10 (E1)			False				590.16137.con.0001	151830.0	169128.0
590.16134	Salmonella enterica SRR1974083	WGS		Kentucky	MLST.Salmonella_enterica.152		SRR1974083			51.92	Chicken Breast	United States	Group O:8 (C2-C3)			False				590.16134.con.0001	371993.0	395220.0
590.16643	Salmonella enterica SRR1299423	WGS		Enteritidis			SRR1299423			52.15	Ground Turkey	United States	Group O:9 (D1)			False			Group O:9 (D1)	590.16643.con.0004	302444.0	324142.0
1124938.4	Salmonella enterica subsp. enterica serovar Heidelberg str. N19871	WGS	N19871	serovar Heidelberg		GCA_000603545.1	SRR652933	AMNC00000000	20x	52.1	ground turkey	United States	Group O:4 (B)			False	wbaU AND wbaU AND Cluster 522 AND rmlB	Group O:4 (B)	Group O:4 (B)	AMNC01000042	110305.0	130791.0
90370.1477	Salmonella enterica subsp. enterica serovar Typhi strain MDUST140	WGS	MDUST140	H58		GCF_001365695.1	ERR352439,ERR352525	CGMC01000000		51.98		India	Group O:9 (D1)			False		Group O:9 (D1)	Group O:9 (D1)	CGMC01000001	165772.0	187469.0
90370.1476	Salmonella enterica subsp. enterica serovar Typhi strain dty1-93	WGS	dty1-93	H58		GCF_001365675.1	ERR349582,ERR349677	CVBU01000000		51.76		Vietnam	Group O:9 (D1)			False		Group O:9 (D1)	Group O:9 (D1)	CVBU01000001	165756.0	187453.0
90370.1475	Salmonella enterica subsp. enterica serovar Typhi strain 3182/3	WGS	3182/3	typhi		GCF_001365655.1	ERR357502,ERR357596	CGMJ01000000		51.82		Democratic Republic of the Congo	Group O:9 (D1)			False		Group O:9 (D1)	Group O:9 (D1)	CGMJ01000001	165754.0	187451.0
90370.1474	Salmonella enterica subsp. enterica serovar Typhi strain 2011-019378	WGS	2011-019378	H58		GCF_001365635.1	ERR360772,ERR360868	CGPZ01000000		51.83		Cambodia	Group O:9 (D1)			False		Group O:9 (D1)	Group O:9 (D1)	CGPZ01000001	301449.0	323146.0
90370.1473	Salmonella enterica subsp. enterica serovar Typhi strain MDUST236	WGS	MDUST236	H58		GCF_001365615.1	ERR352470,ERR352556	CGLS01000000		51.89		Thailand	Group O:9 (D1)			False		Group O:9 (D1)	Group O:9 (D1)	CGLS01000001	165787.0	187484.0
90370.1472	Salmonella enterica subsp. enterica serovar Typhi strain BKQ22S	WGS	BKQ22S	H58		GCF_001365595.1	ERR360703,ERR360799	CGQU01000000		52.06		Malawi	Group O:9 (D1)			False		Group O:9 (D1)	Group O:9 (D1)	CGQU01000001	165759.0	187456.0
90370.1471	Salmonella enterica subsp. enterica serovar Typhi strain ty2-114	WGS	ty2-114	H58		GCF_001365575.1	ERR349600,ERR349695	CVCI01000000		51.76		Vietnam	Group O:9 (D1)			False		Group O:9 (D1)	Group O:9 (D1)	CVCI01000001	301670.0	323367.0
90370.147	Salmonella enterica subsp. enterica serovar Typhi strain MDUST259	WGS	MDUST259	H58		GCF_001365555.1	ERR352304,ERR352390	CHLX01000000		51.98		Bangladesh	Group O:9 (D1)			False		Group O:9 (D1)	Group O:9 (D1)	CJND01000002	301449.0	323146.0
90370.1479	Salmonella enterica subsp. enterica serovar Typhi strain ct1-66	WGS	ct1-66	H58		GCF_001365735.1	ERR352658,ERR352846	CVEP01000000		51.95		Vietnam	Group O:9 (D1)			False		Group O:9 (D1)	Group O:9 (D1)	CVEP01000001	165859.0	187556.0
90370.1478	Salmonella enterica subsp. enterica serovar Typhi strain np12	WGS	np12	typhi		GCF_001365715.1	ERR357506,ERR357600	CHMF01000000		52.05		Nepal	Group O:9 (D1)			False		Group O:9 (D1)	Group O:9 (D1)	CHMF01000001	165789.0	187486.0
439851.8	Salmonella enterica subsp. enterica serovar Dublin str. CT_02021853	Complete	CT_02021853	serovar Dublin	MLST.Salmonella_enterica.10	GCA_000020925.1		CP001144,CP001143		52.1			Group O:9 (D1)			False		Group O:9 (D1)	Group O:9 (D1)	NC_011205	2289806.0	2311422.0
90370.763	Salmonella enterica subsp. enterica serovar Typhi strain E02-2364	WGS	E02-2364	typhi		GCF_001159425.1	ERR360415,ERR360497	CJJM01000000		52.07		Comoros	Group O:9 (D1)			False		Group O:9 (D1)	Group O:9 (D1)	CJJM01000001	165860.0	187557.0
590.13860	Salmonella enterica SRR1528526	WGS		Typhimurium	MLST.Salmonella_enterica.19		SRR1528526			52.15	Ground Turkey	United States	Group O:4 (B)			False			Group O:4 (B)	590.13860.con.0006	159870.0	180359.0
192955.164	Salmonella enterica subsp. enterica serovar Kentucky strain BCW_2161	WGS	BCW_2161	kentucky				MXGH00000000		51.96	Chicken Breast	United States	Group O:8 (C2-C3)			False			Group O:8 (C2-C3)	MXGH01000008	58515.0	81742.0
192955.165	Salmonella enterica subsp. enterica serovar Kentucky strain N29359	WGS	N29359	kentucky				MXGK00000000		52.21	Chicken Breast	United States	Group O:3,10 (E1)			False			Group O:3,10 (E1)	MXGK01000004	63361.0	80658.0
192955.166	Salmonella enterica subsp. enterica serovar Kentucky strain BCW_2133	WGS	BCW_2133	kentucky				MXGS00000000		51.89	Chicken Breast	United States	Group O:8 (C2-C3)			False			Group O:8 (C2-C3)	MXGS01000002	40990.0	64217.0
1173848.4	Salmonella enterica subsp. enterica serovar Heidelberg str. 92-0138	WGS	92-0138	heidelberg		GCF_000962565.1		AMOK01000000	13x	52.04	clinical	United States	Group O:4 (B)			False	Cluster 604 AND Cluster 522 AND rmlB	Group O:4 (B)	Group O:4 (B)	AMOK01000168	16573.0	37058.0
1454642.3	Salmonella enterica subsp. enterica serovar Typhimurium str. CDC 2011K-0870	Complete	CDC 2011K-0870	typhimurium		GCF_000973645.1		CP007523	complete: 22 X coverage : reads >= 8000	52.23	stool	United States	Group O:4 (B)			False		Group O:4 (B)	Group O:4 (B)	CP007523	2891535.0	2912024.0
59201.619	Salmonella enterica subsp. enterica strain RM11065	Complete	RM11065		MLST.Salmonella_enterica.2712	GCA_002504105.1		CP022663,CP022661,CP022662	222.0x	51.96	feces	United States	Group O:8 (C2-C3)			False		Group O:8 (C2-C3)	Group O:8 (C2-C3)	CP022663	2265385.0	2288612.0
192955.162	Salmonella enterica subsp. enterica serovar Kentucky strain BCW_2174	WGS	BCW_2174	kentucky				MXFY00000000		51.67	Chicken Breast	United States	Group O:8 (C2-C3)			False			Group O:8 (C2-C3)	MXFY01000001	166009.0	189236.0
192955.163	Salmonella enterica subsp. enterica serovar Kentucky strain BCW_2175	WGS	BCW_2175	kentucky				MXFX00000000		51.94	Chicken Breast	United States	Group O:8 (C2-C3)			False			Group O:8 (C2-C3)	MXFX01000008	24747.0	47974.0
1265662.3	Salmonella enterica subsp. enterica serovar Agona str. 50.E.08	WGS	50.E.08	serovar Agona	MLST.Salmonella_enterica.13	GCA_000389115.1		CARX00000000		51.9	Environment (waste water)	Ireland	Group O:4 (B)		Cluster 672	False	Cluster 295	Group O:4 (B)	Group O:4 (B)	CARX01000041	115994.0	136708.0
1197719.3	Salmonella bongori N268-08	Complete	N268-08			GCA_000439255.1		CP006608.1,CP006609.1	25x; 300x	51.2793		Switzerland	Group O:48 (Y)1	nnaD AND wbuC		False			Group O:48 (Y)1	CP006608	2181928.0	2200123.0
192955.168	Salmonella enterica subsp. enterica serovar Kentucky strain BCW_2093	WGS	BCW_2093	kentucky				MXHN00000000		51.99	Ground Turkey	United States	Group O:8 (C2-C3)			False			Group O:8 (C2-C3)	MXHN01000003	140798.0	164025.0
192955.169	Salmonella enterica subsp. enterica serovar Kentucky strain BCW_2040	WGS	BCW_2040	kentucky				MXIY00000000		52.09	Ground Turkey	United States	Group O:8 (C2-C3)			False			Group O:8 (C2-C3)	MXIY01000022	20029.0	43256.0
590.16225	Salmonella enterica SRR3295911	WGS		Anatum			SRR3295911			52.18	Hogs	United States	Group O:3,10 (E1)			False				590.16225.con.0001	158299.0	175596.0
590.17141	Salmonella enterica SRR3295669	WGS		Agona	MLST.Salmonella_enterica.13		SRR3295669			51.98	Hogs	United States	Group O:4 (B)			False				590.17141.con.0006	101839.0	122328.0
1412587.3	Salmonella enterica subsp. enterica serovar Enteritidis str. EC20090195	Complete	enteritidis	serovar enteritidis		GCA_000625675.1	SRR1183884	CP007430.1		52.1	Food	Canada	Group O:9 (D1)			False		Group O:9 (D1)	Group O:9 (D1)	CP007430	2162797.0	2184493.0
59201.267	Salmonella enterica subsp. enterica strain ARS-CC8078	WGS	ARS-CC8078	Kentucky		GCF_001716035.1	SRR4015743	MCOY00000000	20.0x	51.8	Fecal composite (dairy cow farm)	United States	Group O:8 (C2-C3)			False		Group O:8 (C2-C3)	Group O:8 (C2-C3)	MCOY01000269	165995.0	189222.0
90370.1959	Salmonella enterica subsp. enterica serovar Typhi strain 3135STDY5861211	WGS	3135STDY5861211	typhi		GCF_900041595.1	ERR731373	FFMS00000000		51.83	blood	Nigeria	Group O:9 (D1)			False		Group O:9 (D1)	Group O:9 (D1)	FFMS01000001	165824.0	187521.0
590.14375	Salmonella enterica SRR2670625	WGS		Typhimurium	MLST.Salmonella_enterica.19		SRR2670625			52.01	Chicken Breast	United States	Group O:4 (B)			False			Group O:4 (B)	590.14375.con.0008	113150.0	133639.0
1243602.3	Salmonella enterica subsp. salamae serovar 55:k:z39 str. 1315K strain 1315K	Complete	1315K	55:k:z39	MLST.Salmonella_enterica.1121			CP022139,CP022140,CP022141	200.0x	51.6	Chamaeleonidae	Madagascar				False		Group O:55	Group O:55	CP022139	1835052.0	1849273.0
28901.2233	Salmonella enterica strain BCW_4683	WGS	BCW_4683					MYQN00000000		52.1	culture		Group O:9 (D1)			False				MYQN01000006	101684.0	123382.0
1412457.3	Salmonella enterica subsp. enterica serovar Enteritidis str. EC20100101	Complete	enteritidis	serovar enteritidis		GCA_000626215.1	SRR1183754,SRR1183986	CP007246.1		52.2	chicken	Canada	Group O:9 (D1)			False		Group O:9 (D1)	Group O:9 (D1)	CP007246	2117480.0	2139178.0
590.17518	Salmonella enterica SRR3045970	WGS		Berta			SRR3045970			52.19	Ground Turkey	United States	Group O:9 (D1)			False				590.17518.con.0004	207624.0	229321.0
590.17517	Salmonella enterica SRR1448884	WGS		Typhimurium var. Copenhagen			SRR1448884			51.96	Chicken Breast	United States	Group O:4 (B)			False				590.17517.con.0008	113150.0	133639.0
590.13875	Salmonella enterica SRR2407790	WGS		Saintpaul	MLST.Salmonella_enterica.27		SRR2407790			51.81	Ground Turkey	United States	Group O:4 (B)			False				590.13875.con.0001	206520.0	227009.0
590.17515	Salmonella enterica SRR1448877	WGS		Hadar			SRR1448877			52.19	Ground Turkey	United States	Group O:8 (C2-C3)			False				590.17515.con.0004	33369.0	56596.0
590.13870	Salmonella enterica SRR1646564	WGS		Hadar			SRR1646564			52.22	Chicken Breast	United States	Group O:8 (C2-C3)			False				590.13870.con.0004	33369.0	56596.0
590.13871	Salmonella enterica SRR1813455	WGS		Schwarzengrund			SRR1813455			51.74	Ground Turkey	United States	Group O:4 (B)		transposase AND wzy AND Cluster 657 AND transposase	True				590.13871.con.0001	151994.0	174748.0
590.17511	Salmonella enterica SRR1363345	WGS		Heidelberg	MLST.Salmonella_enterica.15		SRR1363345			52.03	Chicken Breast	United States	Group O:4 (B)			False				590.17511.con.0001	167701.0	188190.0
590.17510	Salmonella enterica SRR3021493	WGS		Kentucky			SRR3021493			51.78	Chicken Breast	United States	Group O:8 (C2-C3)			False				590.17510.con.0001	232459.0	255686.0
590.17049	Salmonella enterica SRR2566881	WGS		Enteritidis			SRR2566881			52.12	Chicken Breast	United States	Group O:9 (D1)			False			Group O:9 (D1)	590.17049.con.0004	302443.0	324141.0
1412554.3	Salmonella enterica subsp. enterica serovar Enteritidis str. EC20121744	Complete	enteritidis	serovar enteritidis		GCA_000624835.1	SRR1183851	CP007373.1		52.1	Food	Canada	Group O:9 (D1)			False		Group O:9 (D1)	Group O:9 (D1)	CP007373	2162797.0	2184494.0
590.12691	Salmonella enterica SRR3330387	WGS		Saintpaul	MLST.Salmonella_enterica.19		SRR3330387			52.15	Ground Turkey	United States	Group O:4 (B)			False				590.12691.con.0012	119064.0	139553.0
885387.3	Salmonella enterica subsp. enterica serovar Enteritidis str. CDC_2010K_1747	WGS	CDC_2010K_1747	serovar Enteritidis	MLST.Salmonella_enterica.11	GCA_000329345.1	SRR518838	ALFV00000000	22.5x	52.03	clinical	United States	Group O:9 (D1)			False		Group O:9 (D1)	Group O:9 (D1)	ALFV01000014	108071.0	129766.0
90370.1003	Salmonella enterica subsp. enterica serovar Typhi strain MDUST44	WGS	MDUST44	typhi		GCF_001356215.1	ERR213262	CEZX01000000		52.07		Fiji	Group O:9 (D1)			False		Group O:9 (D1)	Group O:9 (D1)	CEZX01000001	270515.0	292212.0
28901.2088	Salmonella enterica strain BCW_4953	WGS	BCW_4953					MYMT00000000		51.89	culture		Group O:4 (B)			False				MYMT01000006	136821.0	157311.0
90370.100	Salmonella enterica subsp. enterica serovar Typhi strain MDUST45	WGS	MDUST45	typhi		GCF_001356155.1	ERR213263	CGUZ01000000		52.09		Fiji	Group O:9 (D1)			False		Group O:9 (D1)	Group O:9 (D1)	CJBT01000003	165760.0	187457.0
1412574.3	Salmonella enterica subsp. enterica serovar Enteritidis str. EC20122033	Complete	enteritidis	serovar enteritidis		GCA_000625955.1	SRR1183871	CP007415.1		52.2	Food	Canada	Group O:9 (D1)			False		Group O:9 (D1)	Group O:9 (D1)	CP007415	2162895.0	2184593.0
28901.2937	Salmonella enterica strain N43479	WGS			MLST.Salmonella_enterica.96					52.16			Group O:4 (B)		transposase AND wzy AND Cluster 657 AND transposase	True				28901.2937.con.0001	151942.0	174696.0
90370.1001	Salmonella enterica subsp. enterica serovar Typhi strain MDUST19	WGS	MDUST19	typhi		GCF_001356175.1	ERR213237	CEXD01000000		52.03		Fiji	Group O:9 (D1)			False		Group O:9 (D1)	Group O:9 (D1)	CEXD01000001	165820.0	187517.0
590.14093	Salmonella enterica SRR2078283	WGS		Kentucky	MLST.Salmonella_enterica.152		SRR2078283			52.0	Chicken Breast	United States	Group O:8 (C2-C3)			False	galF			590.14093.con.0002	371994.0	395221.0
90370.58	Salmonella enterica subsp. enterica serovar Typhi strain 2008-007203	WGS	2008-007203	H58		GCF_001138705.1	ERR360891,ERR360947	CJMZ01000000		51.83		Cambodia	Group O:9 (D1)			False		Group O:9 (D1)	Group O:9 (D1)	CVPV01000006	46853.0	68550.0
90370.583	Salmonella enterica subsp. enterica serovar Typhi strain MDUST274	WGS	MDUST274	typhi		GCF_001138905.1	ERR352309,ERR352395	CJAG01000000		51.99		Papua New Guinea	Group O:9 (D1)			False		Group O:9 (D1)	Group O:9 (D1)	CJAG01000002	74009.0	95706.0
58712.8	Salmonella enterica subsp. enterica serovar Anatum strain 186	WGS	186	Anatum	MLST.Salmonella_enterica.64	GCA_003118175.1		QDNN01000000	187x	52.17041	feces	USA	Group O:3,10 (E1)			False
590.14097	Salmonella enterica SRR3932998	WGS		Typhimurium var. 5-			SRR3932998			52.11	Chicken Breast	United States	Group O:4 (B)			False			Group O:4 (B)	590.14097.con.0008	90111.0	110600.0
90370.584	Salmonella enterica subsp. enterica serovar Typhi strain IPCK	WGS	IPCK	typhi		GCF_001139045.1	ERR360533,ERR360616	CJKN01000000		52.1		Cameroon	Group O:9 (D1)			False		Group O:9 (D1)	Group O:9 (D1)	CJKN01000001	165773.0	187470.0
90370.587	Salmonella enterica subsp. enterica serovar Typhi strain BC2011-1305	WGS	BC2011-1305	H58		GCF_001139705.1	ERR319465	CJVS01000000		51.83		Cambodia	Group O:9 (D1)			False		Group O:9 (D1)	Group O:9 (D1)	CJVS01000001	165763.0	187460.0
90370.586	Salmonella enterica subsp. enterica serovar Typhi strain MDUST112	WGS	MDUST112	typhi		GCF_001139385.1	ERR357671,ERR357757	CJGL01000000		52.09		Sudan	Group O:9 (D1)			False	rmlB	Group O:9 (D1)	Group O:9 (D1)	CJGL01000001	279127.0	300825.0
90370.589	Salmonella enterica subsp. enterica serovar Typhi strain MDUST349	WGS	MDUST349	typhi		GCF_001140305.1	ERR352938,ERR357479	CJES01000000		51.98		Fiji	Group O:9 (D1)			False		Group O:9 (D1)	Group O:9 (D1)	CJES01000001	165764.0	187461.0
90370.588	Salmonella enterica subsp. enterica serovar Typhi strain MDUST279	WGS	MDUST279	typhi		GCF_001139745.1	ERR352478,ERR352564	CJCD01000000		51.92		Papua New Guinea	Group O:9 (D1)			False		Group O:9 (D1)	Group O:9 (D1)	CJCD01000001	302794.0	324491.0
590.14099	Salmonella enterica SRR3096029	WGS		Typhimurium var. 5-	MLST.Salmonella_enterica.19		SRR3096029			52.14	Chicken Breast	United States	Group O:4 (B)			False			Group O:4 (B)	590.14099.con.0009	90111.0	110600.0
58712.88	Salmonella enterica subsp. enterica serovar Anatum strain 244	WGS	244	Anatum		GCA_003117065.1		QDLH01000000	29x	52.218643	feces	USA	Group O:3,10 (E1)			False				QDLH01000011	15123.0	32420.0
90370.779	Salmonella enterica subsp. enterica serovar Typhi strain KM1646	WGS	KM1646	typhi		GCF_001160865.1	ERR326657	CJYG01000000		52.07		Laos	Group O:9 (D1)			False		Group O:9 (D1)	Group O:9 (D1)	CJYG01000001	278956.0	300653.0
590.16285	Salmonella enterica SRR1980738	WGS		Reading	MLST.Salmonella_enterica.412		SRR1980738			52.17	Ground Turkey	United States	Group O:4 (B)			False				590.16285.con.0001	1088347.0	1108836.0
590.14899	Salmonella enterica SRR2670717	WGS		Kentucky			SRR2670717			51.96	Chicken Breast	United States	Group O:8 (C2-C3)			False				590.14899.con.0008	9770.0	32997.0
984234.3	Salmonella enterica subsp. enterica serovar Enteritidis str. 648901 16-16	WGS	648901 16-16	serovar Enteritidis	MLST.Salmonella_enterica.11	GCA_000330385.1	SRR518795	ALHV00000000	15.7x	52.04	environmental swab	United States	Group O:9 (D1)			False	rmlB AND Cluster 522 AND wbaU	Group O:9 (D1)	Group O:9 (D1)	ALHV01000105	20582.0	42274.0
590.14893	Salmonella enterica SRR2125032	WGS		Hadar	MLST.Salmonella_enterica.33		SRR2125032			52.22	Ground Turkey	United States	Group O:8 (C2-C3)			False				590.14893.con.0012	81307.0	104534.0
590.14892	Salmonella enterica SRR3664918	WGS		Thompson			SRR3664918			52.17	Chicken Breast	United States	Group O:7 (C1)			False				590.14892.con.0011	115681.0	127371.0
590.14891	Salmonella enterica SRR3933058	WGS		Kentucky	MLST.Salmonella_enterica.152		SRR3933058			52.02	Chicken Breast	United States	Group O:8 (C2-C3)			False				590.14891.con.0001	227393.0	250620.0
590.14890	Salmonella enterica SRR3289791	WGS		Typhimurium var. 5-			SRR3289791			52.1	Chicken Breast	United States	Group O:4 (B)			False			Group O:4 (B)	590.14890.con.0008	113150.0	133639.0
590.14897	Salmonella enterica SRR1202997	WGS		Typhimurium	MLST.Salmonella_enterica.19		SRR1202997			52.07	Ground Turkey	United States	Group O:4 (B)			False			Group O:4 (B)	590.14897.con.0006	159870.0	180359.0
590.14896	Salmonella enterica SRR2533436	WGS		Heidelberg	MLST.Salmonella_enterica.15		SRR2533436			52.02	Ground Turkey	United States	Group O:4 (B)			False				590.14896.con.0002	199617.0	220106.0
590.14895	Salmonella enterica SRR3098644	WGS		IIIa 18:z4,z23:-			SRR3098644			51.49	Ground Turkey	United States	Group O:18 (K)			False				590.14895.con.0006	83384.0	94954.0
1242101.3	Salmonella enterica subsp. enterica serovar Johannesburg str. ST203 strain ST203	Complete	ST203	Johannesburg		GCF_001975405.1		CP019411	95.0x	52.29	Animal feed	United Kingdom	Group O:40 (R)		Cluster 666	False		Group O:40 (R)	Group O:40 (R)	CP019411	2058487.0	2072835.0
28901.1610	Salmonella enterica strain CVM N19978	WGS	CVM N19978	Heidelberg		GCF_001952235.1		JHAX00000000	178.30x	51.85	Chicken Breast	United States	Group O:4 (B)			False		Group O:4 (B)	Group O:4 (B)	JHAX01000018	167595.0	188084.0
28901.1611	Salmonella enterica strain CVM N23600	WGS	CVM N23600	Heidelberg		GCF_001952285.1		JHAZ00000000	63.57x	51.99	Chicken Breast	United States	Group O:4 (B)			False		Group O:4 (B)	Group O:4 (B)	JHAZ01000022	17843.0	38332.0
28901.1612	Salmonella enterica strain CVM N27359	WGS	CVM N27359	Heidelberg		GCF_001952295.1		JHBB00000000	44.80x	52.09	Chicken Breast	United States	Group O:4 (B)			False		Group O:4 (B)	Group O:4 (B)	JHBB01000002	167601.0	188090.0
54388.132	Salmonella enterica subsp. enterica serovar Paratyphi A strain LH_M276	WGS	LH_M276	serovar Paratyphi		GCF_000985775.1		CCSQ01000000		52.13			Group O:2 (A)			False	galF	Group O:2 (A)	Group O:2 (A)	CCSQ01000001	2742551.0	2764248.0
28901.1614	Salmonella enterica strain CVM N7328	WGS	CVM N7328	Heidelberg		GCF_001952395.1		JHBM00000000	63.92x	52.12	Ground Turkey	United States	Group O:4 (B)			False		Group O:4 (B)	Group O:4 (B)	JHBM01000001	363017.0	383506.0
54388.134	Salmonella enterica subsp. enterica serovar Paratyphi A strain 99 7863	Complete	99 7863	serovar Paratyphi		GCF_000985815.1		CCSK01000000		52.12			Group O:2 (A)			False	galF	Group O:2 (A)	Group O:2 (A)	CCSK01000001	2813722.0	2835419.0
28901.1616	Salmonella enterica strain CVM N662	WGS	CVM N662	Heidelberg		GCF_001952485.1		JHBL00000000	74.26x	51.99	Chicken Breast	United States	Group O:4 (B)			False		Group O:4 (B)	Group O:4 (B)	JHBL01000007	167600.0	188089.0
28901.1617	Salmonella enterica strain CVM N25385	WGS	CVM N25385	Heidelberg	MLST.Salmonella_enterica.15	GCF_001952495.1		JHBA00000000	54.76x	52.16	Chicken Breast	United States	Group O:4 (B)			False		Group O:4 (B)	Group O:4 (B)	JHBA01000009	167594.0	188083.0
54388.139	Salmonella enterica subsp. enterica serovar Paratyphi A strain FDAARGOS_368	Complete		Paratyphi A	MLST.Salmonella_enterica.129	GCA_002386165.1		CP023508	12.68x	52.15	blood	United States	Group O:2 (A)			False	galF AND Cluster 65 AND wzx AND wzx AND wzx AND wbaU	Group O:2 (A)	Group O:2 (A)	CP023508	989871.0	1020217.0
28901.1619	Salmonella enterica strain CVM N9110	WGS	CVM N9110	Heidelberg	MLST.Salmonella_enterica.15	GCF_001952625.1		JHBN00000000	56.24x	52.06	Chicken Breast	United States	Group O:4 (B)			False		Group O:4 (B)	Group O:4 (B)	JHBN01000020	101475.0	121964.0
1412467.3	Salmonella enterica subsp. enterica serovar Enteritidis str. EC20120003	Complete	enteritidis	serovar enteritidis		GCA_000624415.1	SRR1183764,SRR1183996	CP007330.1		52.2	Cattle	Canada	Group O:9 (D1)			False		Group O:9 (D1)	Group O:9 (D1)	CP007330	2118959.0	2140657.0
90371.2611	Salmonella enterica subsp. enterica serovar Typhimurium strain LT2 KO_STM1799	WGS	LT2 KO_STM1799	Typhimurium		GCA_002289265.1		NSCA00000000	163.0x	52.21	Laboratory		Group O:4 (B)			False				NSCA01000005	168353.0	188842.0
590.15275	Salmonella enterica SRR1553817	WGS		Mbandaka			SRR1553817			52.11	Chicken Breast	United States	Group O:7 (C1)			False				590.15275.con.0009	7957.0	19647.0
90371.2612	Salmonella enterica subsp. enterica serovar Typhimurium strain LT2 KO_STM3712	WGS	LT2 KO_STM3712	Typhimurium		GCA_002289275.1		NSCB00000000	123.0x	52.22	Laboratory		Group O:4 (B)			False				NSCB01000004	167750.0	188239.0
590.15271	Salmonella enterica SRR3665282	WGS		Kentucky			SRR3665282			51.97	Chicken Wings	United States	Group O:8 (C2-C3)			False				590.15271.con.0004	229005.0	252232.0
590.15272	Salmonella enterica SRR2156575	WGS		Reading			SRR2156575			52.17	Ground Turkey	United States	Group O:4 (B)			False				590.15272.con.0001	1355911.0	1376400.0
590.15273	Salmonella enterica SRR1946976	WGS		Senftenberg	MLST.Salmonella_enterica.14		SRR1946976			51.94	Chicken Breast	United States	Group O:1,3,19 (E4)			False				590.15273.con.0008	94691.0	110619.0
90371.2618	Salmonella enterica subsp. enterica serovar Typhimurium strain WW012	Complete	WW012	Typhimurium		GCA_002313125.1		CP022168,CP022169	169.0x	51.93	Instant pork	China	Group O:4 (B)			False				CP022168	1886651.0	1907140.0
590.12699	Salmonella enterica SRR3344461	WGS		Hadar			SRR3344461			52.21	Ground Turkey	United States	Group O:8 (C2-C3)			False				590.12699.con.0006	33369.0	56596.0
590.15278	Salmonella enterica SRR2156584	WGS		Heidelberg	MLST.Salmonella_enterica.15		SRR2156584			52.18	Ground Turkey	United States	Group O:4 (B)			False				590.15278.con.0001	167708.0	188197.0
90370.63	Salmonella enterica subsp. enterica serovar Typhi strain MDUST223	WGS	MDUST223	H58		GCF_001048235.1	ERR352286,ERR352372	CVPN01000000		51.96			Group O:9 (D1)			False		Group O:9 (D1)	Group O:9 (D1)	CVPN01000001	165808.0	187505.0
90370.62	Salmonella enterica subsp. enterica serovar Typhi strain MDUST187	WGS	MDUST187	H58		GCF_001048215.1	ERR352276,ERR352362	CVPL01000000		51.95			Group O:9 (D1)			False		Group O:9 (D1)	Group O:9 (D1)	CVPL01000001	165763.0	187460.0
90370.65	Salmonella enterica subsp. enterica serovar Typhi strain MDUST162	WGS	MDUST162	H58		GCF_001048275.1	ERR352447,ERR352533	CVPR01000000		51.55			Group O:9 (D1)			False		Group O:9 (D1)	Group O:9 (D1)	CVPR01000001	165821.0	187518.0
90370.64	Salmonella enterica subsp. enterica serovar Typhi strain MDUST415	WGS	MDUST415	typhi		GCF_001048255.1	ERR352511,ERR352597	CVQB01000000		52.02			Group O:9 (D1)			False		Group O:9 (D1)	Group O:9 (D1)	CVQB01000001	279135.0	300832.0
90370.67	Salmonella enterica subsp. enterica serovar Typhi strain MDUST176	WGS	MDUST176	typhi		GCF_001048315.1	ERR357686,ERR357772	CVQL01000000		51.95			Group O:9 (D1)			False		Group O:9 (D1)	Group O:9 (D1)	CVQL01000001	279058.0	300755.0
90370.1154	Salmonella enterica subsp. enterica serovar Typhi strain A255	WGS	A255	typhi		GCF_001359235.1	ERR331247	CGJI01000000		52.02		Indonesia	Group O:9 (D1)			False		Group O:9 (D1)	Group O:9 (D1)	CGJI01000001	79747.0	101444.0
90370.1647	Salmonella enterica subsp. enterica serovar Typhi strain MDUST231	WGS	MDUST231	H58		GCF_001084165.1	ERR352289,ERR352375	CEWW01000000		51.93		Lebanon	Group O:9 (D1)			False		Group O:9 (D1)	Group O:9 (D1)	CEWW01000001	165759.0	187456.0
90370.68	Salmonella enterica subsp. enterica serovar Typhi strain MDUST151	WGS	MDUST151	H58		GCF_001048335.1	ERR352268,ERR352354	CVQE01000000		51.78			Group O:9 (D1)			False		Group O:9 (D1)	Group O:9 (D1)	CVQE01000001	301701.0	323398.0
90370.1408	Salmonella enterica subsp. enterica serovar Typhi strain MDUST374	WGS	MDUST374	H58		GCF_001364315.1	ERR357733,ERR357819	CGNI01000000		51.98		Pakistan	Group O:9 (D1)			False		Group O:9 (D1)	Group O:9 (D1)	CGNI01000001	301545.0	323242.0
997336.3	Salmonella enterica subsp. enterica serovar Newport str. VA_R100512570	WGS	VA_R100512570	serovar Newport	MLST.Salmonella_enterica.45	GCA_000484455.1		AYEH00000000	14x	52.2			Group O:8 (C2-C3)	rmlC AND wbaL		False	wzx	Group O:8 (C2-C3)	Group O:8 (C2-C3)	AYEH01000033	2585.0	25811.0
90370.1409	Salmonella enterica subsp. enterica serovar Typhi strain MDUST256	WGS	MDUST256	typhi		GCF_001364335.1	ERR352301,ERR352387	CGTP01000000		51.96		Papua New Guinea	Group O:9 (D1)			False		Group O:9 (D1)	Group O:9 (D1)	CGTP01000001	302757.0	324454.0
28901.1306	Salmonella enterica strain CFSAN044929	WGS	CFSAN044929			GCF_001834825.1	SRR4012760	MLTE00000000	89x	51.24	Environmental (Pond)	United States	Group O:16 (I)			False				MLTE01000007	70192.0	85626.0
858309.3	Salmonella enterica subsp. enterica serovar Newport str. CVM 19443	WGS	CVM 19443	serovar Newport	MLST.Salmonella_enterica.157	GCA_000272915.1	SRR609444	AHUB00000000	10.7x	52.2	shrimp	India	Group O:8 (C2-C3)	wbaL		False		Group O:8 (C2-C3)	Group O:8 (C2-C3)	AHUB01000019	151317.0	174544.0
90370.1151	Salmonella enterica subsp. enterica serovar Typhi strain A154	WGS	A154	typhi		GCF_001359195.1	ERR331217	CGIQ01000000		52.07		Indonesia	Group O:9 (D1)			False		Group O:9 (D1)	Group O:9 (D1)	CGIQ01000002	68699.0	90397.0
192955.184	Salmonella enterica subsp. enterica serovar Kentucky strain BCW_2718	WGS	BCW_2718	kentucky				MYBS00000000		52.08	Human	China	Group O:8 (C2-C3)			False			Group O:8 (C2-C3)	MYBS01000004	322194.0	345421.0
590.13375	Salmonella enterica SRR2566943	WGS		Reading	MLST.Salmonella_enterica.412		SRR2566943			52.17	Ground Turkey	United States	Group O:4 (B)			False				590.13375.con.0001	1617034.0	1637523.0
90370.813	Salmonella enterica subsp. enterica serovar Typhi strain MDUST82	WGS	MDUST82	typhi		GCF_001165625.1	ERR204253	CJOP01000000		52.03		Fiji	Group O:9 (D1)			False		Group O:9 (D1)	Group O:9 (D1)	CJOP01000001	301505.0	323202.0
590.17323	Salmonella enterica SRR1609682	WGS		Brandenburg			SRR1609682			52.16	Ground Turkey	United States	Group O:4 (B)			False				590.17323.con.0001	1607224.0	1627713.0
891420.3	Salmonella enterica subsp. enterica serovar Javiana str. ATCC BAA-1593	WGS	ATCC BAA-1593	serovar Javiana		GCA_000335955.1		AHUW00000000	15.3871062x	52.2			Group O:9 (D1)			False		Group O:9 (D1)	Group O:9 (D1)	AHUW01000013	30717.0	52415.0
590.13260	Salmonella enterica SRR1637053	WGS		Chester	MLST.Salmonella_enterica.411		SRR1637053			52.12	Ground Turkey	United States	Group O:4 (B)			False				590.13260.con.0001	1569211.0	1589700.0
590.13263	Salmonella enterica SRR3664792	WGS		Typhimurium var. 5-	MLST.Salmonella_enterica.19		SRR3664792			52.04	Chicken Breast	United States	Group O:4 (B)			False			Group O:4 (B)	590.13263.con.0008	113150.0	133639.0
1182757.3	Salmonella enterica subsp. enterica serovar Enteritidis str. 2010K-0669	WGS	2010K-0669	serovar Enteritidis	MLST.Salmonella_enterica.11	GCA_000278485.1		AKFX00000000	26.0x	52.1		United States	Group O:9 (D1)	tyv		False			Group O:9 (D1)	AKFX01000008	98479.0	120175.0
590.13265	Salmonella enterica SRR2583956	WGS		Agona	MLST.Salmonella_enterica.13		SRR2583956			51.94	Ground Turkey	United States	Group O:4 (B)			False				590.13265.con.0006	126621.0	147110.0
590.13267	Salmonella enterica SRR2566936	WGS		Typhimurium var. 5-			SRR2566936			52.08	Chicken Breast	United States	Group O:4 (B)			False			Group O:4 (B)	590.13267.con.0009	119064.0	139553.0
590.13266	Salmonella enterica SRR2407726	WGS		Reading	MLST.Salmonella_enterica.412		SRR2407726			52.16	Ground Turkey	United States	Group O:4 (B)			False				590.13266.con.0001	586085.0	606574.0
590.13269	Salmonella enterica SRR3932934	WGS		Typhimurium var. 5-	MLST.Salmonella_enterica.19		SRR3932934			52.13	Chicken Breast	United States	Group O:4 (B)			False			Group O:4 (B)	590.13269.con.0010	119064.0	139553.0
590.13268	Salmonella enterica SRR3664793	WGS		Kentucky			SRR3664793			51.8	Chicken Breast	United States	Group O:8 (C2-C3)	wbaL		False				590.13268.con.0002	211440.0	234667.0
90370.439	Salmonella enterica subsp. enterica serovar Typhi strain MDUST263	WGS	MDUST263	H58		GCF_001122365.1	ERR357706,ERR357792	CJHG01000000		51.98		Bangladesh	Group O:9 (D1)			False		Group O:9 (D1)	Group O:9 (D1)	CJHG01000001	301552.0	323249.0
590.15852	Salmonella enterica SRR2912645	WGS		Enteritidis			SRR2912645			52.12	Chicken Breast	United States	Group O:9 (D1)			False			Group O:9 (D1)	590.15852.con.0004	302443.0	324141.0
590.15855	Salmonella enterica SRR2533552	WGS		Kentucky			SRR2533552			51.97	Ground Turkey	United States	Group O:8 (C2-C3)			False				590.15855.con.0004	219422.0	242649.0
590.15856	Salmonella enterica SRR2567123	WGS		Muenchen	MLST.Salmonella_enterica.83		SRR2567123			52.12	Ground Turkey	United States	Group O:8 (C2-C3)			False				590.15856.con.0004	311319.0	334546.0
590.15857	Salmonella enterica SRR3295881	WGS		Bredeney	MLST.Salmonella_enterica.505		SRR3295881			52.18	Swine-Sow	United States	Group O:4 (B)		transposase AND wzy AND transposase AND transposase	True				590.15857.con.0001	363692.0	386446.0
590.15859	Salmonella enterica SRR3110334	WGS		Typhimurium var. 5-	MLST.Salmonella_enterica.19		SRR3110334			52.12	Chicken Breast	United States	Group O:4 (B)			False			Group O:4 (B)	590.15859.con.0007	90111.0	110600.0
595.98	Salmonella enterica subsp. enterica serovar Infantis strain UZH-SAL-193-10	WGS	UZH-SAL-193-10	Infantis	MLST.Salmonella_enterica.32			NAOR00000000	50.0x	52.16	Food	Switzerland	Group O:7 (C1)			False				NAOR01000012	162532.0	174222.0
595.99	Salmonella enterica subsp. enterica serovar Infantis strain UZH-SAL-153-13	WGS	UZH-SAL-153-13	Infantis	MLST.Salmonella_enterica.32			NAOV00000000	50.0x	52.16	Human	Switzerland	Group O:7 (C1)			False				NAOV01000004	157773.0	169463.0
595.97	Salmonella enterica subsp. enterica serovar Infantis strain UZH-SAL-169-15	WGS	UZH-SAL-169-15	Infantis				NAOT00000000	50.0x	52.16	Food	Switzerland	Group O:7 (C1)			False				NAOT01000025	157774.0	169464.0
595.93	Salmonella enterica subsp. enterica serovar Infantis strain SPE101	WGS	SPE101	serovar Infantis				NBAV00000000	168.0x	52.12	stool culture	Peru	Group O:7 (C1)			False		Group O:7 (C1)	Group O:7 (C1)	NBAV01000003	157856.0	169546.0
595.90	Salmonella enterica subsp. enterica serovar Infantis strain NY_FSL S10-1666	WGS	NY_FSL S10-1666	Infantis				NBRC00000000	122.046x	52.3	water	United States	Group O:7 (C1)			False		Group O:7 (C1)	Group O:7 (C1)	NBRC01000001	1020757.0	1032447.0
28901.2703	Salmonella enterica strain 2199	WGS	2199			GCA_002251595.1		NBXN00000000	24.0x	52.15	Chicken meat	Mexico	Group O:3,10 (E1)			False	wzx			NBXN01000008	20694.0	37990.0
90371.1835	Salmonella enterica subsp. enterica serovar Typhimurium strain CFSAN033890	WGS	CFSAN033890	Typhimurium		GCF_001594695.1		LVFV00000000	48x	51.79	feces	Brazil	Group O:4 (B)			False		Group O:4 (B)	Group O:4 (B)	LVFV01000006	67290.0	87778.0
90371.1836	Salmonella enterica subsp. enterica serovar Typhimurium strain CFSAN033888	WGS	CFSAN033888	Typhimurium	MLST.Salmonella_enterica.19	GCF_001594715.1		LVFW00000000	26x	51.79	Raw kafta	Brazil	Group O:4 (B)			False		Group O:4 (B)	Group O:4 (B)	LVFW01000007	110364.0	130853.0
90371.1837	Salmonella enterica subsp. enterica serovar Typhimurium strain CFSAN033884	WGS	CFSAN033884	Typhimurium		GCF_001594745.1		LVFX00000000	33x	52.19	Raw pork sausage	Brazil	Group O:4 (B)			False		Group O:4 (B)	Group O:4 (B)	LVFX01000008	107891.0	128380.0
28901.2707	Salmonella enterica strain FORC_056	Complete	FORC_056			GCA_002313105.1		CP017177,CP017178	224.62x	52.16	fish	South Korea	Group O:9 (D1)			False				CP017177	1735511.0	1757207.0
28901.2706	Salmonella enterica strain FORC_051	Complete	FORC_051			GCA_002313085.1		CP017232,CP017233	134.36x	52.12	blood	South Korea	Group O:9 (D1)			False				CP017232	1735248.0	1756944.0
90371.1832	Salmonella enterica subsp. enterica serovar Typhimurium strain CFSAN033896	WGS	CFSAN033896	Typhimurium	MLST.Salmonella_enterica.19	GCF_001594625.1		LVFS00000000	69x	52.12	feces	Brazil	Group O:4 (B)			False		Group O:4 (B)	Group O:4 (B)	LVFS01000007	67290.0	87779.0
90371.1833	Salmonella enterica subsp. enterica serovar Typhimurium strain CFSAN033893	WGS	CFSAN033893	Typhimurium		GCF_001594665.1		LVFT00000000	29x	51.9	Raw tuscan sausage	Brazil	Group O:4 (B)			False		Group O:4 (B)	Group O:4 (B)	LVFT01000007	67290.0	87779.0
28901.2709	Salmonella enterica strain STy2	WGS	STy2			GCA_002317525.1		NIDJ00000000	150.0x	51.82	pig liver from slaughterhouse	Brazil	Group O:4 (B)			False				NIDJ01000045	1851.0	22382.0
28901.2708	Salmonella enterica strain SE2	WGS	SE2	Enteritidis		GCA_002317515.1		NIDI00000000	150.0x	52.02	salted chicken breast from poultry slaughterhouse	Brazil	Group O:9 (D1)			False		Group O:9 (D1)	Group O:9 (D1)	NIDI01000005	113877.0	135573.0
90371.1838	Salmonella enterica subsp. enterica serovar Typhimurium strain CFSAN033883	WGS	CFSAN033883	Typhimurium		GCF_001594765.1		LVFY00000000	45x	52.08	Cold chicken	Brazil	Group O:4 (B)			False		Group O:4 (B)	Group O:4 (B)	LVFY01000006	156524.0	177013.0
90371.1839	Salmonella enterica subsp. enterica serovar Typhimurium strain CFSAN033882	WGS	CFSAN033882	Typhimurium		GCF_001594775.1		LVFZ00000000	50x	52.17	feces	Brazil	Group O:4 (B)			False		Group O:4 (B)	Group O:4 (B)	LVFZ01000006	156541.0	177030.0
702985.3	Salmonella enterica subsp. enterica serovar Paratyphi B str. SARA62	WGS	SARA62	serovar Paratyphi	MLST.Salmonella_enterica.89	GCA_000486185.1	SRR955192	AOXG00000000	15x	52.0	urine from Africa		Group O:4 (B)			False		Group O:7 (C1)	Group O:4 (B)	AOXG01000047	166047.0	186536.0
590.13405	Salmonella enterica SRR1528473	WGS		Hadar	MLST.Salmonella_enterica.33		SRR1528473			52.16	Ground Turkey	United States	Group O:8 (C2-C3)			False				590.13405.con.0007	162197.0	185424.0
590.13404	Salmonella enterica SRR3664806	WGS		Typhimurium var. 5-	MLST.Salmonella_enterica.19		SRR3664806			52.14	Chicken Breast	United States	Group O:4 (B)			False			Group O:4 (B)	590.13404.con.0007	119064.0	139553.0
590.13407	Salmonella enterica SRR1181551	WGS		Brandenburg	MLST.Salmonella_enterica.65		SRR1181551			52.24	Chicken Breast	United States	Group O:4 (B)			False				590.13407.con.0001	1525986.0	1546475.0
90370.1613	Salmonella enterica subsp. enterica serovar Typhi strain ty2-71	WGS	ty2-71	H58		GCF_001368435.1	ERR349602,ERR349697	CVCJ01000000		51.79		Vietnam	Group O:9 (D1)			False		Group O:9 (D1)	Group O:9 (D1)	CVCJ01000001	165755.0	187452.0
590.13401	Salmonella enterica SRR2566945	WGS		Albany	MLST.Salmonella_enterica.292		SRR2566945			52.13	Ground Turkey	United States	Group O:8 (C2-C3)			False				590.13401.con.0006	165166.0	188393.0
590.13400	Salmonella enterica SRR1181547	WGS		Enteritidis	MLST.Salmonella_enterica.11		SRR1181547			52.13	Chicken Breast	United States	Group O:9 (D1)			False			Group O:9 (D1)	590.13400.con.0004	302442.0	324140.0
590.13403	Salmonella enterica SRR3932945	WGS		Derby	MLST.Salmonella_enterica.40		SRR3932945			52.07	Ground Turkey	United States	Group O:4 (B)			False				590.13403.con.0007	99871.0	120360.0
90370.438	Salmonella enterica subsp. enterica serovar Typhi strain UI2006	WGS	UI2006	typhi		GCF_001122325.1	ERR340793	CIVF01000000		52.1		Laos	Group O:9 (D1)			False		Group O:9 (D1)	Group O:9 (D1)	CIVF01000001	165789.0	187486.0
1412526.3	Salmonella enterica subsp. enterica serovar Enteritidis str. EC20121825	Complete	enteritidis	serovar enteritidis		GCA_000625275.1	SRR1183823	CP007382.1		52.1	Food	Canada	Group O:9 (D1)			False		Group O:9 (D1)	Group O:9 (D1)	CP007382	2162797.0	2184493.0
590.13409	Salmonella enterica SRR2407740	WGS		Kentucky	MLST.Salmonella_enterica.152		SRR2407740			51.93	Chicken Breast	United States	Group O:8 (C2-C3)			False				590.13409.con.0005	118865.0	142092.0
590.13408	Salmonella enterica SRR1637063	WGS		Heidelberg	MLST.Salmonella_enterica.15		SRR1637063			52.06	Ground Turkey	United States	Group O:4 (B)			False				590.13408.con.0004	195217.0	215706.0
1399781.3	Salmonella enterica subsp. enterica serovar Newport str. CVM18000	WGS	CVM18000	Newport		GCA_002242405.1		JAMK00000000	35	52.15		United States	Group O:8 (C2-C3)			False		Group O:8 (C2-C3)	Group O:8 (C2-C3)	JAMK01000002	153464.0	176691.0
28901.4014	Salmonella enterica strain CFSAN035916	WGS	CFSAN035916			GCA_003198875.1		QJBL01000000	41x	52.089928	water	USA	Group O:8 (C2-C3)			False				QJBL01000008	34556.0	57783.0
28901.4017	Salmonella enterica strain CFSAN035816	WGS	CFSAN035816		MLST.Salmonella_enterica.118	GCA_003198945.1		QJBV01000000	28x	52.210526	water	USA	Group O:8 (C2-C3)			False				QJBV01000002	164191.0	187418.0
28901.4016	Salmonella enterica strain CFSAN035906	WGS	CFSAN035906		MLST.Salmonella_enterica.5	GCA_003198935.1		QJBR01000000	137x	52.085297	water	USA	Group O:8 (C2-C3)			False				QJBR01000007	219868.0	243095.0
28901.4011	Salmonella enterica strain CFSAN035919	WGS	CFSAN035919		MLST.Salmonella_enterica.118	GCA_003198835.1		QJBK01000000	100x	52.153071999999995	water	USA	Group O:8 (C2-C3)			False				QJBK01000005	219158.0	242385.0
28901.4010	Salmonella enterica strain CFSAN036008	WGS	CFSAN036008		MLST.Salmonella_enterica.5	GCA_003198815.1		QJAZ01000000	61x	52.10302	sediment	USA	Group O:8 (C2-C3)			False				QJAZ01000007	179284.0	202511.0
28901.4013	Salmonella enterica strain CFSAN035912	WGS	CFSAN035912		MLST.Salmonella_enterica.118	GCA_003198865.1		QJBN01000000	77x	52.204124	sediment	USA	Group O:8 (C2-C3)			False				QJBN01000006	179283.0	202510.0
28901.4012	Salmonella enterica strain CFSAN035910	WGS	CFSAN035910		MLST.Salmonella_enterica.118	GCA_003198855.1		QJBO01000000	103x	52.203575	sediment	USA	Group O:8 (C2-C3)			False				QJBO01000007	179283.0	202510.0
28901.4019	Salmonella enterica strain CFSAN035749	WGS	CFSAN035749		MLST.Salmonella_enterica.118	GCA_003198995.1		QJCE01000000	167x	52.140427	sediment	USA	Group O:8 (C2-C3)			False				QJCE01000003	164327.0	187554.0
28901.4018	Salmonella enterica strain CFSAN035866	WGS	CFSAN035866		MLST.Salmonella_enterica.118	GCA_003198955.1		QJBT01000000	50x	52.017456	water	USA	Group O:8 (C2-C3)			False				QJBT01000006	164339.0	187566.0
85569.223	Salmonella enterica subsp. enterica serovar Typhimurium str. DT104 strain V28	WGS	V28	Typhimurium		GCF_001220545.1	ERR026029	CTHT01000000		52.08		United Kingdom	Group O:4 (B)			False		Group O:4 (B)	Group O:4 (B)	CTHT01000027	70.0	20559.0
85569.22	Salmonella enterica subsp. enterica serovar Typhimurium str. DT104 strain TURKEYa	WGS	TURKEYa	Typhimurium		GCF_001220465.1	ERR164820	CTLQ01000000		52.12		United Kingdom	Group O:4 (B)			False		Group O:4 (B)	Group O:4 (B)	CQHA01000007	145.0	20634.0
590.15662	Salmonella enterica SRR3665316	WGS		Kentucky			SRR3665316			51.97	Ground Beef	United States	Group O:8 (C2-C3)			False				590.15662.con.0004	229971.0	253198.0
590.12861	Salmonella enterica SRR3664671	WGS		Typhimurium			SRR3664671			52.18	Chicken Breast	United States	Group O:4 (B)			False			Group O:4 (B)	590.12861.con.0006	159870.0	180359.0
590.15660	Salmonella enterica SRR2567111	WGS		Kentucky	MLST.Salmonella_enterica.152		SRR2567111			51.94	Chicken Breast	United States	Group O:8 (C2-C3)			False				590.15660.con.0006	158875.0	182102.0
590.14476	Salmonella enterica SRR2102404	WGS		Kentucky			SRR2102404			51.93	Chicken Breast	United States	Group O:8 (C2-C3)			False				590.14476.con.0003	59138.0	82365.0
90370.435	Salmonella enterica subsp. enterica serovar Typhi strain Ke470	WGS	Ke470	H58		GCF_001122105.1	ERR212655	CJRH01000000		51.83		Kenya	Group O:9 (D1)			False		Group O:9 (D1)	Group O:9 (D1)	CJRH01000001	301449.0	323146.0
1454588.3	Salmonella enterica subsp. enterica serovar Anatum str. USDA-ARS-USMARC-1677	Complete	SAN222	Anatum		GCF_001623545.1		CP014663	112.97	52.17	ground beef	United States	Group O:3,10 (E1)			False		Group O:3,10 (E1)	Group O:3,10 (E1)	CP014663	1794909.0	1812206.0
85569.228	Salmonella enterica subsp. enterica serovar Typhimurium str. DT104 strain V43	WGS	V43	Typhimurium		GCF_001220665.1	ERR026150	CTMI01000000		52.04		United Kingdom	Group O:4 (B)			False		Group O:4 (B)	Group O:4 (B)	CTMI01000008	59.0	20548.0
85569.229	Salmonella enterica subsp. enterica serovar Typhimurium str. DT104 strain V09	WGS	V09	Typhimurium		GCF_001220705.1	ERR026056	CTKZ01000000		52.1		United Kingdom	Group O:4 (B)			False		Group O:4 (B)	Group O:4 (B)	CTKZ01000009	159744.0	180233.0
590.13650	Salmonella enterica SRR1812841	WGS		Typhimurium			SRR1812841			52.17	Chicken Breast	United States	Group O:4 (B)			False			Group O:4 (B)	590.13650.con.0009	113150.0	133639.0
149539.517	Salmonella enterica subsp. enterica serovar Enteritidis strain CFSAN051851	WGS	CFSAN051851	Enteritidis	MLST.Salmonella_enterica.11	GCF_001973475.1		MTUN00000000	96x	52.12	intestine	United States	Group O:9 (D1)			False		Group O:9 (D1)	Group O:9 (D1)	MTUN01000001	1103811.0	1125509.0
1967991.4	Salmonella enterica subsp. enterica serovar Colindale strain BCW_2661	WGS	BCW_2661	colindale				MYDN00000000		52.14	Cattle liver	Nigeria	Group O:7 (C1)			False			Group O:7 (C1)	MYDN01000020	65329.0	77019.0
149539.515	Salmonella enterica subsp. enterica serovar Enteritidis strain CFSAN051854	WGS	CFSAN051854	Enteritidis	MLST.Salmonella_enterica.11	GCF_001973435.1		MTUK00000000	126x	52.05	spleen	United States	Group O:9 (D1)			False		Group O:9 (D1)	Group O:9 (D1)	MTUK01000001	640335.0	662033.0
149539.514	Salmonella enterica subsp. enterica serovar Enteritidis strain CFSAN051855	WGS	CFSAN051855	Enteritidis		GCF_001973425.1		MTUJ00000000	176x	52.12	intestine	United States	Group O:9 (D1)			False		Group O:9 (D1)	Group O:9 (D1)	MTUJ01000001	652748.0	674446.0
149539.513	Salmonella enterica subsp. enterica serovar Enteritidis strain CFSAN051860	WGS	CFSAN051860	Enteritidis	MLST.Salmonella_enterica.11	GCF_001973405.1		MTUF00000000	85x	52.12	intestine	United States	Group O:9 (D1)			False		Group O:9 (D1)	Group O:9 (D1)	MTUF01000007	63387.0	85085.0
149539.512	Salmonella enterica subsp. enterica serovar Enteritidis strain CFSAN051862	WGS	CFSAN051862	Enteritidis	MLST.Salmonella_enterica.11	GCF_001973385.1		MTUD00000000	97x	52.14	intestine	United States	Group O:9 (D1)			False		Group O:9 (D1)	Group O:9 (D1)	MTUD01000001	652748.0	674446.0
149539.511	Salmonella enterica subsp. enterica serovar Enteritidis strain CFSAN051867	WGS	CFSAN051867	Enteritidis	MLST.Salmonella_enterica.11	GCF_001973355.1		MTTZ00000000	211x	52.12	spleen	United States	Group O:9 (D1)			False		Group O:9 (D1)	Group O:9 (D1)	MTTZ01000007	63387.0	85085.0
149539.510	Salmonella enterica subsp. enterica serovar Enteritidis strain CFSAN051864	WGS	CFSAN051864	Enteritidis	MLST.Salmonella_enterica.11	GCF_001973345.1		MTUC00000000	160x	52.14	spleen	United States	Group O:9 (D1)			False		Group O:9 (D1)	Group O:9 (D1)	MTUC01000001	157237.0	178935.0
149539.519	Salmonella enterica subsp. enterica serovar Enteritidis strain CFSAN051848	WGS	CFSAN051848	Enteritidis		GCF_001973515.1		MTUP00000000	173x	52.09	intestine	United States	Group O:9 (D1)			False		Group O:9 (D1)	Group O:9 (D1)	MTUP01000001	157237.0	178935.0
149539.518	Salmonella enterica subsp. enterica serovar Enteritidis strain CFSAN051845	WGS	CFSAN051845	Enteritidis		GCF_001973505.1		MTUS00000000	93x	52.12	intestine	United States	Group O:9 (D1)			False	galF	Group O:9 (D1)	Group O:9 (D1)	MTUS01000004	157237.0	178936.0
28901.3649	Salmonella enterica strain MFDS1004839	Complete	MFDS1004839		MLST.Salmonella_enterica.11	GCA_002946675.1		CP026569,CP026570	161.32x	52.11792	Gimbap	South Korea	Group O:9 (D1)			False		Group O:9 (D1)	Group O:9 (D1)	CP026569	1735336.0	1757032.0
90370.1808	Salmonella enterica subsp. enterica serovar Typhi strain SV610	WGS	SV610	typhi		GCF_001079925.1	ERR331315	CIOJ01000000		52.04		Laos	Group O:9 (D1)			False		Group O:9 (D1)	Group O:9 (D1)	CIOJ01000003	165772.0	187469.0
90370.1809	Salmonella enterica subsp. enterica serovar Typhi strain Gen-0047	WGS	Gen-0047	typhi		GCF_001079905.1	ERR338116	CITA01000000		52.0		Samoa	Group O:9 (D1)			False		Group O:9 (D1)	Group O:9 (D1)	CITA01000001	192124.0	213821.0
90370.1806	Salmonella enterica subsp. enterica serovar Typhi strain Gen-0003	WGS	Gen-0003	typhi		GCF_001079965.1	ERR338072	CISJ01000000		52.0		Samoa	Group O:9 (D1)			False		Group O:9 (D1)	Group O:9 (D1)	CISJ01000001	301490.0	323187.0
90370.1807	Salmonella enterica subsp. enterica serovar Typhi strain 325681	WGS	325681	typhi		GCF_001079945.1	ERR338042	CIRB01000000		52.02		South Africa	Group O:9 (D1)			False		Group O:9 (D1)	Group O:9 (D1)	CIRB01000001	301490.0	323187.0
90370.1804	Salmonella enterica subsp. enterica serovar Typhi strain Gen-0028	WGS	Gen-0028	typhi		GCF_001080005.1	ERR338097	CISH01000000		52.03		Samoa	Group O:9 (D1)			False		Group O:9 (D1)	Group O:9 (D1)	CISH01000001	252794.0	274491.0
90370.1805	Salmonella enterica subsp. enterica serovar Typhi strain 2010K-0550	WGS	2010K-0550	H58		GCF_001079985.1	ERR338140	CITX01000000		51.84		Kenya	Group O:9 (D1)			False		Group O:9 (D1)	Group O:9 (D1)	CITX01000002	301449.0	323146.0
[truncated: 9,304 more rows]
