# Supplementary material for: Systems Biology and Pangenome of Salmonella O-Antigens
Source: mBio. 2019 Aug 27;10(4):e01247-19. doi: 10.1128/mBio.01247-19 (PMC6712391; doi:10.1128/mBio.01247-19)
Supplement: TABLE S7 [file mBio.01247-19-st007.xlsx]

## Sheet: 641_SENT
	Pos.	Species	Strain	Domain	Phylum	Class	Order	Family	Z-Score	Genome ID	Strain Name
0	1	Citrobacter sp. KTE32	KTE32	Bacteria	Proteobacteria	Gammaproteobacteria	Enterobacterales	Enterobacteriaceae	0.99964	28901.606	Salmonella enterica strain 641_SENT
1	2	Citrobacter braakii GTA-CB04	GTA-CB04	Bacteria	Proteobacteria	Gammaproteobacteria	Enterobacterales	Enterobacteriaceae	0.99958	28901.606	Salmonella enterica strain 641_SENT
2	3	Citrobacter braakii (GCA_000786265) GTA-CB01	GTA-CB01	Bacteria	Proteobacteria	Gammaproteobacteria	Enterobacterales	Enterobacteriaceae	0.99949	28901.606	Salmonella enterica strain 641_SENT
3	4	Citrobacter freundii (GCA_001689745) A47	A47	Bacteria	Proteobacteria	Gammaproteobacteria	Enterobacterales	Enterobacteriaceae	0.99944	28901.606	Salmonella enterica strain 641_SENT
4	5	Citrobacter amalonaticus (GCA_000972645) GTA-817-RBA-P2	GTA-817-RBA-P2	Bacteria	Proteobacteria	Gammaproteobacteria	Enterobacterales	Enterobacteriaceae	0.9994	28901.606	Salmonella enterica strain 641_SENT
5	6	Citrobacter sp. KTE151	KTE151	Bacteria	Proteobacteria	Gammaproteobacteria	Enterobacterales	Enterobacteriaceae	0.9993	28901.606	Salmonella enterica strain 641_SENT
6	7	Enterobacter sp. GN02600	GN02600	Bacteria	Proteobacteria	Gammaproteobacteria	Enterobacterales	Enterobacteriaceae	0.99916	28901.606	Salmonella enterica strain 641_SENT
7	8	Citrobacter freundii (GCA_000783995) FDAARGOS_61	FDAARGOS_61	Bacteria	Proteobacteria	Gammaproteobacteria	Enterobacterales	Enterobacteriaceae	0.99874	28901.606	Salmonella enterica strain 641_SENT
8	9	Citrobacter freundii MGH 56	MGH 56	Bacteria	Proteobacteria	Gammaproteobacteria	Enterobacterales	Enterobacteriaceae	0.99863	28901.606	Salmonella enterica strain 641_SENT
9	10	Citrobacter sp. A1	A1	Bacteria	Proteobacteria	Gammaproteobacteria	Enterobacterales	Enterobacteriaceae	0.99846	28901.606	Salmonella enterica strain 641_SENT
10	11	Citrobacter sp. L17	L17	Bacteria	Proteobacteria	Gammaproteobacteria	Enterobacterales	Enterobacteriaceae	0.99846	28901.606	Salmonella enterica strain 641_SENT
11	12	Citrobacter freundii (GCA_001022275) CAV1741	CAV1741	Bacteria	Proteobacteria	Gammaproteobacteria	Enterobacterales	Enterobacteriaceae	0.99843	28901.606	Salmonella enterica strain 641_SENT
12	13	Citrobacter sp. KTE30	KTE30	Bacteria	Proteobacteria	Gammaproteobacteria	Enterobacterales	Enterobacteriaceae	0.9984	28901.606	Salmonella enterica strain 641_SENT
13	14	Citrobacter freundii (GCA_001546285) GED7749C	GED7749C	Bacteria	Proteobacteria	Gammaproteobacteria	Enterobacterales	Enterobacteriaceae	0.99837	28901.606	Salmonella enterica strain 641_SENT
14	15	Citrobacter freundii ATCC 8090 = MTCC 1658 (GCA_000734905) ATCC 8090	ATCC 8090	Bacteria	Proteobacteria	Gammaproteobacteria	Enterobacterales	Enterobacteriaceae	0.99834	28901.606	Salmonella enterica strain 641_SENT
15	16	Citrobacter freundii NBRC 12681	NBRC 12681	Bacteria	Proteobacteria	Gammaproteobacteria	Enterobacterales	Enterobacteriaceae	0.99834	28901.606	Salmonella enterica strain 641_SENT
16	17	Citrobacter freundii str. SA79	SA79	Bacteria	Proteobacteria	Gammaproteobacteria	Enterobacterales	Enterobacteriaceae	0.99834	28901.606	Salmonella enterica strain 641_SENT
17	18	Citrobacter freundii RLS1	RLS1	Bacteria	Proteobacteria	Gammaproteobacteria	Enterobacterales	Enterobacteriaceae	0.99833	28901.606	Salmonella enterica strain 641_SENT
18	19	Citrobacter freundii (GCA_001022155) CAV1321	CAV1321	Bacteria	Proteobacteria	Gammaproteobacteria	Enterobacterales	Enterobacteriaceae	0.99833	28901.606	Salmonella enterica strain 641_SENT
19	20	Citrobacter freundii 5-172-05_S1_C1	5-172-05_S1_C1	Bacteria	Proteobacteria	Gammaproteobacteria	Enterobacterales	Enterobacteriaceae	0.99832	28901.606	Salmonella enterica strain 641_SENT
20	21	Citrobacter sp. MGH104	MGH104	Bacteria	Proteobacteria	Gammaproteobacteria	Enterobacterales	Enterobacteriaceae	0.99828	28901.606	Salmonella enterica strain 641_SENT
21	22	Citrobacter freundii ATCC 8090 = MTCC 1658	MTCC 1658	Bacteria	Proteobacteria	Gammaproteobacteria	Enterobacterales	Enterobacteriaceae	0.99825	28901.606	Salmonella enterica strain 641_SENT
22	23	Citrobacter freundii GTC 09629	GTC 09629	Bacteria	Proteobacteria	Gammaproteobacteria	Enterobacterales	Enterobacteriaceae	0.99823	28901.606	Salmonella enterica strain 641_SENT
23	24	Citrobacter freundii UCI 31	UCI 31	Bacteria	Proteobacteria	Gammaproteobacteria	Enterobacterales	Enterobacteriaceae	0.99823	28901.606	Salmonella enterica strain 641_SENT
24	25	Citrobacter freundii (GCA_000937455) MRSN 11938	MRSN 11938	Bacteria	Proteobacteria	Gammaproteobacteria	Enterobacterales	Enterobacteriaceae	0.9982	28901.606	Salmonella enterica strain 641_SENT
25	26	Citrobacter freundii (GCA_000783755) FDAARGOS_73	FDAARGOS_73	Bacteria	Proteobacteria	Gammaproteobacteria	Enterobacterales	Enterobacteriaceae	0.99813	28901.606	Salmonella enterica strain 641_SENT
26	27	Citrobacter werkmanii NBRC 105721	NBRC 105721	Bacteria	Proteobacteria	Gammaproteobacteria	Enterobacterales	Enterobacteriaceae	0.99812	28901.606	Salmonella enterica strain 641_SENT
27	28	Citrobacter sp. MGH99	MGH99	Bacteria	Proteobacteria	Gammaproteobacteria	Enterobacterales	Enterobacteriaceae	0.99812	28901.606	Salmonella enterica strain 641_SENT
28	29	Citrobacter freundii GTC 09479	GTC 09479	Bacteria	Proteobacteria	Gammaproteobacteria	Enterobacterales	Enterobacteriaceae	0.99811	28901.606	Salmonella enterica strain 641_SENT
29	30	Citrobacter sp. MGH110	MGH110	Bacteria	Proteobacteria	Gammaproteobacteria	Enterobacterales	Enterobacteriaceae	0.99805	28901.606	Salmonella enterica strain 641_SENT
30	31	Salmonella enterica (GCA_001570345) NGUA41	NGUA41	Bacteria	Proteobacteria	Gammaproteobacteria	Enterobacterales	Enterobacteriaceae	0.99804	28901.606	Salmonella enterica strain 641_SENT
31	32	Citrobacter sp. BIDMC107	BIDMC107	Bacteria	Proteobacteria	Gammaproteobacteria	Enterobacterales	Enterobacteriaceae	0.99803	28901.606	Salmonella enterica strain 641_SENT
32	33	Citrobacter freundii CFNIH1	CFNIH1	Bacteria	Proteobacteria	Gammaproteobacteria	Enterobacterales	Enterobacteriaceae	0.99797	28901.606	Salmonella enterica strain 641_SENT
33	34	Citrobacter sp. MGH105	MGH105	Bacteria	Proteobacteria	Gammaproteobacteria	Enterobacterales	Enterobacteriaceae	0.99792	28901.606	Salmonella enterica strain 641_SENT
34	35	Citrobacter sp. BIDMC108	BIDMC108	Bacteria	Proteobacteria	Gammaproteobacteria	Enterobacterales	Enterobacteriaceae	0.9979	28901.606	Salmonella enterica strain 641_SENT
35	36	Citrobacter freundii UCI 32	UCI 32	Bacteria	Proteobacteria	Gammaproteobacteria	Enterobacterales	Enterobacteriaceae	0.99788	28901.606	Salmonella enterica strain 641_SENT
36	37	Citrobacter sp. MGH109	MGH109	Bacteria	Proteobacteria	Gammaproteobacteria	Enterobacterales	Enterobacteriaceae	0.99782	28901.606	Salmonella enterica strain 641_SENT
37	38	Citrobacter freundii 4_7_47CFAA	4_7_47CFAA	Bacteria	Proteobacteria	Gammaproteobacteria	Enterobacterales	Enterobacteriaceae	0.99781	28901.606	Salmonella enterica strain 641_SENT
38	39	Citrobacter sp. MGH103	MGH103	Bacteria	Proteobacteria	Gammaproteobacteria	Enterobacterales	Enterobacteriaceae	0.99781	28901.606	Salmonella enterica strain 641_SENT
39	40	Citrobacter freundii (GCA_000937505) MRSN 12115	MRSN 12115	Bacteria	Proteobacteria	Gammaproteobacteria	Enterobacterales	Enterobacteriaceae	0.99777	28901.606	Salmonella enterica strain 641_SENT
40	41	Citrobacter sp. 30_2	30_2	Bacteria	Proteobacteria	Gammaproteobacteria	Enterobacterales	Enterobacteriaceae	0.99771	28901.606	Salmonella enterica strain 641_SENT
41	42	Citrobacter freundii (GCA_001702455) B38	B38	Bacteria	Proteobacteria	Gammaproteobacteria	Enterobacterales	Enterobacteriaceae	0.9977	28901.606	Salmonella enterica strain 641_SENT
42	43	Enterobacter cloacae (GCA_900077125) e438	e438	Bacteria	Proteobacteria	Gammaproteobacteria	Enterobacterales	Enterobacteriaceae	0.99766	28901.606	Salmonella enterica strain 641_SENT
43	44	Escherichia coli ISC11	ISC11	Bacteria	Proteobacteria	Gammaproteobacteria	Enterobacterales	Enterobacteriaceae	0.99749	28901.606	Salmonella enterica strain 641_SENT
44	45	Citrobacter freundii (GCA_001317155) 953086287	953086287	Bacteria	Proteobacteria	Gammaproteobacteria	Enterobacterales	Enterobacteriaceae	0.9974	28901.606	Salmonella enterica strain 641_SENT
45	46	Citrobacter freundii (GCA_001317135) ST63:944526466	ST63:944526466	Bacteria	Proteobacteria	Gammaproteobacteria	Enterobacterales	Enterobacteriaceae	0.99738	28901.606	Salmonella enterica strain 641_SENT
46	47	Citrobacter pasteurii CIP 55.13	CIP 55.13	Bacteria	Proteobacteria	Gammaproteobacteria	Enterobacterales	Enterobacteriaceae	0.99722	28901.606	Salmonella enterica strain 641_SENT
47	48	Citrobacter sp. MGH100	MGH100	Bacteria	Proteobacteria	Gammaproteobacteria	Enterobacterales	Enterobacteriaceae	0.99696	28901.606	Salmonella enterica strain 641_SENT
48	49	Citrobacter freundii (GCA_001316675) ST62:944112508	ST62:944112508	Bacteria	Proteobacteria	Gammaproteobacteria	Enterobacterales	Enterobacteriaceae	0.99644	28901.606	Salmonella enterica strain 641_SENT
49	50	Citrobacter youngae ATCC 29220	ATCC 29220	Bacteria	Proteobacteria	Gammaproteobacteria	Enterobacterales	Enterobacteriaceae	0.9938	28901.606	Salmonella enterica strain 641_SENT
50	51	Shigella flexneri 1235-66	1235-66	Bacteria	Proteobacteria	Gammaproteobacteria	Enterobacterales	Enterobacteriaceae	0.99251	28901.606	Salmonella enterica strain 641_SENT
51	52	Citrobacter sp. MGH106	MGH106	Bacteria	Proteobacteria	Gammaproteobacteria	Enterobacterales	Enterobacteriaceae	0.98881	28901.606	Salmonella enterica strain 641_SENT
52	53	Citrobacter farmeri GTC 1319	GTC 1319	Bacteria	Proteobacteria	Gammaproteobacteria	Enterobacterales	Enterobacteriaceae	0.98739	28901.606	Salmonella enterica strain 641_SENT
53	54	Citrobacter sp. MGH 55	MGH 55	Bacteria	Proteobacteria	Gammaproteobacteria	Enterobacterales	Enterobacteriaceae	0.98721	28901.606	Salmonella enterica strain 641_SENT
54	55	Citrobacter amalonaticus L8A	L8A	Bacteria	Proteobacteria	Gammaproteobacteria	Enterobacterales	Enterobacteriaceae	0.98719	28901.606	Salmonella enterica strain 641_SENT
55	56	Vibrio parahaemolyticus (GCA_000978665) Vp103	Vp103	Bacteria	Proteobacteria	Gammaproteobacteria	Vibrionales	Vibrionaceae	0.98712	28901.606	Salmonella enterica strain 641_SENT
56	57	Citrobacter amalonaticus (GCA_001276125) YG8	YG8	Bacteria	Proteobacteria	Gammaproteobacteria	Enterobacterales	Enterobacteriaceae	0.98705	28901.606	Salmonella enterica strain 641_SENT
57	58	Citrobacter amalonaticus (GCA_001276105) YG6	YG6	Bacteria	Proteobacteria	Gammaproteobacteria	Enterobacterales	Enterobacteriaceae	0.98704	28901.606	Salmonella enterica strain 641_SENT
58	59	Citrobacter amalonaticus (GCA_001471655) FDAARGOS_166	FDAARGOS_166	Bacteria	Proteobacteria	Gammaproteobacteria	Enterobacterales	Enterobacteriaceae	0.98701	28901.606	Salmonella enterica strain 641_SENT
59	60	Vibrio parahaemolyticus (GCA_001006405) Vp152	Vp152	Bacteria	Proteobacteria	Gammaproteobacteria	Vibrionales	Vibrionaceae	0.98693	28901.606	Salmonella enterica strain 641_SENT
60	61	Citrobacter amalonaticus Y19	Y19	Bacteria	Proteobacteria	Gammaproteobacteria	Enterobacterales	Enterobacteriaceae	0.98656	28901.606	Salmonella enterica strain 641_SENT
61	62	Escherichia coli KTE108	KTE108	Bacteria	Proteobacteria	Gammaproteobacteria	Enterobacterales	Enterobacteriaceae	0.9818	28901.606	Salmonella enterica strain 641_SENT
62	63	Escherichia coli KTE64	KTE64	Bacteria	Proteobacteria	Gammaproteobacteria	Enterobacterales	Enterobacteriaceae	0.98162	28901.606	Salmonella enterica strain 641_SENT
63	64	Escherichia coli 2-156-04_S4_C2	2-156-04_S4_C2	Bacteria	Proteobacteria	Gammaproteobacteria	Enterobacterales	Enterobacteriaceae	0.98137	28901.606	Salmonella enterica strain 641_SENT
64	65	Escherichia coli (GCA_001309455) AW1.7	AW1.7	Bacteria	Proteobacteria	Gammaproteobacteria	Enterobacterales	Enterobacteriaceae	0.98098	28901.606	Salmonella enterica strain 641_SENT
65	66	Escherichia coli 541-15	541-15	Bacteria	Proteobacteria	Gammaproteobacteria	Enterobacterales	Enterobacteriaceae	0.98094	28901.606	Salmonella enterica strain 641_SENT
66	67	Escherichia coli (GCA_001309475) AW1.7-delta-pHR1	AW1.7-delta-pHR1	Bacteria	Proteobacteria	Gammaproteobacteria	Enterobacterales	Enterobacteriaceae	0.98085	28901.606	Salmonella enterica strain 641_SENT
67	68	Escherichia coli KTE107	KTE107	Bacteria	Proteobacteria	Gammaproteobacteria	Enterobacterales	Enterobacteriaceae	0.98081	28901.606	Salmonella enterica strain 641_SENT
68	69	Escherichia coli KTE234	KTE234	Bacteria	Proteobacteria	Gammaproteobacteria	Enterobacterales	Enterobacteriaceae	0.98079	28901.606	Salmonella enterica strain 641_SENT
69	70	Escherichia coli KTE100	KTE100	Bacteria	Proteobacteria	Gammaproteobacteria	Enterobacterales	Enterobacteriaceae	0.98072	28901.606	Salmonella enterica strain 641_SENT
70	71	Escherichia coli P0301867.11	P0301867.11	Bacteria	Proteobacteria	Gammaproteobacteria	Enterobacterales	Enterobacteriaceae	0.98063	28901.606	Salmonella enterica strain 641_SENT
71	72	Escherichia coli P0301867.7	P0301867.7	Bacteria	Proteobacteria	Gammaproteobacteria	Enterobacterales	Enterobacteriaceae	0.98063	28901.606	Salmonella enterica strain 641_SENT
72	73	Escherichia coli P0301867.3	P0301867.3	Bacteria	Proteobacteria	Gammaproteobacteria	Enterobacterales	Enterobacteriaceae	0.98061	28901.606	Salmonella enterica strain 641_SENT
73	74	Escherichia coli P0301867.4	P0301867.4	Bacteria	Proteobacteria	Gammaproteobacteria	Enterobacterales	Enterobacteriaceae	0.98059	28901.606	Salmonella enterica strain 641_SENT
74	75	Escherichia coli BIDMC 43b	BIDMC 43b	Bacteria	Proteobacteria	Gammaproteobacteria	Enterobacterales	Enterobacteriaceae	0.98058	28901.606	Salmonella enterica strain 641_SENT
75	76	Escherichia coli BIDMC 82	BIDMC 82	Bacteria	Proteobacteria	Gammaproteobacteria	Enterobacterales	Enterobacteriaceae	0.98055	28901.606	Salmonella enterica strain 641_SENT
76	77	Escherichia coli 2-210-07_S1_C3	2-210-07_S1_C3	Bacteria	Proteobacteria	Gammaproteobacteria	Enterobacterales	Enterobacteriaceae	0.98055	28901.606	Salmonella enterica strain 641_SENT
77	78	Escherichia coli BIDMC 43a	BIDMC 43a	Bacteria	Proteobacteria	Gammaproteobacteria	Enterobacterales	Enterobacteriaceae	0.98052	28901.606	Salmonella enterica strain 641_SENT
78	79	Escherichia coli (GCA_001309535) DM18-3	DM18-3	Bacteria	Proteobacteria	Gammaproteobacteria	Enterobacterales	Enterobacteriaceae	0.98051	28901.606	Salmonella enterica strain 641_SENT
79	80	Escherichia coli BIDMC 15	BIDMC 15	Bacteria	Proteobacteria	Gammaproteobacteria	Enterobacterales	Enterobacteriaceae	0.98047	28901.606	Salmonella enterica strain 641_SENT
80	81	Escherichia coli P0301867.2	P0301867.2	Bacteria	Proteobacteria	Gammaproteobacteria	Enterobacterales	Enterobacteriaceae	0.98046	28901.606	Salmonella enterica strain 641_SENT
81	82	Escherichia coli UMEA 3052-1	UMEA 3052-1	Bacteria	Proteobacteria	Gammaproteobacteria	Enterobacterales	Enterobacteriaceae	0.98046	28901.606	Salmonella enterica strain 641_SENT
82	83	Escherichia coli P0301867.5	P0301867.5	Bacteria	Proteobacteria	Gammaproteobacteria	Enterobacterales	Enterobacteriaceae	0.98044	28901.606	Salmonella enterica strain 641_SENT
83	84	Escherichia coli 909945-2	909945-2	Bacteria	Proteobacteria	Gammaproteobacteria	Enterobacterales	Enterobacteriaceae	0.98043	28901.606	Salmonella enterica strain 641_SENT
84	85	Escherichia coli BIDMC 9	BIDMC 9	Bacteria	Proteobacteria	Gammaproteobacteria	Enterobacterales	Enterobacteriaceae	0.98041	28901.606	Salmonella enterica strain 641_SENT
85	86	Escherichia coli (GCA_001309485) AW1.3	AW1.3	Bacteria	Proteobacteria	Gammaproteobacteria	Enterobacterales	Enterobacteriaceae	0.98039	28901.606	Salmonella enterica strain 641_SENT
86	87	Escherichia coli str. Sanji	Sanji	Bacteria	Proteobacteria	Gammaproteobacteria	Enterobacterales	Enterobacteriaceae	0.98039	28901.606	Salmonella enterica strain 641_SENT
87	88	Escherichia coli 541-1	541-1	Bacteria	Proteobacteria	Gammaproteobacteria	Enterobacterales	Enterobacteriaceae	0.98038	28901.606	Salmonella enterica strain 641_SENT
88	89	Escherichia coli UMEA 3240-1	UMEA 3240-1	Bacteria	Proteobacteria	Gammaproteobacteria	Enterobacterales	Enterobacteriaceae	0.98038	28901.606	Salmonella enterica strain 641_SENT
89	90	Escherichia coli BIDMC 19C	BIDMC 19C	Bacteria	Proteobacteria	Gammaproteobacteria	Enterobacterales	Enterobacteriaceae	0.98037	28901.606	Salmonella enterica strain 641_SENT
90	91	Escherichia coli BIDMC 6	BIDMC 6	Bacteria	Proteobacteria	Gammaproteobacteria	Enterobacterales	Enterobacteriaceae	0.98037	28901.606	Salmonella enterica strain 641_SENT
91	92	Escherichia coli G3/10	G3/10	Bacteria	Proteobacteria	Gammaproteobacteria	Enterobacterales	Enterobacteriaceae	0.98037	28901.606	Salmonella enterica strain 641_SENT
92	93	Escherichia coli P0301867.13	P0301867.13	Bacteria	Proteobacteria	Gammaproteobacteria	Enterobacterales	Enterobacteriaceae	0.98035	28901.606	Salmonella enterica strain 641_SENT
93	94	Escherichia coli BIDMC 17A	BIDMC 17A	Bacteria	Proteobacteria	Gammaproteobacteria	Enterobacterales	Enterobacteriaceae	0.98032	28901.606	Salmonella enterica strain 641_SENT
94	95	Escherichia coli 174750	174750	Bacteria	Proteobacteria	Gammaproteobacteria	Enterobacterales	Enterobacteriaceae	0.98031	28901.606	Salmonella enterica strain 641_SENT
95	96	Escherichia coli UMEA 4076-1	UMEA 4076-1	Bacteria	Proteobacteria	Gammaproteobacteria	Enterobacterales	Enterobacteriaceae	0.98031	28901.606	Salmonella enterica strain 641_SENT
96	97	Escherichia coli 536	536	Bacteria	Proteobacteria	Gammaproteobacteria	Enterobacterales	Enterobacteriaceae	0.9803	28901.606	Salmonella enterica strain 641_SENT
97	98	Escherichia coli KTE12	KTE12	Bacteria	Proteobacteria	Gammaproteobacteria	Enterobacterales	Enterobacteriaceae	0.9803	28901.606	Salmonella enterica strain 641_SENT
98	99	Escherichia coli BIDMC 2B	BIDMC 2B	Bacteria	Proteobacteria	Gammaproteobacteria	Enterobacterales	Enterobacteriaceae	0.9803	28901.606	Salmonella enterica strain 641_SENT
99	100	Escherichia coli str. CS04	CS04	Bacteria	Proteobacteria	Gammaproteobacteria	Enterobacterales	Enterobacteriaceae	0.9803	28901.606	Salmonella enterica strain 641_SENT

## Sheet: NGUA-40_S5
	Pos.	Species	Strain	Domain	Phylum	Class	Order	Family	Z-Score	Genome ID	Strain Name
0	1	Salmonella enterica (GCA_001570345) NGUA41	NGUA41	Bacteria	Proteobacteria	Gammaproteobacteria	Enterobacterales	Enterobacteriaceae	0.99997	28901.905	Salmonella enterica strain NGUA40
1	2	Citrobacter werkmanii NBRC 105721	NBRC 105721	Bacteria	Proteobacteria	Gammaproteobacteria	Enterobacterales	Enterobacteriaceae	0.99976	28901.905	Salmonella enterica strain NGUA40
2	3	Citrobacter freundii CFNIH1	CFNIH1	Bacteria	Proteobacteria	Gammaproteobacteria	Enterobacterales	Enterobacteriaceae	0.99906	28901.905	Salmonella enterica strain NGUA40
3	4	Citrobacter freundii (GCA_000783995) FDAARGOS_61	FDAARGOS_61	Bacteria	Proteobacteria	Gammaproteobacteria	Enterobacterales	Enterobacteriaceae	0.99879	28901.905	Salmonella enterica strain NGUA40
4	5	Citrobacter sp. KTE32	KTE32	Bacteria	Proteobacteria	Gammaproteobacteria	Enterobacterales	Enterobacteriaceae	0.99853	28901.905	Salmonella enterica strain NGUA40
5	6	Citrobacter freundii (GCA_001689745) A47	A47	Bacteria	Proteobacteria	Gammaproteobacteria	Enterobacterales	Enterobacteriaceae	0.99846	28901.905	Salmonella enterica strain NGUA40
6	7	Citrobacter freundii MGH 56	MGH 56	Bacteria	Proteobacteria	Gammaproteobacteria	Enterobacterales	Enterobacteriaceae	0.9984	28901.905	Salmonella enterica strain NGUA40
7	8	Citrobacter braakii GTA-CB04	GTA-CB04	Bacteria	Proteobacteria	Gammaproteobacteria	Enterobacterales	Enterobacteriaceae	0.99836	28901.905	Salmonella enterica strain NGUA40
8	9	Citrobacter braakii (GCA_000786265) GTA-CB01	GTA-CB01	Bacteria	Proteobacteria	Gammaproteobacteria	Enterobacterales	Enterobacteriaceae	0.99834	28901.905	Salmonella enterica strain NGUA40
9	10	Citrobacter sp. KTE30	KTE30	Bacteria	Proteobacteria	Gammaproteobacteria	Enterobacterales	Enterobacteriaceae	0.99828	28901.905	Salmonella enterica strain NGUA40
10	11	Citrobacter sp. KTE151	KTE151	Bacteria	Proteobacteria	Gammaproteobacteria	Enterobacterales	Enterobacteriaceae	0.99822	28901.905	Salmonella enterica strain NGUA40
11	12	Citrobacter freundii RLS1	RLS1	Bacteria	Proteobacteria	Gammaproteobacteria	Enterobacterales	Enterobacteriaceae	0.99816	28901.905	Salmonella enterica strain NGUA40
12	13	Citrobacter sp. MGH104	MGH104	Bacteria	Proteobacteria	Gammaproteobacteria	Enterobacterales	Enterobacteriaceae	0.99816	28901.905	Salmonella enterica strain NGUA40
13	14	Citrobacter freundii ATCC 8090 = MTCC 1658 (GCA_000734905) ATCC 8090	ATCC 8090	Bacteria	Proteobacteria	Gammaproteobacteria	Enterobacterales	Enterobacteriaceae	0.99815	28901.905	Salmonella enterica strain NGUA40
14	15	Citrobacter freundii NBRC 12681	NBRC 12681	Bacteria	Proteobacteria	Gammaproteobacteria	Enterobacterales	Enterobacteriaceae	0.99814	28901.905	Salmonella enterica strain NGUA40
15	16	Citrobacter freundii ATCC 8090 = MTCC 1658	MTCC 1658	Bacteria	Proteobacteria	Gammaproteobacteria	Enterobacterales	Enterobacteriaceae	0.99811	28901.905	Salmonella enterica strain NGUA40
16	17	Citrobacter amalonaticus (GCA_000972645) GTA-817-RBA-P2	GTA-817-RBA-P2	Bacteria	Proteobacteria	Gammaproteobacteria	Enterobacterales	Enterobacteriaceae	0.99806	28901.905	Salmonella enterica strain NGUA40
17	18	Citrobacter freundii (GCA_001546285) GED7749C	GED7749C	Bacteria	Proteobacteria	Gammaproteobacteria	Enterobacterales	Enterobacteriaceae	0.99806	28901.905	Salmonella enterica strain NGUA40
18	19	Citrobacter freundii str. SA79	SA79	Bacteria	Proteobacteria	Gammaproteobacteria	Enterobacterales	Enterobacteriaceae	0.99803	28901.905	Salmonella enterica strain NGUA40
19	20	Citrobacter sp. A1	A1	Bacteria	Proteobacteria	Gammaproteobacteria	Enterobacterales	Enterobacteriaceae	0.99789	28901.905	Salmonella enterica strain NGUA40
20	21	Citrobacter sp. L17	L17	Bacteria	Proteobacteria	Gammaproteobacteria	Enterobacterales	Enterobacteriaceae	0.99789	28901.905	Salmonella enterica strain NGUA40
21	22	Enterobacter sp. GN02600	GN02600	Bacteria	Proteobacteria	Gammaproteobacteria	Enterobacterales	Enterobacteriaceae	0.99782	28901.905	Salmonella enterica strain NGUA40
22	23	Citrobacter freundii (GCA_001022275) CAV1741	CAV1741	Bacteria	Proteobacteria	Gammaproteobacteria	Enterobacterales	Enterobacteriaceae	0.99778	28901.905	Salmonella enterica strain NGUA40
23	24	Citrobacter freundii 5-172-05_S1_C1	5-172-05_S1_C1	Bacteria	Proteobacteria	Gammaproteobacteria	Enterobacterales	Enterobacteriaceae	0.99772	28901.905	Salmonella enterica strain NGUA40
24	25	Citrobacter freundii GTC 09479	GTC 09479	Bacteria	Proteobacteria	Gammaproteobacteria	Enterobacterales	Enterobacteriaceae	0.99767	28901.905	Salmonella enterica strain NGUA40
25	26	Citrobacter freundii GTC 09629	GTC 09629	Bacteria	Proteobacteria	Gammaproteobacteria	Enterobacterales	Enterobacteriaceae	0.99763	28901.905	Salmonella enterica strain NGUA40
26	27	Citrobacter sp. BIDMC107	BIDMC107	Bacteria	Proteobacteria	Gammaproteobacteria	Enterobacterales	Enterobacteriaceae	0.99754	28901.905	Salmonella enterica strain NGUA40
27	28	Citrobacter freundii (GCA_001022155) CAV1321	CAV1321	Bacteria	Proteobacteria	Gammaproteobacteria	Enterobacterales	Enterobacteriaceae	0.99746	28901.905	Salmonella enterica strain NGUA40
28	29	Citrobacter freundii UCI 31	UCI 31	Bacteria	Proteobacteria	Gammaproteobacteria	Enterobacterales	Enterobacteriaceae	0.99728	28901.905	Salmonella enterica strain NGUA40
29	30	Citrobacter sp. MGH99	MGH99	Bacteria	Proteobacteria	Gammaproteobacteria	Enterobacterales	Enterobacteriaceae	0.99727	28901.905	Salmonella enterica strain NGUA40
30	31	Citrobacter freundii (GCA_000937455) MRSN 11938	MRSN 11938	Bacteria	Proteobacteria	Gammaproteobacteria	Enterobacterales	Enterobacteriaceae	0.99711	28901.905	Salmonella enterica strain NGUA40
31	32	Escherichia coli ISC11	ISC11	Bacteria	Proteobacteria	Gammaproteobacteria	Enterobacterales	Enterobacteriaceae	0.9971	28901.905	Salmonella enterica strain NGUA40
32	33	Citrobacter sp. MGH103	MGH103	Bacteria	Proteobacteria	Gammaproteobacteria	Enterobacterales	Enterobacteriaceae	0.99709	28901.905	Salmonella enterica strain NGUA40
33	34	Citrobacter sp. MGH110	MGH110	Bacteria	Proteobacteria	Gammaproteobacteria	Enterobacterales	Enterobacteriaceae	0.99707	28901.905	Salmonella enterica strain NGUA40
34	35	Citrobacter freundii (GCA_001702455) B38	B38	Bacteria	Proteobacteria	Gammaproteobacteria	Enterobacterales	Enterobacteriaceae	0.99707	28901.905	Salmonella enterica strain NGUA40
35	36	Citrobacter freundii (GCA_000783755) FDAARGOS_73	FDAARGOS_73	Bacteria	Proteobacteria	Gammaproteobacteria	Enterobacterales	Enterobacteriaceae	0.99706	28901.905	Salmonella enterica strain NGUA40
36	37	Citrobacter freundii UCI 32	UCI 32	Bacteria	Proteobacteria	Gammaproteobacteria	Enterobacterales	Enterobacteriaceae	0.99698	28901.905	Salmonella enterica strain NGUA40
37	38	Citrobacter freundii 4_7_47CFAA	4_7_47CFAA	Bacteria	Proteobacteria	Gammaproteobacteria	Enterobacterales	Enterobacteriaceae	0.99678	28901.905	Salmonella enterica strain NGUA40
38	39	Citrobacter sp. MGH109	MGH109	Bacteria	Proteobacteria	Gammaproteobacteria	Enterobacterales	Enterobacteriaceae	0.99676	28901.905	Salmonella enterica strain NGUA40
39	40	Citrobacter freundii (GCA_000937505) MRSN 12115	MRSN 12115	Bacteria	Proteobacteria	Gammaproteobacteria	Enterobacterales	Enterobacteriaceae	0.99664	28901.905	Salmonella enterica strain NGUA40
40	41	Citrobacter sp. 30_2	30_2	Bacteria	Proteobacteria	Gammaproteobacteria	Enterobacterales	Enterobacteriaceae	0.99658	28901.905	Salmonella enterica strain NGUA40
41	42	Enterobacter cloacae (GCA_900077125) e438	e438	Bacteria	Proteobacteria	Gammaproteobacteria	Enterobacterales	Enterobacteriaceae	0.99658	28901.905	Salmonella enterica strain NGUA40
42	43	Citrobacter sp. MGH105	MGH105	Bacteria	Proteobacteria	Gammaproteobacteria	Enterobacterales	Enterobacteriaceae	0.99649	28901.905	Salmonella enterica strain NGUA40
43	44	Citrobacter sp. BIDMC108	BIDMC108	Bacteria	Proteobacteria	Gammaproteobacteria	Enterobacterales	Enterobacteriaceae	0.99647	28901.905	Salmonella enterica strain NGUA40
44	45	Citrobacter pasteurii CIP 55.13	CIP 55.13	Bacteria	Proteobacteria	Gammaproteobacteria	Enterobacterales	Enterobacteriaceae	0.99639	28901.905	Salmonella enterica strain NGUA40
45	46	Citrobacter freundii (GCA_001317155) 953086287	953086287	Bacteria	Proteobacteria	Gammaproteobacteria	Enterobacterales	Enterobacteriaceae	0.99593	28901.905	Salmonella enterica strain NGUA40
46	47	Citrobacter freundii (GCA_001316675) ST62:944112508	ST62:944112508	Bacteria	Proteobacteria	Gammaproteobacteria	Enterobacterales	Enterobacteriaceae	0.99592	28901.905	Salmonella enterica strain NGUA40
47	48	Citrobacter freundii (GCA_001317135) ST63:944526466	ST63:944526466	Bacteria	Proteobacteria	Gammaproteobacteria	Enterobacterales	Enterobacteriaceae	0.99588	28901.905	Salmonella enterica strain NGUA40
48	49	Citrobacter sp. MGH100	MGH100	Bacteria	Proteobacteria	Gammaproteobacteria	Enterobacterales	Enterobacteriaceae	0.99554	28901.905	Salmonella enterica strain NGUA40
49	50	Citrobacter youngae ATCC 29220	ATCC 29220	Bacteria	Proteobacteria	Gammaproteobacteria	Enterobacterales	Enterobacteriaceae	0.99494	28901.905	Salmonella enterica strain NGUA40
50	51	Shigella flexneri 1235-66	1235-66	Bacteria	Proteobacteria	Gammaproteobacteria	Enterobacterales	Enterobacteriaceae	0.99191	28901.905	Salmonella enterica strain NGUA40
51	52	Vibrio parahaemolyticus (GCA_000978665) Vp103	Vp103	Bacteria	Proteobacteria	Gammaproteobacteria	Vibrionales	Vibrionaceae	0.98925	28901.905	Salmonella enterica strain NGUA40
52	53	Citrobacter amalonaticus (GCA_001276125) YG8	YG8	Bacteria	Proteobacteria	Gammaproteobacteria	Enterobacterales	Enterobacteriaceae	0.9892	28901.905	Salmonella enterica strain NGUA40
53	54	Citrobacter amalonaticus (GCA_001276105) YG6	YG6	Bacteria	Proteobacteria	Gammaproteobacteria	Enterobacterales	Enterobacteriaceae	0.98918	28901.905	Salmonella enterica strain NGUA40
54	55	Citrobacter sp. MGH 55	MGH 55	Bacteria	Proteobacteria	Gammaproteobacteria	Enterobacterales	Enterobacteriaceae	0.98912	28901.905	Salmonella enterica strain NGUA40
55	56	Citrobacter amalonaticus L8A	L8A	Bacteria	Proteobacteria	Gammaproteobacteria	Enterobacterales	Enterobacteriaceae	0.98906	28901.905	Salmonella enterica strain NGUA40
56	57	Vibrio parahaemolyticus (GCA_001006405) Vp152	Vp152	Bacteria	Proteobacteria	Gammaproteobacteria	Vibrionales	Vibrionaceae	0.98902	28901.905	Salmonella enterica strain NGUA40
57	58	Citrobacter amalonaticus (GCA_001471655) FDAARGOS_166	FDAARGOS_166	Bacteria	Proteobacteria	Gammaproteobacteria	Enterobacterales	Enterobacteriaceae	0.98897	28901.905	Salmonella enterica strain NGUA40
58	59	Citrobacter farmeri GTC 1319	GTC 1319	Bacteria	Proteobacteria	Gammaproteobacteria	Enterobacterales	Enterobacteriaceae	0.98878	28901.905	Salmonella enterica strain NGUA40
59	60	Citrobacter sp. MGH106	MGH106	Bacteria	Proteobacteria	Gammaproteobacteria	Enterobacterales	Enterobacteriaceae	0.98729	28901.905	Salmonella enterica strain NGUA40
60	61	Citrobacter amalonaticus Y19	Y19	Bacteria	Proteobacteria	Gammaproteobacteria	Enterobacterales	Enterobacteriaceae	0.98719	28901.905	Salmonella enterica strain NGUA40
61	62	Escherichia coli KTE108	KTE108	Bacteria	Proteobacteria	Gammaproteobacteria	Enterobacterales	Enterobacteriaceae	0.98114	28901.905	Salmonella enterica strain NGUA40
62	63	Escherichia coli KTE64	KTE64	Bacteria	Proteobacteria	Gammaproteobacteria	Enterobacterales	Enterobacteriaceae	0.98105	28901.905	Salmonella enterica strain NGUA40
63	64	Salmonella enterica subsp. enterica serovar Senftenberg str. ATCC 43845	ATCC 43845	Bacteria	Proteobacteria	Gammaproteobacteria	Enterobacterales	Enterobacteriaceae	0.98098	28901.905	Salmonella enterica strain NGUA40
64	65	Salmonella enterica subsp. enterica serovar Senftenberg (GCA_001479005) CVM N30685	CVM N30685	Bacteria	Proteobacteria	Gammaproteobacteria	Enterobacterales	Enterobacteriaceae	0.98065	28901.905	Salmonella enterica strain NGUA40
65	66	Escherichia coli 2-156-04_S4_C2	2-156-04_S4_C2	Bacteria	Proteobacteria	Gammaproteobacteria	Enterobacterales	Enterobacteriaceae	0.9806	28901.905	Salmonella enterica strain NGUA40
66	67	Salmonella enterica subsp. enterica serovar Heidelberg (GCA_001246805) CVM N51281	CVM N51281	Bacteria	Proteobacteria	Gammaproteobacteria	Enterobacterales	Enterobacteriaceae	0.98054	28901.905	Salmonella enterica strain NGUA40
67	68	Salmonella enterica subsp. enterica serovar Heidelberg (GCA_001245005) CVM N48699	CVM N48699	Bacteria	Proteobacteria	Gammaproteobacteria	Enterobacterales	Enterobacteriaceae	0.9805	28901.905	Salmonella enterica strain NGUA40
68	69	Salmonella enterica subsp. enterica serovar Senftenberg (GCA_001478295) CVM N37931	CVM N37931	Bacteria	Proteobacteria	Gammaproteobacteria	Enterobacterales	Enterobacteriaceae	0.98044	28901.905	Salmonella enterica strain NGUA40
69	70	Escherichia coli (GCA_001309455) AW1.7	AW1.7	Bacteria	Proteobacteria	Gammaproteobacteria	Enterobacterales	Enterobacteriaceae	0.98041	28901.905	Salmonella enterica strain NGUA40
70	71	Escherichia coli 541-15	541-15	Bacteria	Proteobacteria	Gammaproteobacteria	Enterobacterales	Enterobacteriaceae	0.98039	28901.905	Salmonella enterica strain NGUA40
71	72	Salmonella enterica subsp. enterica (GCA_000806725) CFSAN024771	CFSAN024771	Bacteria	Proteobacteria	Gammaproteobacteria	Enterobacterales	Enterobacteriaceae	0.98035	28901.905	Salmonella enterica strain NGUA40
72	73	Escherichia coli (GCA_001309475) AW1.7-delta-pHR1	AW1.7-delta-pHR1	Bacteria	Proteobacteria	Gammaproteobacteria	Enterobacterales	Enterobacteriaceae	0.98035	28901.905	Salmonella enterica strain NGUA40
73	74	Salmonella enterica subsp. enterica serovar Heidelberg (GCA_001242645) CVM N45951	CVM N45951	Bacteria	Proteobacteria	Gammaproteobacteria	Enterobacterales	Enterobacteriaceae	0.98032	28901.905	Salmonella enterica strain NGUA40
74	75	Escherichia coli KTE234	KTE234	Bacteria	Proteobacteria	Gammaproteobacteria	Enterobacterales	Enterobacteriaceae	0.98031	28901.905	Salmonella enterica strain NGUA40
75	76	Salmonella enterica subsp. enterica serovar Heidelberg (GCA_001245935) CVM N50450	CVM N50450	Bacteria	Proteobacteria	Gammaproteobacteria	Enterobacterales	Enterobacteriaceae	0.98025	28901.905	Salmonella enterica strain NGUA40
76	77	Salmonella enterica subsp. enterica serovar Heidelberg (GCA_001242785) CVM N45956	CVM N45956	Bacteria	Proteobacteria	Gammaproteobacteria	Enterobacterales	Enterobacteriaceae	0.98023	28901.905	Salmonella enterica strain NGUA40
77	78	Salmonella enterica subsp. enterica serovar Senftenberg (GCA_001481035) CVM N42232	CVM N42232	Bacteria	Proteobacteria	Gammaproteobacteria	Enterobacterales	Enterobacteriaceae	0.98023	28901.905	Salmonella enterica strain NGUA40
78	79	Escherichia coli KTE107	KTE107	Bacteria	Proteobacteria	Gammaproteobacteria	Enterobacterales	Enterobacteriaceae	0.98022	28901.905	Salmonella enterica strain NGUA40
79	80	Salmonella enterica subsp. enterica serovar Senftenberg str. 361154004	361154004	Bacteria	Proteobacteria	Gammaproteobacteria	Enterobacterales	Enterobacteriaceae	0.98021	28901.905	Salmonella enterica strain NGUA40
80	81	Salmonella enterica subsp. enterica serovar Heidelberg (GCA_001241365) CVM N44707	CVM N44707	Bacteria	Proteobacteria	Gammaproteobacteria	Enterobacterales	Enterobacteriaceae	0.98021	28901.905	Salmonella enterica strain NGUA40
81	82	Escherichia coli KTE100	KTE100	Bacteria	Proteobacteria	Gammaproteobacteria	Enterobacterales	Enterobacteriaceae	0.9802	28901.905	Salmonella enterica strain NGUA40
82	83	Salmonella enterica subsp. enterica serovar Heidelberg (GCA_001478975) CVM N30683	CVM N30683	Bacteria	Proteobacteria	Gammaproteobacteria	Enterobacterales	Enterobacteriaceae	0.98017	28901.905	Salmonella enterica strain NGUA40
83	84	Escherichia coli KTE13	KTE13	Bacteria	Proteobacteria	Gammaproteobacteria	Enterobacterales	Enterobacteriaceae	0.98015	28901.905	Salmonella enterica strain NGUA40
84	85	Salmonella enterica subsp. enterica serovar Senftenberg str. SS209	SS209	Bacteria	Proteobacteria	Gammaproteobacteria	Enterobacterales	Enterobacteriaceae	0.98013	28901.905	Salmonella enterica strain NGUA40
85	86	Escherichia coli KTE12	KTE12	Bacteria	Proteobacteria	Gammaproteobacteria	Enterobacterales	Enterobacteriaceae	0.98013	28901.905	Salmonella enterica strain NGUA40
86	87	Salmonella enterica subsp. enterica serovar Senftenberg (GCA_001478905) CVM N30663	CVM N30663	Bacteria	Proteobacteria	Gammaproteobacteria	Enterobacterales	Enterobacteriaceae	0.98011	28901.905	Salmonella enterica strain NGUA40
87	88	Escherichia coli UMEA 4076-1	UMEA 4076-1	Bacteria	Proteobacteria	Gammaproteobacteria	Enterobacterales	Enterobacteriaceae	0.98009	28901.905	Salmonella enterica strain NGUA40
88	89	Salmonella enterica subsp. enterica serovar Senftenberg (GCA_001479465) CVM N32755	CVM N32755	Bacteria	Proteobacteria	Gammaproteobacteria	Enterobacterales	Enterobacteriaceae	0.98008	28901.905	Salmonella enterica strain NGUA40
89	90	Salmonella enterica subsp. enterica serovar Heidelberg (GCA_001480665) CVM N42482	CVM N42482	Bacteria	Proteobacteria	Gammaproteobacteria	Enterobacterales	Enterobacteriaceae	0.98008	28901.905	Salmonella enterica strain NGUA40
90	91	Escherichia coli BIDMC 82	BIDMC 82	Bacteria	Proteobacteria	Gammaproteobacteria	Enterobacterales	Enterobacteriaceae	0.98002	28901.905	Salmonella enterica strain NGUA40
91	92	Salmonella enterica subsp. enterica serovar Heidelberg (GCA_001242865) CVM N46812	CVM N46812	Bacteria	Proteobacteria	Gammaproteobacteria	Enterobacterales	Enterobacteriaceae	0.98	28901.905	Salmonella enterica strain NGUA40
92	93	Escherichia coli str. CS04	CS04	Bacteria	Proteobacteria	Gammaproteobacteria	Enterobacterales	Enterobacteriaceae	0.97995	28901.905	Salmonella enterica strain NGUA40
93	94	Escherichia coli (GCA_001010195) M17 - 1	M17 - 1	Bacteria	Proteobacteria	Gammaproteobacteria	Enterobacterales	Enterobacteriaceae	0.97995	28901.905	Salmonella enterica strain NGUA40
94	95	Salmonella enterica subsp. enterica serovar Derby (GCA_001478085) CVM N30705	CVM N30705	Bacteria	Proteobacteria	Gammaproteobacteria	Enterobacterales	Enterobacteriaceae	0.97995	28901.905	Salmonella enterica strain NGUA40
95	96	Escherichia coli BIDMC 43b	BIDMC 43b	Bacteria	Proteobacteria	Gammaproteobacteria	Enterobacterales	Enterobacteriaceae	0.97992	28901.905	Salmonella enterica strain NGUA40
96	97	Escherichia coli 536	536	Bacteria	Proteobacteria	Gammaproteobacteria	Enterobacterales	Enterobacteriaceae	0.97991	28901.905	Salmonella enterica strain NGUA40
97	98	Salmonella enterica subsp. enterica serovar Heidelberg (GCA_001272375) CVM N51271	CVM N51271	Bacteria	Proteobacteria	Gammaproteobacteria	Enterobacterales	Enterobacteriaceae	0.9799	28901.905	Salmonella enterica strain NGUA40
98	99	Escherichia coli (GCA_001309485) AW1.3	AW1.3	Bacteria	Proteobacteria	Gammaproteobacteria	Enterobacterales	Enterobacteriaceae	0.9799	28901.905	Salmonella enterica strain NGUA40
99	100	Salmonella enterica subsp. enterica serovar Heidelberg (GCA_001247585) CVM N51984	CVM N51984	Bacteria	Proteobacteria	Gammaproteobacteria	Enterobacterales	Enterobacteriaceae	0.97989	28901.905	Salmonella enterica strain NGUA40

## Sheet: 626_SENT
	Pos.	Species	Strain	Domain	Phylum	Class	Order	Family	Z-Score	Genome ID	Strain Name
0	1	Raoultella planticola ATCC 33531	ATCC 33531	Bacteria	Proteobacteria	Gammaproteobacteria	Enterobacterales	Enterobacteriaceae	0.99985	28901.605	Salmonella enterica strain 626_SENT
1	2	Klebsiella oxytoca (GCA_900083755) 2880STDY5682802	2880STDY5682802	Bacteria	Proteobacteria	Gammaproteobacteria	Enterobacterales	Enterobacteriaceae	0.99984	28901.605	Salmonella enterica strain 626_SENT
2	3	Raoultella planticola FDAARGOS_64	FDAARGOS_64	Bacteria	Proteobacteria	Gammaproteobacteria	Enterobacterales	Enterobacteriaceae	0.99981	28901.605	Salmonella enterica strain 626_SENT
3	4	Raoultella ornithinolytica TNT	TNT	Bacteria	Proteobacteria	Gammaproteobacteria	Enterobacterales	Enterobacteriaceae	0.9998	28901.605	Salmonella enterica strain 626_SENT
4	5	Raoultella planticola (GCA_001663315) INSali127	INSali127	Bacteria	Proteobacteria	Gammaproteobacteria	Enterobacterales	Enterobacteriaceae	0.99977	28901.605	Salmonella enterica strain 626_SENT
5	6	Klebsiella oxytoca (GCA_900083685) 2880STDY5682488	2880STDY5682488	Bacteria	Proteobacteria	Gammaproteobacteria	Enterobacterales	Enterobacteriaceae	0.99965	28901.605	Salmonella enterica strain 626_SENT
6	7	Raoultella ornithinolytica 10-5246	10-5246	Bacteria	Proteobacteria	Gammaproteobacteria	Enterobacterales	Enterobacteriaceae	0.99948	28901.605	Salmonella enterica strain 626_SENT
7	8	Raoultella ornithinolytica 2-156-04_S1_C1	2-156-04_S1_C1	Bacteria	Proteobacteria	Gammaproteobacteria	Enterobacterales	Enterobacteriaceae	0.99947	28901.605	Salmonella enterica strain 626_SENT
8	9	Raoultella ornithinolytica 2-156-04_S1_C2	2-156-04_S1_C2	Bacteria	Proteobacteria	Gammaproteobacteria	Enterobacterales	Enterobacteriaceae	0.99946	28901.605	Salmonella enterica strain 626_SENT
9	10	Raoultella ornithinolytica (GCA_000935285) BAL286	BAL286	Bacteria	Proteobacteria	Gammaproteobacteria	Enterobacterales	Enterobacteriaceae	0.99926	28901.605	Salmonella enterica strain 626_SENT
10	11	Raoultella ornithinolytica B6	B6	Bacteria	Proteobacteria	Gammaproteobacteria	Enterobacterales	Enterobacteriaceae	0.99923	28901.605	Salmonella enterica strain 626_SENT
11	12	Raoultella planticola (GCA_000949945) GCSL-DIFS-295	GCSL-DIFS-295	Bacteria	Proteobacteria	Gammaproteobacteria	Enterobacterales	Enterobacteriaceae	0.99825	28901.605	Salmonella enterica strain 626_SENT
12	13	Klebsiella oxytoca (GCA_001022115) CAV1335	CAV1335	Bacteria	Proteobacteria	Gammaproteobacteria	Enterobacterales	Enterobacteriaceae	0.99436	28901.605	Salmonella enterica strain 626_SENT
13	14	Klebsiella oxytoca (GCA_001022295) CAV1099	CAV1099	Bacteria	Proteobacteria	Gammaproteobacteria	Enterobacterales	Enterobacteriaceae	0.99435	28901.605	Salmonella enterica strain 626_SENT
14	15	Klebsiella oxytoca 10-5245	10-5245	Bacteria	Proteobacteria	Gammaproteobacteria	Enterobacterales	Enterobacteriaceae	0.99428	28901.605	Salmonella enterica strain 626_SENT
15	16	Klebsiella oxytoca (GCA_900083895) 2880STDY5682490	2880STDY5682490	Bacteria	Proteobacteria	Gammaproteobacteria	Enterobacterales	Enterobacteriaceae	0.99408	28901.605	Salmonella enterica strain 626_SENT
16	17	Klebsiella oxytoca CHS143	CHS143	Bacteria	Proteobacteria	Gammaproteobacteria	Enterobacterales	Enterobacteriaceae	0.99399	28901.605	Salmonella enterica strain 626_SENT
17	18	Klebsiella oxytoca 10-5248	10-5248	Bacteria	Proteobacteria	Gammaproteobacteria	Enterobacterales	Enterobacteriaceae	0.99375	28901.605	Salmonella enterica strain 626_SENT
18	19	Klebsiella oxytoca 10-5244	10-5244	Bacteria	Proteobacteria	Gammaproteobacteria	Enterobacterales	Enterobacteriaceae	0.99373	28901.605	Salmonella enterica strain 626_SENT
19	20	Klebsiella oxytoca 09-7231	09-7231	Bacteria	Proteobacteria	Gammaproteobacteria	Enterobacterales	Enterobacteriaceae	0.99355	28901.605	Salmonella enterica strain 626_SENT
20	21	Klebsiella oxytoca (GCA_001030775) MGH88	MGH88	Bacteria	Proteobacteria	Gammaproteobacteria	Enterobacterales	Enterobacteriaceae	0.99353	28901.605	Salmonella enterica strain 626_SENT
21	22	Klebsiella oxytoca 10-5243	10-5243	Bacteria	Proteobacteria	Gammaproteobacteria	Enterobacterales	Enterobacteriaceae	0.99336	28901.605	Salmonella enterica strain 626_SENT
22	23	Klebsiella oxytoca KA-2	KA-2	Bacteria	Proteobacteria	Gammaproteobacteria	Enterobacterales	Enterobacteriaceae	0.9933	28901.605	Salmonella enterica strain 626_SENT
23	24	Klebsiella michiganensis (GCA_001030755) MGH87	MGH87	Bacteria	Proteobacteria	Gammaproteobacteria	Enterobacterales	Enterobacteriaceae	0.9933	28901.605	Salmonella enterica strain 626_SENT
24	25	Klebsiella michiganensis (GCA_000567805) MGH 27	MGH 27	Bacteria	Proteobacteria	Gammaproteobacteria	Enterobacterales	Enterobacteriaceae	0.99327	28901.605	Salmonella enterica strain 626_SENT
25	26	Klebsiella oxytoca MGH 42	MGH 42	Bacteria	Proteobacteria	Gammaproteobacteria	Enterobacterales	Enterobacteriaceae	0.99324	28901.605	Salmonella enterica strain 626_SENT
26	27	Klebsiella sp. LTGPAF-6F	LTGPAF-6F	Bacteria	Proteobacteria	Gammaproteobacteria	Enterobacterales	Enterobacteriaceae	0.99313	28901.605	Salmonella enterica strain 626_SENT
27	28	Klebsiella oxytoca 10-5249	10-5249	Bacteria	Proteobacteria	Gammaproteobacteria	Enterobacterales	Enterobacteriaceae	0.99311	28901.605	Salmonella enterica strain 626_SENT
28	29	Klebsiella oxytoca G54	G54	Bacteria	Proteobacteria	Gammaproteobacteria	Enterobacterales	Enterobacteriaceae	0.99303	28901.605	Salmonella enterica strain 626_SENT
29	30	Klebsiella oxytoca OK-1	OK-1	Bacteria	Proteobacteria	Gammaproteobacteria	Enterobacterales	Enterobacteriaceae	0.99301	28901.605	Salmonella enterica strain 626_SENT
30	31	Klebsiella oxytoca MGH 28	MGH 28	Bacteria	Proteobacteria	Gammaproteobacteria	Enterobacterales	Enterobacteriaceae	0.99298	28901.605	Salmonella enterica strain 626_SENT
31	32	Klebsiella michiganensis (GCA_000567705) MGH 41	MGH 41	Bacteria	Proteobacteria	Gammaproteobacteria	Enterobacterales	Enterobacteriaceae	0.99298	28901.605	Salmonella enterica strain 626_SENT
32	33	Klebsiella michiganensis (GCA_001028885) PHS-890	PHS-890	Bacteria	Proteobacteria	Gammaproteobacteria	Enterobacterales	Enterobacteriaceae	0.99283	28901.605	Salmonella enterica strain 626_SENT
33	34	Klebsiella michiganensis (GCA_001028875) PHS-892	PHS-892	Bacteria	Proteobacteria	Gammaproteobacteria	Enterobacterales	Enterobacteriaceae	0.99278	28901.605	Salmonella enterica strain 626_SENT
34	35	Klebsiella oxytoca KONIH1	KONIH1	Bacteria	Proteobacteria	Gammaproteobacteria	Enterobacterales	Enterobacteriaceae	0.99277	28901.605	Salmonella enterica strain 626_SENT
35	36	Klebsiella oxytoca (GCA_001022195) CAV1374	CAV1374	Bacteria	Proteobacteria	Gammaproteobacteria	Enterobacterales	Enterobacteriaceae	0.99276	28901.605	Salmonella enterica strain 626_SENT
36	37	Klebsiella michiganensis (GCA_000724525) M1	M1	Bacteria	Proteobacteria	Gammaproteobacteria	Enterobacterales	Enterobacteriaceae	0.99261	28901.605	Salmonella enterica strain 626_SENT
37	38	Klebsiella michiganensis (GCA_000783895) FDAARGOS_66	FDAARGOS_66	Bacteria	Proteobacteria	Gammaproteobacteria	Enterobacterales	Enterobacteriaceae	0.99254	28901.605	Salmonella enterica strain 626_SENT
38	39	Klebsiella oxytoca (GCA_900083565) 2880STDY5682563	2880STDY5682563	Bacteria	Proteobacteria	Gammaproteobacteria	Enterobacterales	Enterobacteriaceae	0.99231	28901.605	Salmonella enterica strain 626_SENT
39	40	Klebsiella michiganensis (GCA_000247915) 10-5250	10-5250	Bacteria	Proteobacteria	Gammaproteobacteria	Enterobacterales	Enterobacteriaceae	0.99223	28901.605	Salmonella enterica strain 626_SENT
40	41	Klebsiella sp. OBRC7	OBRC7	Bacteria	Proteobacteria	Gammaproteobacteria	Enterobacterales	Enterobacteriaceae	0.99223	28901.605	Salmonella enterica strain 626_SENT
41	42	Klebsiella michiganensis (GCA_000276705) E718	E718	Bacteria	Proteobacteria	Gammaproteobacteria	Enterobacterales	Enterobacteriaceae	0.9919	28901.605	Salmonella enterica strain 626_SENT
42	43	Klebsiella michiganensis (GCA_001038305) GY84G39	GY84G39	Bacteria	Proteobacteria	Gammaproteobacteria	Enterobacterales	Enterobacteriaceae	0.99183	28901.605	Salmonella enterica strain 626_SENT
43	44	Klebsiella michiganensis KCTC 1686	KCTC 1686	Bacteria	Proteobacteria	Gammaproteobacteria	Enterobacterales	Enterobacteriaceae	0.99148	28901.605	Salmonella enterica strain 626_SENT
44	45	Klebsiella michiganensis (GCA_000735215) R8A	R8A	Bacteria	Proteobacteria	Gammaproteobacteria	Enterobacterales	Enterobacteriaceae	0.99144	28901.605	Salmonella enterica strain 626_SENT
45	46	Klebsiella oxytoca (GCA_900083605) 2880STDY5682622	2880STDY5682622	Bacteria	Proteobacteria	Gammaproteobacteria	Enterobacterales	Enterobacteriaceae	0.99132	28901.605	Salmonella enterica strain 626_SENT
46	47	Klebsiella michiganensis 10-5242	10-5242	Bacteria	Proteobacteria	Gammaproteobacteria	Enterobacterales	Enterobacteriaceae	0.99125	28901.605	Salmonella enterica strain 626_SENT
47	48	Klebsiella michiganensis (GCA_001006545) CH2	CH2	Bacteria	Proteobacteria	Gammaproteobacteria	Enterobacterales	Enterobacteriaceae	0.99113	28901.605	Salmonella enterica strain 626_SENT
48	49	Klebsiella sp. AS10	AS10	Bacteria	Proteobacteria	Gammaproteobacteria	Enterobacterales	Enterobacteriaceae	0.99099	28901.605	Salmonella enterica strain 626_SENT
49	50	Klebsiella michiganensis (GCA_001317245) ST170:939742031	ST170:939742031	Bacteria	Proteobacteria	Gammaproteobacteria	Enterobacterales	Enterobacteriaceae	0.99095	28901.605	Salmonella enterica strain 626_SENT
50	51	Klebsiella michiganensis HKOPL1	HKOPL1	Bacteria	Proteobacteria	Gammaproteobacteria	Enterobacterales	Enterobacteriaceae	0.99043	28901.605	Salmonella enterica strain 626_SENT
51	52	Klebsiella michiganensis str. M5al	M5al	Bacteria	Proteobacteria	Gammaproteobacteria	Enterobacterales	Enterobacteriaceae	0.98972	28901.605	Salmonella enterica strain 626_SENT
52	53	Klebsiella pneumoniae IS22	IS22	Bacteria	Proteobacteria	Gammaproteobacteria	Enterobacterales	Enterobacteriaceae	0.98271	28901.605	Salmonella enterica strain 626_SENT
53	54	[Enterobacter] aerogenes (GCA_001011795) GN04835	GN04835	Bacteria	Proteobacteria	Gammaproteobacteria	Enterobacterales	Enterobacteriaceae	0.98162	28901.605	Salmonella enterica strain 626_SENT
54	55	[Enterobacter] aerogenes (GCA_001472755) SMART_774	SMART_774	Bacteria	Proteobacteria	Gammaproteobacteria	Enterobacterales	Enterobacteriaceae	0.98116	28901.605	Salmonella enterica strain 626_SENT
55	56	[Enterobacter] aerogenes (GCA_001011535) GN02525	GN02525	Bacteria	Proteobacteria	Gammaproteobacteria	Enterobacterales	Enterobacteriaceae	0.98111	28901.605	Salmonella enterica strain 626_SENT
56	57	[Enterobacter] aerogenes (GCA_001472725) SMART_773	SMART_773	Bacteria	Proteobacteria	Gammaproteobacteria	Enterobacterales	Enterobacteriaceae	0.98111	28901.605	Salmonella enterica strain 626_SENT
57	58	[Enterobacter] aerogenes (GCA_000957725) 35006	35006	Bacteria	Proteobacteria	Gammaproteobacteria	Enterobacterales	Enterobacteriaceae	0.98092	28901.605	Salmonella enterica strain 626_SENT
58	59	[Enterobacter] aerogenes (GCA_000957715) 35005	35005	Bacteria	Proteobacteria	Gammaproteobacteria	Enterobacterales	Enterobacteriaceae	0.98087	28901.605	Salmonella enterica strain 626_SENT
59	60	Klebsiella pneumoniae IS10		Bacteria	Proteobacteria	Gammaproteobacteria	Enterobacterales	Enterobacteriaceae	0.98082	28901.605	Salmonella enterica strain 626_SENT
60	61	[Enterobacter] aerogenes (GCA_000956895) 35007	35007	Bacteria	Proteobacteria	Gammaproteobacteria	Enterobacterales	Enterobacteriaceae	0.98081	28901.605	Salmonella enterica strain 626_SENT
61	62	[Enterobacter] aerogenes (GCA_001472935) SMART_888	SMART_888	Bacteria	Proteobacteria	Gammaproteobacteria	Enterobacterales	Enterobacteriaceae	0.98076	28901.605	Salmonella enterica strain 626_SENT
62	63	[Enterobacter] aerogenes (GCA_000958305) 44247	44247	Bacteria	Proteobacteria	Gammaproteobacteria	Enterobacterales	Enterobacteriaceae	0.98065	28901.605	Salmonella enterica strain 626_SENT
63	64	[Enterobacter] aerogenes (GCA_001011495) GN02509	GN02509	Bacteria	Proteobacteria	Gammaproteobacteria	Enterobacterales	Enterobacteriaceae	0.9806	28901.605	Salmonella enterica strain 626_SENT
64	65	[Enterobacter] aerogenes (GCA_001011195) GN02286	GN02286	Bacteria	Proteobacteria	Gammaproteobacteria	Enterobacterales	Enterobacteriaceae	0.98051	28901.605	Salmonella enterica strain 626_SENT
65	66	[Enterobacter] aerogenes (GCA_001011255) GN02278	GN02278	Bacteria	Proteobacteria	Gammaproteobacteria	Enterobacterales	Enterobacteriaceae	0.98051	28901.605	Salmonella enterica strain 626_SENT
66	67	[Enterobacter] aerogenes (GCA_000802765) ND17	ND17	Bacteria	Proteobacteria	Gammaproteobacteria	Enterobacterales	Enterobacteriaceae	0.98044	28901.605	Salmonella enterica strain 626_SENT
67	68	[Enterobacter] aerogenes (GCA_000957275) 42193	42193	Bacteria	Proteobacteria	Gammaproteobacteria	Enterobacterales	Enterobacteriaceae	0.98016	28901.605	Salmonella enterica strain 626_SENT
68	69	Enterobacter aerogenes EA1509E	EA1509E	Bacteria	Proteobacteria	Gammaproteobacteria	Enterobacterales	Enterobacteriaceae	0.98015	28901.605	Salmonella enterica strain 626_SENT
69	70	Enterobacter aerogenes UCI 45	UCI 45	Bacteria	Proteobacteria	Gammaproteobacteria	Enterobacterales	Enterobacteriaceae	0.98014	28901.605	Salmonella enterica strain 626_SENT
70	71	Enterobacter aerogenes UCI 15	UCI 15	Bacteria	Proteobacteria	Gammaproteobacteria	Enterobacterales	Enterobacteriaceae	0.9801	28901.605	Salmonella enterica strain 626_SENT
71	72	[Enterobacter] aerogenes (GCA_001011615) GN02770	GN02770	Bacteria	Proteobacteria	Gammaproteobacteria	Enterobacterales	Enterobacteriaceae	0.98007	28901.605	Salmonella enterica strain 626_SENT
72	73	Enterobacter aerogenes UCI 27	UCI 27	Bacteria	Proteobacteria	Gammaproteobacteria	Enterobacterales	Enterobacteriaceae	0.98006	28901.605	Salmonella enterica strain 626_SENT
73	74	[Enterobacter] aerogenes (GCA_001011815) GN05253	GN05253	Bacteria	Proteobacteria	Gammaproteobacteria	Enterobacterales	Enterobacteriaceae	0.97997	28901.605	Salmonella enterica strain 626_SENT
74	75	[Enterobacter] aerogenes (GCA_001011935) GN04794	GN04794	Bacteria	Proteobacteria	Gammaproteobacteria	Enterobacterales	Enterobacteriaceae	0.97992	28901.605	Salmonella enterica strain 626_SENT
75	76	[Enterobacter] aerogenes (GCA_000957705) 35003	35003	Bacteria	Proteobacteria	Gammaproteobacteria	Enterobacterales	Enterobacteriaceae	0.9799	28901.605	Salmonella enterica strain 626_SENT
76	77	[Enterobacter] aerogenes (GCA_001011475) GN02499	GN02499	Bacteria	Proteobacteria	Gammaproteobacteria	Enterobacterales	Enterobacteriaceae	0.97989	28901.605	Salmonella enterica strain 626_SENT
77	78	[Enterobacter] aerogenes (GCA_001011625) GN02761	GN02761	Bacteria	Proteobacteria	Gammaproteobacteria	Enterobacterales	Enterobacteriaceae	0.97987	28901.605	Salmonella enterica strain 626_SENT
78	79	[Enterobacter] aerogenes (GCA_001472155) SMART_350	SMART_350	Bacteria	Proteobacteria	Gammaproteobacteria	Enterobacterales	Enterobacteriaceae	0.97986	28901.605	Salmonella enterica strain 626_SENT
79	80	Kluyvera georgiana ATCC 51603	ATCC 51603	Bacteria	Proteobacteria	Gammaproteobacteria	Enterobacterales	Enterobacteriaceae	0.97977	28901.605	Salmonella enterica strain 626_SENT
80	81	Enterobacter cloacae (GCA_900075225) e1034	e1034	Bacteria	Proteobacteria	Gammaproteobacteria	Enterobacterales	Enterobacteriaceae	0.97975	28901.605	Salmonella enterica strain 626_SENT
81	82	[Enterobacter] aerogenes (GCA_001473095) SMART_1060	SMART_1060	Bacteria	Proteobacteria	Gammaproteobacteria	Enterobacterales	Enterobacteriaceae	0.97968	28901.605	Salmonella enterica strain 626_SENT
82	83	Enterobacter aerogenes UCI 28	UCI 28	Bacteria	Proteobacteria	Gammaproteobacteria	Enterobacterales	Enterobacteriaceae	0.97966	28901.605	Salmonella enterica strain 626_SENT
83	84	[Enterobacter] aerogenes (GCA_000957485) 28944	28944	Bacteria	Proteobacteria	Gammaproteobacteria	Enterobacterales	Enterobacteriaceae	0.97966	28901.605	Salmonella enterica strain 626_SENT
84	85	Enterobacter aerogenes KCTC 2190	KCTC 2190	Bacteria	Proteobacteria	Gammaproteobacteria	Enterobacterales	Enterobacteriaceae	0.97964	28901.605	Salmonella enterica strain 626_SENT
85	86	Enterobacter aerogenes MGH 61	MGH 61	Bacteria	Proteobacteria	Gammaproteobacteria	Enterobacterales	Enterobacteriaceae	0.97958	28901.605	Salmonella enterica strain 626_SENT
86	87	[Enterobacter] aerogenes (GCA_001011515) GN02694	GN02694	Bacteria	Proteobacteria	Gammaproteobacteria	Enterobacterales	Enterobacteriaceae	0.97952	28901.605	Salmonella enterica strain 626_SENT
87	88	[Enterobacter] aerogenes (GCA_001011375) GN02154	GN02154	Bacteria	Proteobacteria	Gammaproteobacteria	Enterobacterales	Enterobacteriaceae	0.97948	28901.605	Salmonella enterica strain 626_SENT
88	89	[Enterobacter] aerogenes CDC UA0804-01	CDC UA0804-01	Bacteria	Proteobacteria	Gammaproteobacteria	Enterobacterales	Enterobacteriaceae	0.97944	28901.605	Salmonella enterica strain 626_SENT
89	90	[Enterobacter] aerogenes (GCA_001006555) B3	B3	Bacteria	Proteobacteria	Gammaproteobacteria	Enterobacterales	Enterobacteriaceae	0.97935	28901.605	Salmonella enterica strain 626_SENT
90	91	[Enterobacter] aerogenes (GCA_001011415) GN02126	GN02126	Bacteria	Proteobacteria	Gammaproteobacteria	Enterobacterales	Enterobacteriaceae	0.97934	28901.605	Salmonella enterica strain 626_SENT
91	92	Enterobacter aerogenes MGH 62	MGH 62	Bacteria	Proteobacteria	Gammaproteobacteria	Enterobacterales	Enterobacteriaceae	0.97933	28901.605	Salmonella enterica strain 626_SENT
92	93	Enterobacter aerogenes UCI 16	UCI 16	Bacteria	Proteobacteria	Gammaproteobacteria	Enterobacterales	Enterobacteriaceae	0.97926	28901.605	Salmonella enterica strain 626_SENT
93	94	Enterobacter aerogenes UCI 46	UCI 46	Bacteria	Proteobacteria	Gammaproteobacteria	Enterobacterales	Enterobacteriaceae	0.97925	28901.605	Salmonella enterica strain 626_SENT
94	95	[Enterobacter] aerogenes (GCA_001011265) GN02355	GN02355	Bacteria	Proteobacteria	Gammaproteobacteria	Enterobacterales	Enterobacteriaceae	0.97925	28901.605	Salmonella enterica strain 626_SENT
95	96	[Enterobacter] aerogenes (GCA_001021995) CAV1320	CAV1320	Bacteria	Proteobacteria	Gammaproteobacteria	Enterobacterales	Enterobacteriaceae	0.97925	28901.605	Salmonella enterica strain 626_SENT
96	97	[Enterobacter] aerogenes (GCA_001011425) GN02464	GN02464	Bacteria	Proteobacteria	Gammaproteobacteria	Enterobacterales	Enterobacteriaceae	0.97923	28901.605	Salmonella enterica strain 626_SENT
97	98	[Enterobacter] aerogenes (GCA_001011175) GN03019	GN03019	Bacteria	Proteobacteria	Gammaproteobacteria	Enterobacterales	Enterobacteriaceae	0.97922	28901.605	Salmonella enterica strain 626_SENT
98	99	Klebsiella pneumoniae IS46	IS46	Bacteria	Proteobacteria	Gammaproteobacteria	Enterobacterales	Enterobacteriaceae	0.9792	28901.605	Salmonella enterica strain 626_SENT
99	100	Enterobacter aerogenes MGH 78	MGH 78	Bacteria	Proteobacteria	Gammaproteobacteria	Enterobacterales	Enterobacteriaceae	0.97919	28901.605	Salmonella enterica strain 626_SENT

## Sheet: NGUA-41_S6
	Pos.	Species	Strain	Domain	Phylum	Class	Order	Family	Z-Score	Genome ID	Strain Name
0	1	Salmonella enterica (GCA_001570345) NGUA41	NGUA41	Bacteria	Proteobacteria	Gammaproteobacteria	Enterobacterales	Enterobacteriaceae	1	28901.907	Salmonella enterica strain NGUA41
1	2	Citrobacter werkmanii NBRC 105721	NBRC 105721	Bacteria	Proteobacteria	Gammaproteobacteria	Enterobacterales	Enterobacteriaceae	0.99973	28901.907	Salmonella enterica strain NGUA41
2	3	Citrobacter freundii CFNIH1	CFNIH1	Bacteria	Proteobacteria	Gammaproteobacteria	Enterobacterales	Enterobacteriaceae	0.999	28901.907	Salmonella enterica strain NGUA41
3	4	Citrobacter freundii (GCA_000783995) FDAARGOS_61	FDAARGOS_61	Bacteria	Proteobacteria	Gammaproteobacteria	Enterobacterales	Enterobacteriaceae	0.99869	28901.907	Salmonella enterica strain NGUA41
4	5	Citrobacter sp. KTE32	KTE32	Bacteria	Proteobacteria	Gammaproteobacteria	Enterobacterales	Enterobacteriaceae	0.99844	28901.907	Salmonella enterica strain NGUA41
5	6	Citrobacter freundii (GCA_001689745) A47	A47	Bacteria	Proteobacteria	Gammaproteobacteria	Enterobacterales	Enterobacteriaceae	0.99834	28901.907	Salmonella enterica strain NGUA41
6	7	Citrobacter freundii MGH 56	MGH 56	Bacteria	Proteobacteria	Gammaproteobacteria	Enterobacterales	Enterobacteriaceae	0.99833	28901.907	Salmonella enterica strain NGUA41
7	8	Citrobacter braakii (GCA_000786265) GTA-CB01	GTA-CB01	Bacteria	Proteobacteria	Gammaproteobacteria	Enterobacterales	Enterobacteriaceae	0.99827	28901.907	Salmonella enterica strain NGUA41
8	9	Citrobacter sp. KTE30	KTE30	Bacteria	Proteobacteria	Gammaproteobacteria	Enterobacterales	Enterobacteriaceae	0.99825	28901.907	Salmonella enterica strain NGUA41
9	10	Citrobacter braakii GTA-CB04	GTA-CB04	Bacteria	Proteobacteria	Gammaproteobacteria	Enterobacterales	Enterobacteriaceae	0.99824	28901.907	Salmonella enterica strain NGUA41
10	11	Citrobacter sp. KTE151	KTE151	Bacteria	Proteobacteria	Gammaproteobacteria	Enterobacterales	Enterobacteriaceae	0.99812	28901.907	Salmonella enterica strain NGUA41
11	12	Citrobacter sp. MGH104	MGH104	Bacteria	Proteobacteria	Gammaproteobacteria	Enterobacterales	Enterobacteriaceae	0.99808	28901.907	Salmonella enterica strain NGUA41
12	13	Citrobacter freundii RLS1	RLS1	Bacteria	Proteobacteria	Gammaproteobacteria	Enterobacterales	Enterobacteriaceae	0.99807	28901.907	Salmonella enterica strain NGUA41
13	14	Citrobacter freundii ATCC 8090 = MTCC 1658 (GCA_000734905) ATCC 8090	ATCC 8090	Bacteria	Proteobacteria	Gammaproteobacteria	Enterobacterales	Enterobacteriaceae	0.99806	28901.907	Salmonella enterica strain NGUA41
14	15	Citrobacter freundii NBRC 12681	NBRC 12681	Bacteria	Proteobacteria	Gammaproteobacteria	Enterobacterales	Enterobacteriaceae	0.99805	28901.907	Salmonella enterica strain NGUA41
15	16	Citrobacter freundii ATCC 8090 = MTCC 1658	MTCC 1658	Bacteria	Proteobacteria	Gammaproteobacteria	Enterobacterales	Enterobacteriaceae	0.99801	28901.907	Salmonella enterica strain NGUA41
16	17	Citrobacter freundii (GCA_001546285) GED7749C	GED7749C	Bacteria	Proteobacteria	Gammaproteobacteria	Enterobacterales	Enterobacteriaceae	0.99796	28901.907	Salmonella enterica strain NGUA41
17	18	Citrobacter freundii str. SA79	SA79	Bacteria	Proteobacteria	Gammaproteobacteria	Enterobacterales	Enterobacteriaceae	0.99795	28901.907	Salmonella enterica strain NGUA41
18	19	Citrobacter amalonaticus (GCA_000972645) GTA-817-RBA-P2	GTA-817-RBA-P2	Bacteria	Proteobacteria	Gammaproteobacteria	Enterobacterales	Enterobacteriaceae	0.99794	28901.907	Salmonella enterica strain NGUA41
19	20	Citrobacter sp. A1	A1	Bacteria	Proteobacteria	Gammaproteobacteria	Enterobacterales	Enterobacteriaceae	0.99778	28901.907	Salmonella enterica strain NGUA41
20	21	Citrobacter sp. L17	L17	Bacteria	Proteobacteria	Gammaproteobacteria	Enterobacterales	Enterobacteriaceae	0.99777	28901.907	Salmonella enterica strain NGUA41
21	22	Citrobacter freundii (GCA_001022275) CAV1741	CAV1741	Bacteria	Proteobacteria	Gammaproteobacteria	Enterobacterales	Enterobacteriaceae	0.99766	28901.907	Salmonella enterica strain NGUA41
22	23	Enterobacter sp. GN02600	GN02600	Bacteria	Proteobacteria	Gammaproteobacteria	Enterobacterales	Enterobacteriaceae	0.99766	28901.907	Salmonella enterica strain NGUA41
23	24	Citrobacter freundii 5-172-05_S1_C1	5-172-05_S1_C1	Bacteria	Proteobacteria	Gammaproteobacteria	Enterobacterales	Enterobacteriaceae	0.99765	28901.907	Salmonella enterica strain NGUA41
24	25	Citrobacter freundii GTC 09479	GTC 09479	Bacteria	Proteobacteria	Gammaproteobacteria	Enterobacterales	Enterobacteriaceae	0.99757	28901.907	Salmonella enterica strain NGUA41
25	26	Citrobacter freundii GTC 09629	GTC 09629	Bacteria	Proteobacteria	Gammaproteobacteria	Enterobacterales	Enterobacteriaceae	0.99755	28901.907	Salmonella enterica strain NGUA41
26	27	Citrobacter sp. BIDMC107	BIDMC107	Bacteria	Proteobacteria	Gammaproteobacteria	Enterobacterales	Enterobacteriaceae	0.9974	28901.907	Salmonella enterica strain NGUA41
27	28	Citrobacter freundii (GCA_001022155) CAV1321	CAV1321	Bacteria	Proteobacteria	Gammaproteobacteria	Enterobacterales	Enterobacteriaceae	0.99735	28901.907	Salmonella enterica strain NGUA41
28	29	Citrobacter freundii UCI 31	UCI 31	Bacteria	Proteobacteria	Gammaproteobacteria	Enterobacterales	Enterobacteriaceae	0.99718	28901.907	Salmonella enterica strain NGUA41
29	30	Citrobacter sp. MGH99	MGH99	Bacteria	Proteobacteria	Gammaproteobacteria	Enterobacterales	Enterobacteriaceae	0.99714	28901.907	Salmonella enterica strain NGUA41
30	31	Citrobacter freundii (GCA_000937455) MRSN 11938	MRSN 11938	Bacteria	Proteobacteria	Gammaproteobacteria	Enterobacterales	Enterobacteriaceae	0.99699	28901.907	Salmonella enterica strain NGUA41
31	32	Citrobacter freundii (GCA_000783755) FDAARGOS_73	FDAARGOS_73	Bacteria	Proteobacteria	Gammaproteobacteria	Enterobacterales	Enterobacteriaceae	0.99697	28901.907	Salmonella enterica strain NGUA41
32	33	Citrobacter sp. MGH110	MGH110	Bacteria	Proteobacteria	Gammaproteobacteria	Enterobacterales	Enterobacteriaceae	0.99697	28901.907	Salmonella enterica strain NGUA41
33	34	Escherichia coli ISC11	ISC11	Bacteria	Proteobacteria	Gammaproteobacteria	Enterobacterales	Enterobacteriaceae	0.99696	28901.907	Salmonella enterica strain NGUA41
34	35	Citrobacter freundii (GCA_001702455) B38	B38	Bacteria	Proteobacteria	Gammaproteobacteria	Enterobacterales	Enterobacteriaceae	0.99693	28901.907	Salmonella enterica strain NGUA41
35	36	Citrobacter sp. MGH103	MGH103	Bacteria	Proteobacteria	Gammaproteobacteria	Enterobacterales	Enterobacteriaceae	0.99691	28901.907	Salmonella enterica strain NGUA41
36	37	Citrobacter freundii UCI 32	UCI 32	Bacteria	Proteobacteria	Gammaproteobacteria	Enterobacterales	Enterobacteriaceae	0.9969	28901.907	Salmonella enterica strain NGUA41
37	38	Citrobacter freundii 4_7_47CFAA	4_7_47CFAA	Bacteria	Proteobacteria	Gammaproteobacteria	Enterobacterales	Enterobacteriaceae	0.99664	28901.907	Salmonella enterica strain NGUA41
38	39	Citrobacter sp. MGH109	MGH109	Bacteria	Proteobacteria	Gammaproteobacteria	Enterobacterales	Enterobacteriaceae	0.99661	28901.907	Salmonella enterica strain NGUA41
39	40	Citrobacter freundii (GCA_000937505) MRSN 12115	MRSN 12115	Bacteria	Proteobacteria	Gammaproteobacteria	Enterobacterales	Enterobacteriaceae	0.99646	28901.907	Salmonella enterica strain NGUA41
40	41	Citrobacter sp. 30_2	30_2	Bacteria	Proteobacteria	Gammaproteobacteria	Enterobacterales	Enterobacteriaceae	0.99645	28901.907	Salmonella enterica strain NGUA41
41	42	Enterobacter cloacae (GCA_900077125) e438	e438	Bacteria	Proteobacteria	Gammaproteobacteria	Enterobacterales	Enterobacteriaceae	0.99638	28901.907	Salmonella enterica strain NGUA41
42	43	Citrobacter sp. BIDMC108	BIDMC108	Bacteria	Proteobacteria	Gammaproteobacteria	Enterobacterales	Enterobacteriaceae	0.99632	28901.907	Salmonella enterica strain NGUA41
43	44	Citrobacter pasteurii CIP 55.13	CIP 55.13	Bacteria	Proteobacteria	Gammaproteobacteria	Enterobacterales	Enterobacteriaceae	0.99631	28901.907	Salmonella enterica strain NGUA41
44	45	Citrobacter sp. MGH105	MGH105	Bacteria	Proteobacteria	Gammaproteobacteria	Enterobacterales	Enterobacteriaceae	0.99626	28901.907	Salmonella enterica strain NGUA41
45	46	Citrobacter freundii (GCA_001316675) ST62:944112508	ST62:944112508	Bacteria	Proteobacteria	Gammaproteobacteria	Enterobacterales	Enterobacteriaceae	0.99583	28901.907	Salmonella enterica strain NGUA41
46	47	Citrobacter freundii (GCA_001317155) 953086287	953086287	Bacteria	Proteobacteria	Gammaproteobacteria	Enterobacterales	Enterobacteriaceae	0.99578	28901.907	Salmonella enterica strain NGUA41
47	48	Citrobacter freundii (GCA_001317135) ST63:944526466	ST63:944526466	Bacteria	Proteobacteria	Gammaproteobacteria	Enterobacterales	Enterobacteriaceae	0.99571	28901.907	Salmonella enterica strain NGUA41
48	49	Citrobacter sp. MGH100	MGH100	Bacteria	Proteobacteria	Gammaproteobacteria	Enterobacterales	Enterobacteriaceae	0.99548	28901.907	Salmonella enterica strain NGUA41
49	50	Citrobacter youngae ATCC 29220	ATCC 29220	Bacteria	Proteobacteria	Gammaproteobacteria	Enterobacterales	Enterobacteriaceae	0.99483	28901.907	Salmonella enterica strain NGUA41
50	51	Shigella flexneri 1235-66	1235-66	Bacteria	Proteobacteria	Gammaproteobacteria	Enterobacterales	Enterobacteriaceae	0.99196	28901.907	Salmonella enterica strain NGUA41
51	52	Vibrio parahaemolyticus (GCA_000978665) Vp103	Vp103	Bacteria	Proteobacteria	Gammaproteobacteria	Vibrionales	Vibrionaceae	0.98935	28901.907	Salmonella enterica strain NGUA41
52	53	Citrobacter amalonaticus (GCA_001276125) YG8	YG8	Bacteria	Proteobacteria	Gammaproteobacteria	Enterobacterales	Enterobacteriaceae	0.98931	28901.907	Salmonella enterica strain NGUA41
53	54	Citrobacter amalonaticus (GCA_001276105) YG6	YG6	Bacteria	Proteobacteria	Gammaproteobacteria	Enterobacterales	Enterobacteriaceae	0.98929	28901.907	Salmonella enterica strain NGUA41
54	55	Citrobacter sp. MGH 55	MGH 55	Bacteria	Proteobacteria	Gammaproteobacteria	Enterobacterales	Enterobacteriaceae	0.98917	28901.907	Salmonella enterica strain NGUA41
55	56	Vibrio parahaemolyticus (GCA_001006405) Vp152	Vp152	Bacteria	Proteobacteria	Gammaproteobacteria	Vibrionales	Vibrionaceae	0.98911	28901.907	Salmonella enterica strain NGUA41
56	57	Citrobacter amalonaticus L8A	L8A	Bacteria	Proteobacteria	Gammaproteobacteria	Enterobacterales	Enterobacteriaceae	0.9891	28901.907	Salmonella enterica strain NGUA41
57	58	Citrobacter amalonaticus (GCA_001471655) FDAARGOS_166	FDAARGOS_166	Bacteria	Proteobacteria	Gammaproteobacteria	Enterobacterales	Enterobacteriaceae	0.98905	28901.907	Salmonella enterica strain NGUA41
58	59	Citrobacter farmeri GTC 1319	GTC 1319	Bacteria	Proteobacteria	Gammaproteobacteria	Enterobacterales	Enterobacteriaceae	0.98887	28901.907	Salmonella enterica strain NGUA41
59	60	Citrobacter sp. MGH106	MGH106	Bacteria	Proteobacteria	Gammaproteobacteria	Enterobacterales	Enterobacteriaceae	0.98735	28901.907	Salmonella enterica strain NGUA41
60	61	Citrobacter amalonaticus Y19	Y19	Bacteria	Proteobacteria	Gammaproteobacteria	Enterobacterales	Enterobacteriaceae	0.98716	28901.907	Salmonella enterica strain NGUA41
61	62	Salmonella enterica subsp. enterica serovar Senftenberg str. ATCC 43845	ATCC 43845	Bacteria	Proteobacteria	Gammaproteobacteria	Enterobacterales	Enterobacteriaceae	0.98165	28901.907	Salmonella enterica strain NGUA41
62	63	Salmonella enterica subsp. enterica serovar Senftenberg (GCA_001479005) CVM N30685	CVM N30685	Bacteria	Proteobacteria	Gammaproteobacteria	Enterobacterales	Enterobacteriaceae	0.98132	28901.907	Salmonella enterica strain NGUA41
63	64	Salmonella enterica subsp. enterica serovar Heidelberg (GCA_001246805) CVM N51281	CVM N51281	Bacteria	Proteobacteria	Gammaproteobacteria	Enterobacterales	Enterobacteriaceae	0.9812	28901.907	Salmonella enterica strain NGUA41
64	65	Escherichia coli KTE108	KTE108	Bacteria	Proteobacteria	Gammaproteobacteria	Enterobacterales	Enterobacteriaceae	0.98119	28901.907	Salmonella enterica strain NGUA41
65	66	Salmonella enterica subsp. enterica serovar Heidelberg (GCA_001245005) CVM N48699	CVM N48699	Bacteria	Proteobacteria	Gammaproteobacteria	Enterobacterales	Enterobacteriaceae	0.98118	28901.907	Salmonella enterica strain NGUA41
66	67	Escherichia coli KTE64	KTE64	Bacteria	Proteobacteria	Gammaproteobacteria	Enterobacterales	Enterobacteriaceae	0.98115	28901.907	Salmonella enterica strain NGUA41
67	68	Salmonella enterica subsp. enterica serovar Senftenberg (GCA_001478295) CVM N37931	CVM N37931	Bacteria	Proteobacteria	Gammaproteobacteria	Enterobacterales	Enterobacteriaceae	0.98109	28901.907	Salmonella enterica strain NGUA41
68	69	Salmonella enterica subsp. enterica (GCA_000806725) CFSAN024771	CFSAN024771	Bacteria	Proteobacteria	Gammaproteobacteria	Enterobacterales	Enterobacteriaceae	0.98103	28901.907	Salmonella enterica strain NGUA41
69	70	Salmonella enterica subsp. enterica serovar Heidelberg (GCA_001242645) CVM N45951	CVM N45951	Bacteria	Proteobacteria	Gammaproteobacteria	Enterobacterales	Enterobacteriaceae	0.98099	28901.907	Salmonella enterica strain NGUA41
70	71	Salmonella enterica subsp. enterica serovar Heidelberg (GCA_001245935) CVM N50450	CVM N50450	Bacteria	Proteobacteria	Gammaproteobacteria	Enterobacterales	Enterobacteriaceae	0.98092	28901.907	Salmonella enterica strain NGUA41
71	72	Salmonella enterica subsp. enterica serovar Heidelberg (GCA_001241365) CVM N44707	CVM N44707	Bacteria	Proteobacteria	Gammaproteobacteria	Enterobacterales	Enterobacteriaceae	0.98091	28901.907	Salmonella enterica strain NGUA41
72	73	Salmonella enterica subsp. enterica serovar Senftenberg (GCA_001481035) CVM N42232	CVM N42232	Bacteria	Proteobacteria	Gammaproteobacteria	Enterobacterales	Enterobacteriaceae	0.98091	28901.907	Salmonella enterica strain NGUA41
73	74	Salmonella enterica subsp. enterica serovar Heidelberg (GCA_001242785) CVM N45956	CVM N45956	Bacteria	Proteobacteria	Gammaproteobacteria	Enterobacterales	Enterobacteriaceae	0.9809	28901.907	Salmonella enterica strain NGUA41
74	75	Salmonella enterica subsp. enterica serovar Senftenberg str. 361154004	361154004	Bacteria	Proteobacteria	Gammaproteobacteria	Enterobacterales	Enterobacteriaceae	0.98089	28901.907	Salmonella enterica strain NGUA41
75	76	Salmonella enterica subsp. enterica serovar Heidelberg (GCA_001478975) CVM N30683	CVM N30683	Bacteria	Proteobacteria	Gammaproteobacteria	Enterobacterales	Enterobacteriaceae	0.98085	28901.907	Salmonella enterica strain NGUA41
76	77	Salmonella enterica subsp. enterica serovar Senftenberg str. SS209	SS209	Bacteria	Proteobacteria	Gammaproteobacteria	Enterobacterales	Enterobacteriaceae	0.98082	28901.907	Salmonella enterica strain NGUA41
77	78	Salmonella enterica subsp. enterica serovar Senftenberg (GCA_001478905) CVM N30663	CVM N30663	Bacteria	Proteobacteria	Gammaproteobacteria	Enterobacterales	Enterobacteriaceae	0.98078	28901.907	Salmonella enterica strain NGUA41
78	79	Salmonella enterica subsp. enterica serovar Senftenberg (GCA_001479465) CVM N32755	CVM N32755	Bacteria	Proteobacteria	Gammaproteobacteria	Enterobacterales	Enterobacteriaceae	0.98076	28901.907	Salmonella enterica strain NGUA41
79	80	Salmonella enterica subsp. enterica serovar Heidelberg (GCA_001480665) CVM N42482	CVM N42482	Bacteria	Proteobacteria	Gammaproteobacteria	Enterobacterales	Enterobacteriaceae	0.98074	28901.907	Salmonella enterica strain NGUA41
80	81	Salmonella enterica subsp. enterica serovar Heidelberg (GCA_001242865) CVM N46812	CVM N46812	Bacteria	Proteobacteria	Gammaproteobacteria	Enterobacterales	Enterobacteriaceae	0.98069	28901.907	Salmonella enterica strain NGUA41
81	82	Salmonella enterica subsp. enterica serovar Derby (GCA_001478085) CVM N30705	CVM N30705	Bacteria	Proteobacteria	Gammaproteobacteria	Enterobacterales	Enterobacteriaceae	0.98063	28901.907	Salmonella enterica strain NGUA41
82	83	Escherichia coli 2-156-04_S4_C2	2-156-04_S4_C2	Bacteria	Proteobacteria	Gammaproteobacteria	Enterobacterales	Enterobacteriaceae	0.9806	28901.907	Salmonella enterica strain NGUA41
83	84	Salmonella enterica subsp. enterica serovar Heidelberg (GCA_001247585) CVM N51984	CVM N51984	Bacteria	Proteobacteria	Gammaproteobacteria	Enterobacterales	Enterobacteriaceae	0.98058	28901.907	Salmonella enterica strain NGUA41
84	85	Salmonella enterica subsp. enterica serovar Heidelberg (GCA_001272375) CVM N51271	CVM N51271	Bacteria	Proteobacteria	Gammaproteobacteria	Enterobacterales	Enterobacteriaceae	0.98058	28901.907	Salmonella enterica strain NGUA41
85	86	Salmonella enterica subsp. enterica serovar Heidelberg (GCA_001478945) CVM N30671	CVM N30671	Bacteria	Proteobacteria	Gammaproteobacteria	Enterobacterales	Enterobacteriaceae	0.98058	28901.907	Salmonella enterica strain NGUA41
86	87	Salmonella enterica subsp. enterica serovar Heidelberg str. N30678	N30678	Bacteria	Proteobacteria	Gammaproteobacteria	Enterobacterales	Enterobacteriaceae	0.98057	28901.907	Salmonella enterica strain NGUA41
87	88	Salmonella enterica subsp. enterica serovar Heidelberg (GCA_001245965) CVM N51244	CVM N51244	Bacteria	Proteobacteria	Gammaproteobacteria	Enterobacterales	Enterobacteriaceae	0.98055	28901.907	Salmonella enterica strain NGUA41
88	89	Salmonella enterica subsp. enterica serovar Heidelberg (GCA_001241725) CVM N45397	CVM N45397	Bacteria	Proteobacteria	Gammaproteobacteria	Enterobacterales	Enterobacteriaceae	0.98054	28901.907	Salmonella enterica strain NGUA41
89	90	Salmonella enterica subsp. enterica serovar Heidelberg str. CVM24359	CVM24359	Bacteria	Proteobacteria	Gammaproteobacteria	Enterobacterales	Enterobacteriaceae	0.98049	28901.907	Salmonella enterica strain NGUA41
90	91	Salmonella enterica subsp. enterica serovar Cubana str. CFSAN002050	CFSAN002050	Bacteria	Proteobacteria	Gammaproteobacteria	Enterobacterales	Enterobacteriaceae	0.98047	28901.907	Salmonella enterica strain NGUA41
91	92	Escherichia coli (GCA_001309455) AW1.7	AW1.7	Bacteria	Proteobacteria	Gammaproteobacteria	Enterobacterales	Enterobacteriaceae	0.98046	28901.907	Salmonella enterica strain NGUA41
92	93	Salmonella enterica subsp. enterica serovar Heidelberg str. N15757	N15757	Bacteria	Proteobacteria	Gammaproteobacteria	Enterobacterales	Enterobacteriaceae	0.98044	28901.907	Salmonella enterica strain NGUA41
93	94	Salmonella enterica subsp. enterica serovar Heidelberg (GCA_001479265) CVM N31844	CVM N31844	Bacteria	Proteobacteria	Gammaproteobacteria	Enterobacterales	Enterobacteriaceae	0.98043	28901.907	Salmonella enterica strain NGUA41
94	95	Escherichia coli 541-15	541-15	Bacteria	Proteobacteria	Gammaproteobacteria	Enterobacterales	Enterobacteriaceae	0.98042	28901.907	Salmonella enterica strain NGUA41
95	96	Escherichia coli (GCA_001309475) AW1.7-delta-pHR1	AW1.7-delta-pHR1	Bacteria	Proteobacteria	Gammaproteobacteria	Enterobacterales	Enterobacteriaceae	0.98042	28901.907	Salmonella enterica strain NGUA41
96	97	Salmonella enterica subsp. enterica serovar Heidelberg (GCA_001479665) CVM N37938	CVM N37938	Bacteria	Proteobacteria	Gammaproteobacteria	Enterobacterales	Enterobacteriaceae	0.98042	28901.907	Salmonella enterica strain NGUA41
97	98	Salmonella enterica subsp. enterica serovar Typhimurium (GCA_001478425) CVM N38925	CVM N38925	Bacteria	Proteobacteria	Gammaproteobacteria	Enterobacterales	Enterobacteriaceae	0.98039	28901.907	Salmonella enterica strain NGUA41
98	99	Escherichia coli KTE234	KTE234	Bacteria	Proteobacteria	Gammaproteobacteria	Enterobacterales	Enterobacteriaceae	0.98038	28901.907	Salmonella enterica strain NGUA41
99	100	Salmonella enterica subsp. enterica serovar Agona str. 557928	557928	Bacteria	Proteobacteria	Gammaproteobacteria	Enterobacterales	Enterobacteriaceae	0.98037	28901.907	Salmonella enterica strain NGUA41

## Sheet: NCTC10436
	Pos.	Species	Strain	Domain	Phylum	Class	Order	Family	Z-Score	Genome ID	Strain Name
0	1	Salmonella enterica subsp. enterica serovar Hadar (GCA_001477755) CVM N29317	CVM N29317	Bacteria	Proteobacteria	Gammaproteobacteria	Enterobacterales	Enterobacteriaceae	0.99902	28901.4087	Salmonella enterica strain NCTC10436
1	2	Salmonella enterica subsp. enterica serovar Hadar (GCA_001246765) CVM N51279	CVM N51279	Bacteria	Proteobacteria	Gammaproteobacteria	Enterobacterales	Enterobacteriaceae	0.999	28901.4087	Salmonella enterica strain NCTC10436
2	3	Salmonella enterica subsp. enterica serovar Saintpaul CVM N50422	CVM N50422	Bacteria	Proteobacteria	Gammaproteobacteria	Enterobacterales	Enterobacteriaceae	0.99897	28901.4087	Salmonella enterica strain NCTC10436
3	4	Salmonella enterica subsp. enterica serovar Typhimurium var. 5- (GCA_001480145) CVM N40368	CVM N40368	Bacteria	Proteobacteria	Gammaproteobacteria	Enterobacterales	Enterobacteriaceae	0.99897	28901.4087	Salmonella enterica strain NCTC10436
4	5	Salmonella enterica subsp. enterica serovar Hadar (GCA_001479605) CVM N37910	CVM N37910	Bacteria	Proteobacteria	Gammaproteobacteria	Enterobacterales	Enterobacteriaceae	0.99896	28901.4087	Salmonella enterica strain NCTC10436
5	6	Salmonella enterica subsp. enterica serovar Worthington str. ATCC 9607	ATCC 9607	Bacteria	Proteobacteria	Gammaproteobacteria	Enterobacterales	Enterobacteriaceae	0.99895	28901.4087	Salmonella enterica strain NCTC10436
6	7	Salmonella enterica subsp. enterica serovar Hadar (GCA_001480605) CVM N42468	CVM N42468	Bacteria	Proteobacteria	Gammaproteobacteria	Enterobacterales	Enterobacteriaceae	0.99895	28901.4087	Salmonella enterica strain NCTC10436
7	8	Salmonella enterica subsp. enterica serovar Hadar (GCA_001477965) CVM N30645	CVM N30645	Bacteria	Proteobacteria	Gammaproteobacteria	Enterobacterales	Enterobacteriaceae	0.99894	28901.4087	Salmonella enterica strain NCTC10436
8	9	Salmonella enterica subsp. enterica serovar Hadar (GCA_000973745) ABBSB1020-2	ABBSB1020-2	Bacteria	Proteobacteria	Gammaproteobacteria	Enterobacterales	Enterobacteriaceae	0.99893	28901.4087	Salmonella enterica strain NCTC10436
9	10	Salmonella enterica subsp. enterica serovar I 4,12:i:- (GCA_001247365) CVM N51306	CVM N51306	Bacteria	Proteobacteria	Gammaproteobacteria	Enterobacterales	Enterobacteriaceae	0.99893	28901.4087	Salmonella enterica strain NCTC10436
10	11	Salmonella enterica subsp. enterica serovar Miami str. 1923	1923	Bacteria	Proteobacteria	Gammaproteobacteria	Enterobacterales	Enterobacteriaceae	0.99892	28901.4087	Salmonella enterica strain NCTC10436
11	12	Salmonella enterica subsp. enterica serovar Hadar (GCA_001478535) CVM N41909	CVM N41909	Bacteria	Proteobacteria	Gammaproteobacteria	Enterobacterales	Enterobacteriaceae	0.99891	28901.4087	Salmonella enterica strain NCTC10436
12	13	Salmonella enterica subsp. enterica serovar Norwich str. CFSAN001077	CFSAN001077	Bacteria	Proteobacteria	Gammaproteobacteria	Enterobacterales	Enterobacteriaceae	0.9989	28901.4087	Salmonella enterica strain NCTC10436
13	14	Salmonella enterica subsp. enterica serovar Hadar (GCA_001243705) CVM N46859	CVM N46859	Bacteria	Proteobacteria	Gammaproteobacteria	Enterobacterales	Enterobacteriaceae	0.9989	28901.4087	Salmonella enterica strain NCTC10436
14	15	Salmonella enterica subsp. enterica serovar I 4,5,12:i- (GCA_001245255) CVM N50420	CVM N50420	Bacteria	Proteobacteria	Gammaproteobacteria	Enterobacterales	Enterobacteriaceae	0.9989	28901.4087	Salmonella enterica strain NCTC10436
15	16	Salmonella enterica subsp. enterica serovar I 4,5,12:i- CVM N50445	CVM N50445	Bacteria	Proteobacteria	Gammaproteobacteria	Enterobacterales	Enterobacteriaceae	0.9989	28901.4087	Salmonella enterica strain NCTC10436
16	17	Salmonella enterica subsp. enterica serovar I 4,5,12:i- (GCA_001245865) CVM N51240	CVM N51240	Bacteria	Proteobacteria	Gammaproteobacteria	Enterobacterales	Enterobacteriaceae	0.9989	28901.4087	Salmonella enterica strain NCTC10436
17	18	Salmonella enterica subsp. enterica serovar I 4,12:i:- (GCA_001246615) CVM N51270	CVM N51270	Bacteria	Proteobacteria	Gammaproteobacteria	Enterobacterales	Enterobacteriaceae	0.9989	28901.4087	Salmonella enterica strain NCTC10436
18	19	Salmonella enterica subsp. enterica serovar I 4,5,12:i- (GCA_001246945) CVM N51287	CVM N51287	Bacteria	Proteobacteria	Gammaproteobacteria	Enterobacterales	Enterobacteriaceae	0.9989	28901.4087	Salmonella enterica strain NCTC10436
19	20	Salmonella enterica subsp. enterica serovar 4,12:i:- STM3910	STM3910	Bacteria	Proteobacteria	Gammaproteobacteria	Enterobacterales	Enterobacteriaceae	0.9989	28901.4087	Salmonella enterica strain NCTC10436
20	21	Salmonella enterica subsp. enterica serovar Worthington (GCA_001479505) CVM N32773	CVM N32773	Bacteria	Proteobacteria	Gammaproteobacteria	Enterobacterales	Enterobacteriaceae	0.9989	28901.4087	Salmonella enterica strain NCTC10436
21	22	Salmonella enterica subsp. enterica serovar Bareilly str. CFSAN000197	CFSAN000197	Bacteria	Proteobacteria	Gammaproteobacteria	Enterobacterales	Enterobacteriaceae	0.99889	28901.4087	Salmonella enterica strain NCTC10436
22	23	Salmonella enterica subsp. enterica serovar Hadar (GCA_001477835) CVM N29339	CVM N29339	Bacteria	Proteobacteria	Gammaproteobacteria	Enterobacterales	Enterobacteriaceae	0.99889	28901.4087	Salmonella enterica strain NCTC10436
23	24	Salmonella enterica subsp. enterica serovar Hindmarsh CVM N30673	CVM N30673	Bacteria	Proteobacteria	Gammaproteobacteria	Enterobacterales	Enterobacteriaceae	0.99889	28901.4087	Salmonella enterica strain NCTC10436
24	25	Salmonella enterica subsp. enterica serovar Saintpaul (GCA_001244055) CVM N47724	CVM N47724	Bacteria	Proteobacteria	Gammaproteobacteria	Enterobacterales	Enterobacteriaceae	0.99888	28901.4087	Salmonella enterica strain NCTC10436
25	26	Salmonella enterica subsp. enterica serovar Saintpaul (GCA_001244095) CVM N47725	CVM N47725	Bacteria	Proteobacteria	Gammaproteobacteria	Enterobacterales	Enterobacteriaceae	0.99888	28901.4087	Salmonella enterica strain NCTC10436
26	27	Salmonella enterica subsp. enterica serovar I 4,12:i:- (GCA_001244815) CVM N48691	CVM N48691	Bacteria	Proteobacteria	Gammaproteobacteria	Enterobacterales	Enterobacteriaceae	0.99888	28901.4087	Salmonella enterica strain NCTC10436
27	28	Salmonella enterica subsp. enterica serovar Brandenburg (GCA_001246205) CVM N51253	CVM N51253	Bacteria	Proteobacteria	Gammaproteobacteria	Enterobacterales	Enterobacteriaceae	0.99888	28901.4087	Salmonella enterica strain NCTC10436
28	29	Salmonella enterica subsp. enterica serovar Hadar str. SA20026260	SA20026260	Bacteria	Proteobacteria	Gammaproteobacteria	Enterobacterales	Enterobacteriaceae	0.99888	28901.4087	Salmonella enterica strain NCTC10436
29	30	Salmonella enterica subsp. enterica serovar Muenchen (GCA_001479965) CVM N38885	CVM N38885	Bacteria	Proteobacteria	Gammaproteobacteria	Enterobacterales	Enterobacteriaceae	0.99888	28901.4087	Salmonella enterica strain NCTC10436
30	31	Salmonella enterica subsp. enterica serovar Hadar (GCA_001242445) CVM N45940	CVM N45940	Bacteria	Proteobacteria	Gammaproteobacteria	Enterobacterales	Enterobacteriaceae	0.99887	28901.4087	Salmonella enterica strain NCTC10436
31	32	Salmonella enterica (GCA_001473795) CVM 43823	CVM 43823	Bacteria	Proteobacteria	Gammaproteobacteria	Enterobacterales	Enterobacteriaceae	0.99887	28901.4087	Salmonella enterica strain NCTC10436
32	33	Salmonella enterica (GCA_001474335) CVM 43770	CVM 43770	Bacteria	Proteobacteria	Gammaproteobacteria	Enterobacterales	Enterobacteriaceae	0.99887	28901.4087	Salmonella enterica strain NCTC10436
33	34	Salmonella enterica subsp. enterica serovar Worthington (GCA_001480165) CVM N40374	CVM N40374	Bacteria	Proteobacteria	Gammaproteobacteria	Enterobacterales	Enterobacteriaceae	0.99887	28901.4087	Salmonella enterica strain NCTC10436
34	35	Salmonella enterica subsp. enterica serovar Inverness str. ATCC 10720	ATCC 10720	Bacteria	Proteobacteria	Gammaproteobacteria	Enterobacterales	Enterobacteriaceae	0.99886	28901.4087	Salmonella enterica strain NCTC10436
35	36	Salmonella enterica subsp. enterica serovar Hadar (GCA_001241055) CVM N43836	CVM N43836	Bacteria	Proteobacteria	Gammaproteobacteria	Enterobacterales	Enterobacteriaceae	0.99886	28901.4087	Salmonella enterica strain NCTC10436
36	37	Salmonella enterica subsp. enterica serovar Hadar (GCA_001243355) CVM N46842	CVM N46842	Bacteria	Proteobacteria	Gammaproteobacteria	Enterobacterales	Enterobacteriaceae	0.99886	28901.4087	Salmonella enterica strain NCTC10436
37	38	Salmonella enterica subsp. enterica serovar Saintpaul (GCA_001246025) CVM N51245	CVM N51245	Bacteria	Proteobacteria	Gammaproteobacteria	Enterobacterales	Enterobacteriaceae	0.99886	28901.4087	Salmonella enterica strain NCTC10436
38	39	Salmonella enterica subsp. salamae serovar 56:z10:e,n,x str. 1369-73	1369-73	Bacteria	Proteobacteria	Gammaproteobacteria	Enterobacterales	Enterobacteriaceae	0.99886	28901.4087	Salmonella enterica strain NCTC10436
39	40	Salmonella enterica (GCA_001474225) CVM 43763	CVM 43763	Bacteria	Proteobacteria	Gammaproteobacteria	Enterobacterales	Enterobacteriaceae	0.99886	28901.4087	Salmonella enterica strain NCTC10436
40	41	Salmonella enterica subsp. enterica serovar Saintpaul (GCA_001481045) CVM N42458	CVM N42458	Bacteria	Proteobacteria	Gammaproteobacteria	Enterobacterales	Enterobacteriaceae	0.99886	28901.4087	Salmonella enterica strain NCTC10436
41	42	Salmonella enterica subsp. enterica serovar Newport str. SH111077	SH111077	Bacteria	Proteobacteria	Gammaproteobacteria	Enterobacterales	Enterobacteriaceae	0.99885	28901.4087	Salmonella enterica strain NCTC10436
42	43	Salmonella enterica subsp. enterica serovar Heidelberg str. N1536	N1536	Bacteria	Proteobacteria	Gammaproteobacteria	Enterobacterales	Enterobacteriaceae	0.99885	28901.4087	Salmonella enterica strain NCTC10436
43	44	Salmonella enterica subsp. enterica serovar Bareilly str. CFSAN000208	CFSAN000208	Bacteria	Proteobacteria	Gammaproteobacteria	Enterobacterales	Enterobacteriaceae	0.99885	28901.4087	Salmonella enterica strain NCTC10436
44	45	Salmonella enterica subsp. enterica serovar Hadar (GCA_001242005) CVM N45411	CVM N45411	Bacteria	Proteobacteria	Gammaproteobacteria	Enterobacterales	Enterobacteriaceae	0.99885	28901.4087	Salmonella enterica strain NCTC10436
45	46	Salmonella enterica subsp. enterica serovar Worthington (GCA_001242245) CVM N45931	CVM N45931	Bacteria	Proteobacteria	Gammaproteobacteria	Enterobacterales	Enterobacteriaceae	0.99885	28901.4087	Salmonella enterica strain NCTC10436
46	47	Salmonella enterica subsp. enterica serovar Enteritidis (GCA_001479885) CVM N38869	CVM N38869	Bacteria	Proteobacteria	Gammaproteobacteria	Enterobacterales	Enterobacteriaceae	0.99885	28901.4087	Salmonella enterica strain NCTC10436
47	48	Salmonella enterica subsp. enterica serovar Choleraesuis C500	C500	Bacteria	Proteobacteria	Gammaproteobacteria	Enterobacterales	Enterobacteriaceae	0.99884	28901.4087	Salmonella enterica strain NCTC10436
48	49	Salmonella enterica subsp. enterica serovar Typhimurium (GCA_000974015) SALF-297-2	SALF-297-2	Bacteria	Proteobacteria	Gammaproteobacteria	Enterobacterales	Enterobacteriaceae	0.99884	28901.4087	Salmonella enterica strain NCTC10436
49	50	Salmonella enterica subsp. enterica serovar Saintpaul (GCA_001243455) CVM N46847	CVM N46847	Bacteria	Proteobacteria	Gammaproteobacteria	Enterobacterales	Enterobacteriaceae	0.99884	28901.4087	Salmonella enterica strain NCTC10436
50	51	Salmonella enterica (GCA_001473815) CVM 43826	CVM 43826	Bacteria	Proteobacteria	Gammaproteobacteria	Enterobacterales	Enterobacteriaceae	0.99884	28901.4087	Salmonella enterica strain NCTC10436
51	52	Salmonella enterica (GCA_001474725) CVM 43801	CVM 43801	Bacteria	Proteobacteria	Gammaproteobacteria	Enterobacterales	Enterobacteriaceae	0.99884	28901.4087	Salmonella enterica strain NCTC10436
52	53	Salmonella enterica (GCA_001474925) CVM 43825	CVM 43825	Bacteria	Proteobacteria	Gammaproteobacteria	Enterobacterales	Enterobacteriaceae	0.99884	28901.4087	Salmonella enterica strain NCTC10436
53	54	Salmonella enterica subsp. enterica serovar Heidelberg str. N18393	N18393	Bacteria	Proteobacteria	Gammaproteobacteria	Enterobacterales	Enterobacteriaceae	0.99883	28901.4087	Salmonella enterica strain NCTC10436
54	55	Salmonella enterica subsp. enterica serovar Bareilly str. CFSAN000236	CFSAN000236	Bacteria	Proteobacteria	Gammaproteobacteria	Enterobacterales	Enterobacteriaceae	0.99883	28901.4087	Salmonella enterica strain NCTC10436
55	56	Salmonella enterica subsp. enterica serovar Muenchen (GCA_001240705) CVM N43482	CVM N43482	Bacteria	Proteobacteria	Gammaproteobacteria	Enterobacterales	Enterobacteriaceae	0.99883	28901.4087	Salmonella enterica strain NCTC10436
56	57	Salmonella enterica subsp. enterica serovar Worthington (GCA_001241965) CVM N45406	CVM N45406	Bacteria	Proteobacteria	Gammaproteobacteria	Enterobacterales	Enterobacteriaceae	0.99883	28901.4087	Salmonella enterica strain NCTC10436
57	58	Salmonella enterica subsp. enterica serovar Worthington (GCA_001243275) CVM N46835	CVM N46835	Bacteria	Proteobacteria	Gammaproteobacteria	Enterobacterales	Enterobacteriaceae	0.99883	28901.4087	Salmonella enterica strain NCTC10436
58	59	Salmonella enterica subsp. enterica serovar Saintpaul (GCA_001244325) CVM N48678	CVM N48678	Bacteria	Proteobacteria	Gammaproteobacteria	Enterobacterales	Enterobacteriaceae	0.99883	28901.4087	Salmonella enterica strain NCTC10436
59	60	Salmonella enterica subsp. enterica serovar Hadar (GCA_001246435) CVM N51262	CVM N51262	Bacteria	Proteobacteria	Gammaproteobacteria	Enterobacterales	Enterobacteriaceae	0.99883	28901.4087	Salmonella enterica strain NCTC10436
60	61	Salmonella enterica subsp. enterica serovar Worthington CVM N51304	CVM N51304	Bacteria	Proteobacteria	Gammaproteobacteria	Enterobacterales	Enterobacteriaceae	0.99883	28901.4087	Salmonella enterica strain NCTC10436
61	62	Salmonella enterica subsp. enterica serovar Hadar (GCA_001479865) CVM N38861	CVM N38861	Bacteria	Proteobacteria	Gammaproteobacteria	Enterobacterales	Enterobacteriaceae	0.99883	28901.4087	Salmonella enterica strain NCTC10436
62	63	Salmonella enterica subsp. enterica serovar Heidelberg str. N20134	N20134	Bacteria	Proteobacteria	Gammaproteobacteria	Enterobacterales	Enterobacteriaceae	0.99882	28901.4087	Salmonella enterica strain NCTC10436
63	64	Salmonella enterica subsp. enterica serovar Bareilly str. CFSAN000235	CFSAN000235	Bacteria	Proteobacteria	Gammaproteobacteria	Enterobacterales	Enterobacteriaceae	0.99882	28901.4087	Salmonella enterica strain NCTC10436
64	65	Salmonella enterica subsp. enterica serovar Heidelberg (GCA_000973785) ABB07-SB3031	ABB07-SB3031	Bacteria	Proteobacteria	Gammaproteobacteria	Enterobacterales	Enterobacteriaceae	0.99882	28901.4087	Salmonella enterica strain NCTC10436
65	66	Salmonella enterica subsp. enterica serovar Heidelberg (GCA_001241625) CVM N45392	CVM N45392	Bacteria	Proteobacteria	Gammaproteobacteria	Enterobacterales	Enterobacteriaceae	0.99882	28901.4087	Salmonella enterica strain NCTC10436
66	67	Salmonella enterica subsp. enterica serovar Saintpaul (GCA_001243445) CVM N46846	CVM N46846	Bacteria	Proteobacteria	Gammaproteobacteria	Enterobacterales	Enterobacteriaceae	0.99882	28901.4087	Salmonella enterica strain NCTC10436
67	68	Salmonella enterica subsp. enterica serovar Heidelberg (GCA_001243585) CVM N46853	CVM N46853	Bacteria	Proteobacteria	Gammaproteobacteria	Enterobacterales	Enterobacteriaceae	0.99882	28901.4087	Salmonella enterica strain NCTC10436
68	69	Salmonella enterica subsp. enterica serovar I 4,5,12:i- (GCA_001245735) CVM N50442	CVM N50442	Bacteria	Proteobacteria	Gammaproteobacteria	Enterobacterales	Enterobacteriaceae	0.99882	28901.4087	Salmonella enterica strain NCTC10436
69	70	Salmonella enterica subsp. enterica serovar Hadar (GCA_001246355) CVM N51260	CVM N51260	Bacteria	Proteobacteria	Gammaproteobacteria	Enterobacterales	Enterobacteriaceae	0.99882	28901.4087	Salmonella enterica strain NCTC10436
70	71	Salmonella enterica subsp. enterica serovar Hadar (GCA_001246475) CVM N51263	CVM N51263	Bacteria	Proteobacteria	Gammaproteobacteria	Enterobacterales	Enterobacteriaceae	0.99882	28901.4087	Salmonella enterica strain NCTC10436
71	72	Salmonella enterica subsp. enterica serovar Hadar (GCA_001246485) CVM N51265	CVM N51265	Bacteria	Proteobacteria	Gammaproteobacteria	Enterobacterales	Enterobacteriaceae	0.99882	28901.4087	Salmonella enterica strain NCTC10436
72	73	Salmonella enterica subsp. enterica serovar Hadar (GCA_001246495) CVM N51264	CVM N51264	Bacteria	Proteobacteria	Gammaproteobacteria	Enterobacterales	Enterobacteriaceae	0.99882	28901.4087	Salmonella enterica strain NCTC10436
73	74	Salmonella enterica subsp. enterica serovar I 4,12:i:- (GCA_001271395) CVM N43477	CVM N43477	Bacteria	Proteobacteria	Gammaproteobacteria	Enterobacterales	Enterobacteriaceae	0.99882	28901.4087	Salmonella enterica strain NCTC10436
74	75	Salmonella enterica subsp. enterica serovar Heidelberg (GCA_001271555) CVM N45393	CVM N45393	Bacteria	Proteobacteria	Gammaproteobacteria	Enterobacterales	Enterobacteriaceae	0.99882	28901.4087	Salmonella enterica strain NCTC10436
75	76	Salmonella enterica subsp. enterica (GCA_001456395) F12M01383-2	F12M01383-2	Bacteria	Proteobacteria	Gammaproteobacteria	Enterobacterales	Enterobacteriaceae	0.99882	28901.4087	Salmonella enterica strain NCTC10436
76	77	Salmonella enterica (GCA_001474325) CVM 43769	CVM 43769	Bacteria	Proteobacteria	Gammaproteobacteria	Enterobacterales	Enterobacteriaceae	0.99882	28901.4087	Salmonella enterica strain NCTC10436
77	78	Salmonella enterica subsp. enterica serovar Hadar (GCA_001479565) CVM N32788	CVM N32788	Bacteria	Proteobacteria	Gammaproteobacteria	Enterobacterales	Enterobacteriaceae	0.99882	28901.4087	Salmonella enterica strain NCTC10436
78	79	Salmonella enterica subsp. enterica serovar Newport str. VA_R100512572	VA_R100512572	Bacteria	Proteobacteria	Gammaproteobacteria	Enterobacterales	Enterobacteriaceae	0.99881	28901.4087	Salmonella enterica strain NCTC10436
79	80	Salmonella enterica subsp. enterica serovar Heidelberg str. 24390	24390	Bacteria	Proteobacteria	Gammaproteobacteria	Enterobacterales	Enterobacteriaceae	0.99881	28901.4087	Salmonella enterica strain NCTC10436
80	81	Salmonella enterica subsp. enterica serovar Rubislaw str. ATCC 10717	ATCC 10717	Bacteria	Proteobacteria	Gammaproteobacteria	Enterobacterales	Enterobacteriaceae	0.99881	28901.4087	Salmonella enterica strain NCTC10436
81	82	Salmonella enterica subsp. enterica serovar Paratyphi B str. ATCC 8759	ATCC 8759	Bacteria	Proteobacteria	Gammaproteobacteria	Enterobacterales	Enterobacteriaceae	0.99881	28901.4087	Salmonella enterica strain NCTC10436
82	83	Salmonella enterica subsp. enterica serovar Infantis str. 119944	119944	Bacteria	Proteobacteria	Gammaproteobacteria	Enterobacterales	Enterobacteriaceae	0.99881	28901.4087	Salmonella enterica strain NCTC10436
83	84	Salmonella enterica subsp. enterica serovar Heidelberg str. N19871	N19871	Bacteria	Proteobacteria	Gammaproteobacteria	Enterobacterales	Enterobacteriaceae	0.99881	28901.4087	Salmonella enterica strain NCTC10436
84	85	Salmonella enterica subsp. enterica serovar Heidelberg str. N18413	N18413	Bacteria	Proteobacteria	Gammaproteobacteria	Enterobacterales	Enterobacteriaceae	0.99881	28901.4087	Salmonella enterica strain NCTC10436
85	86	Salmonella enterica subsp. enterica serovar Heidelberg str. N18453	N18453	Bacteria	Proteobacteria	Gammaproteobacteria	Enterobacterales	Enterobacteriaceae	0.99881	28901.4087	Salmonella enterica strain NCTC10436
86	87	Salmonella enterica subsp. enterica serovar Heidelberg str. CFSAN00324	CFSAN00324	Bacteria	Proteobacteria	Gammaproteobacteria	Enterobacterales	Enterobacteriaceae	0.99881	28901.4087	Salmonella enterica strain NCTC10436
87	88	Salmonella enterica subsp. salamae str. RKS2993	RKS2993	Bacteria	Proteobacteria	Gammaproteobacteria	Enterobacterales	Enterobacteriaceae	0.99881	28901.4087	Salmonella enterica strain NCTC10436
88	89	Salmonella enterica subsp. enterica serovar Heidelberg SALB-47-2	SALB-47-2	Bacteria	Proteobacteria	Gammaproteobacteria	Enterobacterales	Enterobacteriaceae	0.99881	28901.4087	Salmonella enterica strain NCTC10436
89	90	Salmonella enterica subsp. enterica serovar Heidelberg (GCA_001240145) CVM N43453	CVM N43453	Bacteria	Proteobacteria	Gammaproteobacteria	Enterobacterales	Enterobacteriaceae	0.99881	28901.4087	Salmonella enterica strain NCTC10436
90	91	Salmonella enterica subsp. enterica serovar I 4,12:i:- CVM N43463	CVM N43463	Bacteria	Proteobacteria	Gammaproteobacteria	Enterobacterales	Enterobacteriaceae	0.99881	28901.4087	Salmonella enterica strain NCTC10436
91	92	Salmonella enterica subsp. enterica serovar Saintpaul (GCA_001243775) CVM N47713	CVM N47713	Bacteria	Proteobacteria	Gammaproteobacteria	Enterobacterales	Enterobacteriaceae	0.99881	28901.4087	Salmonella enterica strain NCTC10436
92	93	Salmonella enterica (GCA_001474275) CVM 43767	CVM 43767	Bacteria	Proteobacteria	Gammaproteobacteria	Enterobacterales	Enterobacteriaceae	0.99881	28901.4087	Salmonella enterica strain NCTC10436
93	94	Salmonella enterica (GCA_001474835) CVM 43813	CVM 43813	Bacteria	Proteobacteria	Gammaproteobacteria	Enterobacterales	Enterobacteriaceae	0.99881	28901.4087	Salmonella enterica strain NCTC10436
94	95	Salmonella enterica subsp. enterica serovar Saintpaul (GCA_001478685) CVM N29357	CVM N29357	Bacteria	Proteobacteria	Gammaproteobacteria	Enterobacterales	Enterobacteriaceae	0.99881	28901.4087	Salmonella enterica strain NCTC10436
95	96	Salmonella enterica subsp. enterica serovar Heidelberg (GCA_001478965) CVM N30677	CVM N30677	Bacteria	Proteobacteria	Gammaproteobacteria	Enterobacterales	Enterobacteriaceae	0.99881	28901.4087	Salmonella enterica strain NCTC10436
96	97	Salmonella enterica subsp. enterica serovar Saintpaul (GCA_001479385) CVM N32053	CVM N32053	Bacteria	Proteobacteria	Gammaproteobacteria	Enterobacterales	Enterobacteriaceae	0.99881	28901.4087	Salmonella enterica strain NCTC10436
97	98	Salmonella enterica subsp. enterica serovar Heidelberg str. 41579	41579	Bacteria	Proteobacteria	Gammaproteobacteria	Enterobacterales	Enterobacteriaceae	0.9988	28901.4087	Salmonella enterica strain NCTC10436
98	99	Salmonella enterica subsp. enterica serovar Newport str. CVM 33953	CVM 33953	Bacteria	Proteobacteria	Gammaproteobacteria	Enterobacterales	Enterobacteriaceae	0.9988	28901.4087	Salmonella enterica strain NCTC10436
99	100	Salmonella enterica subsp. enterica serovar Agona str. 06.O.05	06.O.05	Bacteria	Proteobacteria	Gammaproteobacteria	Enterobacterales	Enterobacteriaceae	0.9988	28901.4087	Salmonella enterica strain NCTC10436

## Sheet: 1175_SENT
	Pos.	Species	Strain	Domain	Phylum	Class	Order	Family	Z-Score	Genome ID	Strain Name
0	1	Citrobacter sp. KTE32	KTE32	Bacteria	Proteobacteria	Gammaproteobacteria	Enterobacterales	Enterobacteriaceae	0.99974	28901.603	Salmonella enterica strain 1175_SENT
1	2	Citrobacter freundii (GCA_001689745) A47	A47	Bacteria	Proteobacteria	Gammaproteobacteria	Enterobacterales	Enterobacteriaceae	0.99972	28901.603	Salmonella enterica strain 1175_SENT
2	3	Citrobacter braakii (GCA_000786265) GTA-CB01	GTA-CB01	Bacteria	Proteobacteria	Gammaproteobacteria	Enterobacterales	Enterobacteriaceae	0.99958	28901.603	Salmonella enterica strain 1175_SENT
3	4	Citrobacter braakii GTA-CB04	GTA-CB04	Bacteria	Proteobacteria	Gammaproteobacteria	Enterobacterales	Enterobacteriaceae	0.99958	28901.603	Salmonella enterica strain 1175_SENT
4	5	Citrobacter sp. KTE151	KTE151	Bacteria	Proteobacteria	Gammaproteobacteria	Enterobacterales	Enterobacteriaceae	0.99926	28901.603	Salmonella enterica strain 1175_SENT
5	6	Citrobacter amalonaticus (GCA_000972645) GTA-817-RBA-P2	GTA-817-RBA-P2	Bacteria	Proteobacteria	Gammaproteobacteria	Enterobacterales	Enterobacteriaceae	0.99926	28901.603	Salmonella enterica strain 1175_SENT
6	7	Citrobacter freundii (GCA_000783995) FDAARGOS_61	FDAARGOS_61	Bacteria	Proteobacteria	Gammaproteobacteria	Enterobacterales	Enterobacteriaceae	0.99908	28901.603	Salmonella enterica strain 1175_SENT
7	8	Enterobacter sp. GN02600	GN02600	Bacteria	Proteobacteria	Gammaproteobacteria	Enterobacterales	Enterobacteriaceae	0.99888	28901.603	Salmonella enterica strain 1175_SENT
8	9	Citrobacter freundii MGH 56	MGH 56	Bacteria	Proteobacteria	Gammaproteobacteria	Enterobacterales	Enterobacteriaceae	0.99887	28901.603	Salmonella enterica strain 1175_SENT
9	10	Citrobacter sp. KTE30	KTE30	Bacteria	Proteobacteria	Gammaproteobacteria	Enterobacterales	Enterobacteriaceae	0.99885	28901.603	Salmonella enterica strain 1175_SENT
10	11	Citrobacter freundii str. SA79	SA79	Bacteria	Proteobacteria	Gammaproteobacteria	Enterobacterales	Enterobacteriaceae	0.99877	28901.603	Salmonella enterica strain 1175_SENT
11	12	Citrobacter freundii (GCA_001546285) GED7749C	GED7749C	Bacteria	Proteobacteria	Gammaproteobacteria	Enterobacterales	Enterobacteriaceae	0.99877	28901.603	Salmonella enterica strain 1175_SENT
12	13	Citrobacter freundii ATCC 8090 = MTCC 1658 (GCA_000734905) ATCC 8090	ATCC 8090	Bacteria	Proteobacteria	Gammaproteobacteria	Enterobacterales	Enterobacteriaceae	0.99876	28901.603	Salmonella enterica strain 1175_SENT
13	14	Citrobacter freundii RLS1	RLS1	Bacteria	Proteobacteria	Gammaproteobacteria	Enterobacterales	Enterobacteriaceae	0.99875	28901.603	Salmonella enterica strain 1175_SENT
14	15	Citrobacter freundii NBRC 12681	NBRC 12681	Bacteria	Proteobacteria	Gammaproteobacteria	Enterobacterales	Enterobacteriaceae	0.99875	28901.603	Salmonella enterica strain 1175_SENT
15	16	Citrobacter sp. MGH104	MGH104	Bacteria	Proteobacteria	Gammaproteobacteria	Enterobacterales	Enterobacteriaceae	0.99871	28901.603	Salmonella enterica strain 1175_SENT
16	17	Citrobacter freundii 5-172-05_S1_C1	5-172-05_S1_C1	Bacteria	Proteobacteria	Gammaproteobacteria	Enterobacterales	Enterobacteriaceae	0.99869	28901.603	Salmonella enterica strain 1175_SENT
17	18	Citrobacter freundii ATCC 8090 = MTCC 1658	MTCC 1658	Bacteria	Proteobacteria	Gammaproteobacteria	Enterobacterales	Enterobacteriaceae	0.99859	28901.603	Salmonella enterica strain 1175_SENT
18	19	Citrobacter werkmanii NBRC 105721	NBRC 105721	Bacteria	Proteobacteria	Gammaproteobacteria	Enterobacterales	Enterobacteriaceae	0.99857	28901.603	Salmonella enterica strain 1175_SENT
19	20	Citrobacter sp. A1	A1	Bacteria	Proteobacteria	Gammaproteobacteria	Enterobacterales	Enterobacteriaceae	0.99852	28901.603	Salmonella enterica strain 1175_SENT
20	21	Citrobacter sp. L17	L17	Bacteria	Proteobacteria	Gammaproteobacteria	Enterobacterales	Enterobacteriaceae	0.99852	28901.603	Salmonella enterica strain 1175_SENT
21	22	Salmonella enterica (GCA_001570345) NGUA41	NGUA41	Bacteria	Proteobacteria	Gammaproteobacteria	Enterobacterales	Enterobacteriaceae	0.99849	28901.603	Salmonella enterica strain 1175_SENT
22	23	Citrobacter freundii GTC 09479	GTC 09479	Bacteria	Proteobacteria	Gammaproteobacteria	Enterobacterales	Enterobacteriaceae	0.99846	28901.603	Salmonella enterica strain 1175_SENT
23	24	Citrobacter sp. MGH110	MGH110	Bacteria	Proteobacteria	Gammaproteobacteria	Enterobacterales	Enterobacteriaceae	0.99841	28901.603	Salmonella enterica strain 1175_SENT
24	25	Citrobacter freundii GTC 09629	GTC 09629	Bacteria	Proteobacteria	Gammaproteobacteria	Enterobacterales	Enterobacteriaceae	0.99837	28901.603	Salmonella enterica strain 1175_SENT
25	26	Citrobacter freundii UCI 32	UCI 32	Bacteria	Proteobacteria	Gammaproteobacteria	Enterobacterales	Enterobacteriaceae	0.99832	28901.603	Salmonella enterica strain 1175_SENT
26	27	Citrobacter freundii UCI 31	UCI 31	Bacteria	Proteobacteria	Gammaproteobacteria	Enterobacterales	Enterobacteriaceae	0.99832	28901.603	Salmonella enterica strain 1175_SENT
27	28	Citrobacter freundii (GCA_001022275) CAV1741	CAV1741	Bacteria	Proteobacteria	Gammaproteobacteria	Enterobacterales	Enterobacteriaceae	0.99832	28901.603	Salmonella enterica strain 1175_SENT
28	29	Citrobacter sp. MGH99	MGH99	Bacteria	Proteobacteria	Gammaproteobacteria	Enterobacterales	Enterobacteriaceae	0.99822	28901.603	Salmonella enterica strain 1175_SENT
29	30	Citrobacter sp. BIDMC107	BIDMC107	Bacteria	Proteobacteria	Gammaproteobacteria	Enterobacterales	Enterobacteriaceae	0.99814	28901.603	Salmonella enterica strain 1175_SENT
30	31	Citrobacter freundii 4_7_47CFAA	4_7_47CFAA	Bacteria	Proteobacteria	Gammaproteobacteria	Enterobacterales	Enterobacteriaceae	0.99807	28901.603	Salmonella enterica strain 1175_SENT
31	32	Citrobacter freundii (GCA_000783755) FDAARGOS_73	FDAARGOS_73	Bacteria	Proteobacteria	Gammaproteobacteria	Enterobacterales	Enterobacteriaceae	0.99807	28901.603	Salmonella enterica strain 1175_SENT
32	33	Citrobacter freundii (GCA_001022155) CAV1321	CAV1321	Bacteria	Proteobacteria	Gammaproteobacteria	Enterobacterales	Enterobacteriaceae	0.99806	28901.603	Salmonella enterica strain 1175_SENT
33	34	Citrobacter sp. BIDMC108	BIDMC108	Bacteria	Proteobacteria	Gammaproteobacteria	Enterobacterales	Enterobacteriaceae	0.99798	28901.603	Salmonella enterica strain 1175_SENT
34	35	Citrobacter sp. 30_2	30_2	Bacteria	Proteobacteria	Gammaproteobacteria	Enterobacterales	Enterobacteriaceae	0.99796	28901.603	Salmonella enterica strain 1175_SENT
35	36	Citrobacter freundii CFNIH1	CFNIH1	Bacteria	Proteobacteria	Gammaproteobacteria	Enterobacterales	Enterobacteriaceae	0.99792	28901.603	Salmonella enterica strain 1175_SENT
36	37	Escherichia coli ISC11	ISC11	Bacteria	Proteobacteria	Gammaproteobacteria	Enterobacterales	Enterobacteriaceae	0.99791	28901.603	Salmonella enterica strain 1175_SENT
37	38	Citrobacter freundii (GCA_000937455) MRSN 11938	MRSN 11938	Bacteria	Proteobacteria	Gammaproteobacteria	Enterobacterales	Enterobacteriaceae	0.99783	28901.603	Salmonella enterica strain 1175_SENT
38	39	Citrobacter sp. MGH105	MGH105	Bacteria	Proteobacteria	Gammaproteobacteria	Enterobacterales	Enterobacteriaceae	0.99776	28901.603	Salmonella enterica strain 1175_SENT
39	40	Citrobacter freundii (GCA_001702455) B38	B38	Bacteria	Proteobacteria	Gammaproteobacteria	Enterobacterales	Enterobacteriaceae	0.99769	28901.603	Salmonella enterica strain 1175_SENT
40	41	Citrobacter sp. MGH103	MGH103	Bacteria	Proteobacteria	Gammaproteobacteria	Enterobacterales	Enterobacteriaceae	0.99767	28901.603	Salmonella enterica strain 1175_SENT
41	42	Enterobacter cloacae (GCA_900077125) e438	e438	Bacteria	Proteobacteria	Gammaproteobacteria	Enterobacterales	Enterobacteriaceae	0.9976	28901.603	Salmonella enterica strain 1175_SENT
42	43	Citrobacter sp. MGH109	MGH109	Bacteria	Proteobacteria	Gammaproteobacteria	Enterobacterales	Enterobacteriaceae	0.99744	28901.603	Salmonella enterica strain 1175_SENT
43	44	Citrobacter freundii (GCA_000937505) MRSN 12115	MRSN 12115	Bacteria	Proteobacteria	Gammaproteobacteria	Enterobacterales	Enterobacteriaceae	0.99736	28901.603	Salmonella enterica strain 1175_SENT
44	45	Citrobacter freundii (GCA_001317155) 953086287	953086287	Bacteria	Proteobacteria	Gammaproteobacteria	Enterobacterales	Enterobacteriaceae	0.99732	28901.603	Salmonella enterica strain 1175_SENT
45	46	Citrobacter freundii (GCA_001317135) ST63:944526466	ST63:944526466	Bacteria	Proteobacteria	Gammaproteobacteria	Enterobacterales	Enterobacteriaceae	0.99725	28901.603	Salmonella enterica strain 1175_SENT
46	47	Citrobacter pasteurii CIP 55.13	CIP 55.13	Bacteria	Proteobacteria	Gammaproteobacteria	Enterobacterales	Enterobacteriaceae	0.99718	28901.603	Salmonella enterica strain 1175_SENT
47	48	Citrobacter sp. MGH100	MGH100	Bacteria	Proteobacteria	Gammaproteobacteria	Enterobacterales	Enterobacteriaceae	0.99679	28901.603	Salmonella enterica strain 1175_SENT
48	49	Citrobacter freundii (GCA_001316675) ST62:944112508	ST62:944112508	Bacteria	Proteobacteria	Gammaproteobacteria	Enterobacterales	Enterobacteriaceae	0.99609	28901.603	Salmonella enterica strain 1175_SENT
49	50	Citrobacter youngae ATCC 29220	ATCC 29220	Bacteria	Proteobacteria	Gammaproteobacteria	Enterobacterales	Enterobacteriaceae	0.99433	28901.603	Salmonella enterica strain 1175_SENT
50	51	Shigella flexneri 1235-66	1235-66	Bacteria	Proteobacteria	Gammaproteobacteria	Enterobacterales	Enterobacteriaceae	0.99215	28901.603	Salmonella enterica strain 1175_SENT
51	52	Citrobacter sp. MGH106	MGH106	Bacteria	Proteobacteria	Gammaproteobacteria	Enterobacterales	Enterobacteriaceae	0.9884	28901.603	Salmonella enterica strain 1175_SENT
52	53	Citrobacter farmeri GTC 1319	GTC 1319	Bacteria	Proteobacteria	Gammaproteobacteria	Enterobacterales	Enterobacteriaceae	0.98766	28901.603	Salmonella enterica strain 1175_SENT
53	54	Vibrio parahaemolyticus (GCA_000978665) Vp103	Vp103	Bacteria	Proteobacteria	Gammaproteobacteria	Vibrionales	Vibrionaceae	0.98739	28901.603	Salmonella enterica strain 1175_SENT
54	55	Citrobacter amalonaticus (GCA_001276125) YG8	YG8	Bacteria	Proteobacteria	Gammaproteobacteria	Enterobacterales	Enterobacteriaceae	0.98738	28901.603	Salmonella enterica strain 1175_SENT
55	56	Citrobacter amalonaticus (GCA_001276105) YG6	YG6	Bacteria	Proteobacteria	Gammaproteobacteria	Enterobacterales	Enterobacteriaceae	0.98736	28901.603	Salmonella enterica strain 1175_SENT
56	57	Citrobacter sp. MGH 55	MGH 55	Bacteria	Proteobacteria	Gammaproteobacteria	Enterobacterales	Enterobacteriaceae	0.9873	28901.603	Salmonella enterica strain 1175_SENT
57	58	Citrobacter amalonaticus L8A	L8A	Bacteria	Proteobacteria	Gammaproteobacteria	Enterobacterales	Enterobacteriaceae	0.98729	28901.603	Salmonella enterica strain 1175_SENT
58	59	Citrobacter amalonaticus (GCA_001471655) FDAARGOS_166	FDAARGOS_166	Bacteria	Proteobacteria	Gammaproteobacteria	Enterobacterales	Enterobacteriaceae	0.98727	28901.603	Salmonella enterica strain 1175_SENT
59	60	Vibrio parahaemolyticus (GCA_001006405) Vp152	Vp152	Bacteria	Proteobacteria	Gammaproteobacteria	Vibrionales	Vibrionaceae	0.98715	28901.603	Salmonella enterica strain 1175_SENT
60	61	Citrobacter amalonaticus Y19	Y19	Bacteria	Proteobacteria	Gammaproteobacteria	Enterobacterales	Enterobacteriaceae	0.98621	28901.603	Salmonella enterica strain 1175_SENT
61	62	Escherichia coli KTE108	KTE108	Bacteria	Proteobacteria	Gammaproteobacteria	Enterobacterales	Enterobacteriaceae	0.98056	28901.603	Salmonella enterica strain 1175_SENT
62	63	Escherichia coli KTE64	KTE64	Bacteria	Proteobacteria	Gammaproteobacteria	Enterobacterales	Enterobacteriaceae	0.98042	28901.603	Salmonella enterica strain 1175_SENT
63	64	Escherichia coli 2-156-04_S4_C2	2-156-04_S4_C2	Bacteria	Proteobacteria	Gammaproteobacteria	Enterobacterales	Enterobacteriaceae	0.98006	28901.603	Salmonella enterica strain 1175_SENT
64	65	Escherichia coli (GCA_001309455) AW1.7	AW1.7	Bacteria	Proteobacteria	Gammaproteobacteria	Enterobacterales	Enterobacteriaceae	0.97987	28901.603	Salmonella enterica strain 1175_SENT
65	66	Escherichia coli (GCA_001309475) AW1.7-delta-pHR1	AW1.7-delta-pHR1	Bacteria	Proteobacteria	Gammaproteobacteria	Enterobacterales	Enterobacteriaceae	0.97983	28901.603	Salmonella enterica strain 1175_SENT
66	67	Escherichia coli KTE107	KTE107	Bacteria	Proteobacteria	Gammaproteobacteria	Enterobacterales	Enterobacteriaceae	0.9797	28901.603	Salmonella enterica strain 1175_SENT
67	68	Escherichia coli KTE234	KTE234	Bacteria	Proteobacteria	Gammaproteobacteria	Enterobacterales	Enterobacteriaceae	0.97965	28901.603	Salmonella enterica strain 1175_SENT
68	69	Escherichia coli 541-15	541-15	Bacteria	Proteobacteria	Gammaproteobacteria	Enterobacterales	Enterobacteriaceae	0.97961	28901.603	Salmonella enterica strain 1175_SENT
69	70	Escherichia coli KTE100	KTE100	Bacteria	Proteobacteria	Gammaproteobacteria	Enterobacterales	Enterobacteriaceae	0.97955	28901.603	Salmonella enterica strain 1175_SENT
70	71	Escherichia coli 2-210-07_S1_C3	2-210-07_S1_C3	Bacteria	Proteobacteria	Gammaproteobacteria	Enterobacterales	Enterobacteriaceae	0.97942	28901.603	Salmonella enterica strain 1175_SENT
71	72	Escherichia coli UMEA 3240-1	UMEA 3240-1	Bacteria	Proteobacteria	Gammaproteobacteria	Enterobacterales	Enterobacteriaceae	0.97932	28901.603	Salmonella enterica strain 1175_SENT
72	73	Escherichia coli UMEA 3052-1	UMEA 3052-1	Bacteria	Proteobacteria	Gammaproteobacteria	Enterobacterales	Enterobacteriaceae	0.9793	28901.603	Salmonella enterica strain 1175_SENT
73	74	Escherichia coli (GCA_001309535) DM18-3	DM18-3	Bacteria	Proteobacteria	Gammaproteobacteria	Enterobacterales	Enterobacteriaceae	0.9793	28901.603	Salmonella enterica strain 1175_SENT
74	75	Escherichia coli 909945-2	909945-2	Bacteria	Proteobacteria	Gammaproteobacteria	Enterobacterales	Enterobacteriaceae	0.97929	28901.603	Salmonella enterica strain 1175_SENT
75	76	Escherichia coli G3/10	G3/10	Bacteria	Proteobacteria	Gammaproteobacteria	Enterobacterales	Enterobacteriaceae	0.97926	28901.603	Salmonella enterica strain 1175_SENT
76	77	Escherichia coli 541-1	541-1	Bacteria	Proteobacteria	Gammaproteobacteria	Enterobacterales	Enterobacteriaceae	0.97925	28901.603	Salmonella enterica strain 1175_SENT
77	78	Escherichia coli 2-210-07_S1_C2	2-210-07_S1_C2	Bacteria	Proteobacteria	Gammaproteobacteria	Enterobacterales	Enterobacteriaceae	0.97923	28901.603	Salmonella enterica strain 1175_SENT
78	79	Escherichia coli (GCA_001309485) AW1.3	AW1.3	Bacteria	Proteobacteria	Gammaproteobacteria	Enterobacterales	Enterobacteriaceae	0.97923	28901.603	Salmonella enterica strain 1175_SENT
79	80	Escherichia coli P0301867.3	P0301867.3	Bacteria	Proteobacteria	Gammaproteobacteria	Enterobacterales	Enterobacteriaceae	0.97919	28901.603	Salmonella enterica strain 1175_SENT
80	81	Escherichia coli UMEA 4076-1	UMEA 4076-1	Bacteria	Proteobacteria	Gammaproteobacteria	Enterobacterales	Enterobacteriaceae	0.97918	28901.603	Salmonella enterica strain 1175_SENT
81	82	Escherichia coli P0301867.7	P0301867.7	Bacteria	Proteobacteria	Gammaproteobacteria	Enterobacterales	Enterobacteriaceae	0.97915	28901.603	Salmonella enterica strain 1175_SENT
82	83	Escherichia coli KTE13	KTE13	Bacteria	Proteobacteria	Gammaproteobacteria	Enterobacterales	Enterobacteriaceae	0.97915	28901.603	Salmonella enterica strain 1175_SENT
83	84	Escherichia coli KTE12	KTE12	Bacteria	Proteobacteria	Gammaproteobacteria	Enterobacterales	Enterobacteriaceae	0.97914	28901.603	Salmonella enterica strain 1175_SENT
84	85	Escherichia coli P0301867.11	P0301867.11	Bacteria	Proteobacteria	Gammaproteobacteria	Enterobacterales	Enterobacteriaceae	0.97913	28901.603	Salmonella enterica strain 1175_SENT
85	86	Escherichia coli 174750	174750	Bacteria	Proteobacteria	Gammaproteobacteria	Enterobacterales	Enterobacteriaceae	0.97911	28901.603	Salmonella enterica strain 1175_SENT
86	87	Escherichia coli str. CS04	CS04	Bacteria	Proteobacteria	Gammaproteobacteria	Enterobacterales	Enterobacteriaceae	0.97911	28901.603	Salmonella enterica strain 1175_SENT
87	88	Escherichia coli P0301867.4	P0301867.4	Bacteria	Proteobacteria	Gammaproteobacteria	Enterobacterales	Enterobacteriaceae	0.97909	28901.603	Salmonella enterica strain 1175_SENT
88	89	Escherichia coli 2-474-04_S1_C1	2-474-04_S1_C1	Bacteria	Proteobacteria	Gammaproteobacteria	Enterobacterales	Enterobacteriaceae	0.97908	28901.603	Salmonella enterica strain 1175_SENT
89	90	Escherichia coli BIDMC 43b	BIDMC 43b	Bacteria	Proteobacteria	Gammaproteobacteria	Enterobacterales	Enterobacteriaceae	0.97907	28901.603	Salmonella enterica strain 1175_SENT
90	91	Escherichia coli 536	536	Bacteria	Proteobacteria	Gammaproteobacteria	Enterobacterales	Enterobacteriaceae	0.97906	28901.603	Salmonella enterica strain 1175_SENT
91	92	Escherichia coli KTE10	KTE10	Bacteria	Proteobacteria	Gammaproteobacteria	Enterobacterales	Enterobacteriaceae	0.97906	28901.603	Salmonella enterica strain 1175_SENT
92	93	Escherichia coli BIDMC 82	BIDMC 82	Bacteria	Proteobacteria	Gammaproteobacteria	Enterobacterales	Enterobacteriaceae	0.97905	28901.603	Salmonella enterica strain 1175_SENT
93	94	Escherichia coli KTE40	KTE40	Bacteria	Proteobacteria	Gammaproteobacteria	Enterobacterales	Enterobacteriaceae	0.97904	28901.603	Salmonella enterica strain 1175_SENT
94	95	Escherichia coli (GCA_001010195) M17 - 1	M17 - 1	Bacteria	Proteobacteria	Gammaproteobacteria	Enterobacterales	Enterobacteriaceae	0.97903	28901.603	Salmonella enterica strain 1175_SENT
95	96	Escherichia coli P0301867.2	P0301867.2	Bacteria	Proteobacteria	Gammaproteobacteria	Enterobacterales	Enterobacteriaceae	0.97902	28901.603	Salmonella enterica strain 1175_SENT
96	97	Escherichia coli BIDMC 43a	BIDMC 43a	Bacteria	Proteobacteria	Gammaproteobacteria	Enterobacterales	Enterobacteriaceae	0.97898	28901.603	Salmonella enterica strain 1175_SENT
97	98	Escherichia coli str. CS05	CS05	Bacteria	Proteobacteria	Gammaproteobacteria	Enterobacterales	Enterobacteriaceae	0.97897	28901.603	Salmonella enterica strain 1175_SENT
98	99	Escherichia coli BIDMC 15	BIDMC 15	Bacteria	Proteobacteria	Gammaproteobacteria	Enterobacterales	Enterobacteriaceae	0.97896	28901.603	Salmonella enterica strain 1175_SENT
99	100	Escherichia coli (GCA_001419925) 166	166	Bacteria	Proteobacteria	Gammaproteobacteria	Enterobacterales	Enterobacteriaceae	0.97895	28901.603	Salmonella enterica strain 1175_SENT

## Sheet: CFSAN044910
	Pos.	Species	Strain	Domain	Phylum	Class	Order	Family	Z-Score	Genome ID	Strain Name
0	1	Salmonella enterica subsp. diarizonae serovar 60:r:e,n,x,z15 str. 01-0170	01-0170	Bacteria	Proteobacteria	Gammaproteobacteria	Enterobacterales	Enterobacteriaceae	0.99979	1911137.3	Salmonella enterica subsp. diarizonae serovar 59:[k]:z35 strain CFSAN044910
1	2	Salmonella enterica subsp. enterica serovar Muenchen str. baa1594	baa1594	Bacteria	Proteobacteria	Gammaproteobacteria	Enterobacterales	Enterobacteriaceae	0.99907	1911137.3	Salmonella enterica subsp. diarizonae serovar 59:[k]:z35 strain CFSAN044910
2	3	Salmonella enterica (GCA_001474305) CVM 43768	CVM 43768	Bacteria	Proteobacteria	Gammaproteobacteria	Enterobacterales	Enterobacteriaceae	0.9987	1911137.3	Salmonella enterica subsp. diarizonae serovar 59:[k]:z35 strain CFSAN044910
3	4	Salmonella enterica subsp. enterica (GCA_001456375) F12M01383-1	F12M01383-1	Bacteria	Proteobacteria	Gammaproteobacteria	Enterobacterales	Enterobacteriaceae	0.99857	1911137.3	Salmonella enterica subsp. diarizonae serovar 59:[k]:z35 strain CFSAN044910
4	5	Salmonella enterica (GCA_001742445) CFSAN055411	CFSAN055411	Bacteria	Proteobacteria	Gammaproteobacteria	Enterobacterales	Enterobacteriaceae	0.99852	1911137.3	Salmonella enterica subsp. diarizonae serovar 59:[k]:z35 strain CFSAN044910
5	6	Salmonella enterica subsp. enterica serovar Heidelberg (GCA_001246805) CVM N51281	CVM N51281	Bacteria	Proteobacteria	Gammaproteobacteria	Enterobacterales	Enterobacteriaceae	0.99845	1911137.3	Salmonella enterica subsp. diarizonae serovar 59:[k]:z35 strain CFSAN044910
6	7	Salmonella enterica subsp. enterica serovar Gaminara str. ATCC BAA-711	ATCC BAA-711	Bacteria	Proteobacteria	Gammaproteobacteria	Enterobacterales	Enterobacteriaceae	0.99839	1911137.3	Salmonella enterica subsp. diarizonae serovar 59:[k]:z35 strain CFSAN044910
7	8	Salmonella enterica subsp. enterica serovar Bareilly str. CFSAN000220	CFSAN000220	Bacteria	Proteobacteria	Gammaproteobacteria	Enterobacterales	Enterobacteriaceae	0.99829	1911137.3	Salmonella enterica subsp. diarizonae serovar 59:[k]:z35 strain CFSAN044910
8	9	Salmonella enterica subsp. enterica serovar Schwarzengrund (GCA_001480895) CVM N39866	CVM N39866	Bacteria	Proteobacteria	Gammaproteobacteria	Enterobacterales	Enterobacteriaceae	0.99829	1911137.3	Salmonella enterica subsp. diarizonae serovar 59:[k]:z35 strain CFSAN044910
9	10	Salmonella enterica subsp. salamae serovar 58:l,z13,z28:z6 str. 00-0163	00-0163	Bacteria	Proteobacteria	Gammaproteobacteria	Enterobacterales	Enterobacteriaceae	0.99827	1911137.3	Salmonella enterica subsp. diarizonae serovar 59:[k]:z35 strain CFSAN044910
10	11	Salmonella enterica subsp. enterica serovar Gaminara str. SA20063285	SA20063285	Bacteria	Proteobacteria	Gammaproteobacteria	Enterobacterales	Enterobacteriaceae	0.99827	1911137.3	Salmonella enterica subsp. diarizonae serovar 59:[k]:z35 strain CFSAN044910
11	12	Salmonella enterica subsp. houtenae str. ATCC BAA-1581	ATCC BAA-1581	Bacteria	Proteobacteria	Gammaproteobacteria	Enterobacterales	Enterobacteriaceae	0.99823	1911137.3	Salmonella enterica subsp. diarizonae serovar 59:[k]:z35 strain CFSAN044910
12	13	Salmonella enterica subsp. enterica serovar Poona str. ATCC BAA-1673	ATCC BAA-1673	Bacteria	Proteobacteria	Gammaproteobacteria	Enterobacterales	Enterobacteriaceae	0.99821	1911137.3	Salmonella enterica subsp. diarizonae serovar 59:[k]:z35 strain CFSAN044910
13	14	Salmonella enterica subsp. enterica serovar Milwaukee str. SA19950795	SA19950795	Bacteria	Proteobacteria	Gammaproteobacteria	Enterobacterales	Enterobacteriaceae	0.99819	1911137.3	Salmonella enterica subsp. diarizonae serovar 59:[k]:z35 strain CFSAN044910
14	15	Salmonella enterica subsp. enterica serovar Typhimurium str. DT104 (GCA_001164125) CH9	CH9	Bacteria	Proteobacteria	Gammaproteobacteria	Enterobacterales	Enterobacteriaceae	0.99814	1911137.3	Salmonella enterica subsp. diarizonae serovar 59:[k]:z35 strain CFSAN044910
15	16	Salmonella enterica subsp. enterica serovar Schwarzengrund (GCA_001240275) CVM N43459	CVM N43459	Bacteria	Proteobacteria	Gammaproteobacteria	Enterobacterales	Enterobacteriaceae	0.99814	1911137.3	Salmonella enterica subsp. diarizonae serovar 59:[k]:z35 strain CFSAN044910
16	17	Salmonella enterica subsp. enterica serovar Schwarzengrund (GCA_001271815) CVM N47712	CVM N47712	Bacteria	Proteobacteria	Gammaproteobacteria	Enterobacterales	Enterobacteriaceae	0.99813	1911137.3	Salmonella enterica subsp. diarizonae serovar 59:[k]:z35 strain CFSAN044910
17	18	Salmonella enterica subsp. enterica serovar Schwarzengrund (GCA_001243745) CVM N47711	CVM N47711	Bacteria	Proteobacteria	Gammaproteobacteria	Enterobacterales	Enterobacteriaceae	0.99812	1911137.3	Salmonella enterica subsp. diarizonae serovar 59:[k]:z35 strain CFSAN044910
18	19	Salmonella enterica subsp. enterica serovar Schwarzengrund (GCA_001246985) CVM N51289	CVM N51289	Bacteria	Proteobacteria	Gammaproteobacteria	Enterobacterales	Enterobacteriaceae	0.99812	1911137.3	Salmonella enterica subsp. diarizonae serovar 59:[k]:z35 strain CFSAN044910
19	20	Salmonella enterica subsp. enterica serovar Rubislaw str. SA20030553	SA20030553	Bacteria	Proteobacteria	Gammaproteobacteria	Enterobacterales	Enterobacteriaceae	0.99812	1911137.3	Salmonella enterica subsp. diarizonae serovar 59:[k]:z35 strain CFSAN044910
20	21	Salmonella enterica (GCA_001473865) CVM 43832	CVM 43832	Bacteria	Proteobacteria	Gammaproteobacteria	Enterobacterales	Enterobacteriaceae	0.99812	1911137.3	Salmonella enterica subsp. diarizonae serovar 59:[k]:z35 strain CFSAN044910
21	22	Salmonella enterica subsp. enterica serovar Schwarzengrund (GCA_001241265) CVM N44700	CVM N44700	Bacteria	Proteobacteria	Gammaproteobacteria	Enterobacterales	Enterobacteriaceae	0.99811	1911137.3	Salmonella enterica subsp. diarizonae serovar 59:[k]:z35 strain CFSAN044910
22	23	Salmonella enterica subsp. enterica serovar Schwarzengrund (GCA_001246305) CVM N51257	CVM N51257	Bacteria	Proteobacteria	Gammaproteobacteria	Enterobacterales	Enterobacteriaceae	0.99811	1911137.3	Salmonella enterica subsp. diarizonae serovar 59:[k]:z35 strain CFSAN044910
23	24	Salmonella enterica subsp. enterica serovar Schwarzengrund (GCA_001246555) CVM N51267	CVM N51267	Bacteria	Proteobacteria	Gammaproteobacteria	Enterobacterales	Enterobacteriaceae	0.99811	1911137.3	Salmonella enterica subsp. diarizonae serovar 59:[k]:z35 strain CFSAN044910
24	25	Salmonella enterica subsp. enterica serovar Rubislaw str. A4-653	A4-653	Bacteria	Proteobacteria	Gammaproteobacteria	Enterobacterales	Enterobacteriaceae	0.9981	1911137.3	Salmonella enterica subsp. diarizonae serovar 59:[k]:z35 strain CFSAN044910
25	26	Salmonella enterica subsp. enterica serovar Schwarzengrund (GCA_001246375) CVM N51259	CVM N51259	Bacteria	Proteobacteria	Gammaproteobacteria	Enterobacterales	Enterobacteriaceae	0.9981	1911137.3	Salmonella enterica subsp. diarizonae serovar 59:[k]:z35 strain CFSAN044910
26	27	Salmonella enterica subsp. enterica serovar Heidelberg (GCA_001245005) CVM N48699	CVM N48699	Bacteria	Proteobacteria	Gammaproteobacteria	Enterobacterales	Enterobacteriaceae	0.99809	1911137.3	Salmonella enterica subsp. diarizonae serovar 59:[k]:z35 strain CFSAN044910
27	28	Salmonella enterica subsp. enterica serovar Typhimurium str. DT104 (GCA_001217605) V25	V25	Bacteria	Proteobacteria	Gammaproteobacteria	Enterobacterales	Enterobacteriaceae	0.99808	1911137.3	Salmonella enterica subsp. diarizonae serovar 59:[k]:z35 strain CFSAN044910
28	29	Salmonella enterica (GCA_001473345) CVM 43745	CVM 43745	Bacteria	Proteobacteria	Gammaproteobacteria	Enterobacterales	Enterobacteriaceae	0.99808	1911137.3	Salmonella enterica subsp. diarizonae serovar 59:[k]:z35 strain CFSAN044910
29	30	Salmonella enterica (GCA_001473785) CVM 43822	CVM 43822	Bacteria	Proteobacteria	Gammaproteobacteria	Enterobacterales	Enterobacteriaceae	0.99808	1911137.3	Salmonella enterica subsp. diarizonae serovar 59:[k]:z35 strain CFSAN044910
30	31	Salmonella enterica subsp. enterica (GCA_001456405) F12M01377	F12M01377	Bacteria	Proteobacteria	Gammaproteobacteria	Enterobacterales	Enterobacteriaceae	0.99807	1911137.3	Salmonella enterica subsp. diarizonae serovar 59:[k]:z35 strain CFSAN044910
31	32	Salmonella enterica subsp. enterica serovar Newport str. JS09102	JS09102	Bacteria	Proteobacteria	Gammaproteobacteria	Enterobacterales	Enterobacteriaceae	0.99806	1911137.3	Salmonella enterica subsp. diarizonae serovar 59:[k]:z35 strain CFSAN044910
32	33	Salmonella enterica subsp. enterica serovar Typhimurium str. DT104 (GCA_001216545) H44	H44	Bacteria	Proteobacteria	Gammaproteobacteria	Enterobacterales	Enterobacteriaceae	0.99806	1911137.3	Salmonella enterica subsp. diarizonae serovar 59:[k]:z35 strain CFSAN044910
33	34	Salmonella enterica (GCA_001474825) CVM 43810	CVM 43810	Bacteria	Proteobacteria	Gammaproteobacteria	Enterobacterales	Enterobacteriaceae	0.99806	1911137.3	Salmonella enterica subsp. diarizonae serovar 59:[k]:z35 strain CFSAN044910
34	35	Salmonella enterica subsp. enterica serovar Schwarzengrund (GCA_001245545) CVM N50434	CVM N50434	Bacteria	Proteobacteria	Gammaproteobacteria	Enterobacterales	Enterobacteriaceae	0.99805	1911137.3	Salmonella enterica subsp. diarizonae serovar 59:[k]:z35 strain CFSAN044910
35	36	Salmonella enterica subsp. enterica serovar Typhimurium str. DT104 (GCA_001172545) CH35	CH35	Bacteria	Proteobacteria	Gammaproteobacteria	Enterobacterales	Enterobacteriaceae	0.99804	1911137.3	Salmonella enterica subsp. diarizonae serovar 59:[k]:z35 strain CFSAN044910
36	37	Salmonella enterica subsp. enterica serovar Heidelberg (GCA_001241365) CVM N44707	CVM N44707	Bacteria	Proteobacteria	Gammaproteobacteria	Enterobacterales	Enterobacteriaceae	0.99804	1911137.3	Salmonella enterica subsp. diarizonae serovar 59:[k]:z35 strain CFSAN044910
37	38	Salmonella enterica subsp. enterica serovar Typhimurium str. DT104 (GCA_001218845) V23	V23	Bacteria	Proteobacteria	Gammaproteobacteria	Enterobacterales	Enterobacteriaceae	0.99803	1911137.3	Salmonella enterica subsp. diarizonae serovar 59:[k]:z35 strain CFSAN044910
38	39	Salmonella enterica subsp. enterica serovar Schwarzengrund (GCA_001480325) CVM N41734	CVM N41734	Bacteria	Proteobacteria	Gammaproteobacteria	Enterobacterales	Enterobacteriaceae	0.99803	1911137.3	Salmonella enterica subsp. diarizonae serovar 59:[k]:z35 strain CFSAN044910
39	40	Salmonella enterica subsp. enterica serovar Typhimurium str. DT104 (GCA_001095425) CH44	CH44	Bacteria	Proteobacteria	Gammaproteobacteria	Enterobacterales	Enterobacteriaceae	0.99801	1911137.3	Salmonella enterica subsp. diarizonae serovar 59:[k]:z35 strain CFSAN044910
40	41	Salmonella enterica subsp. enterica serovar Heidelberg (GCA_001478975) CVM N30683	CVM N30683	Bacteria	Proteobacteria	Gammaproteobacteria	Enterobacterales	Enterobacteriaceae	0.99801	1911137.3	Salmonella enterica subsp. diarizonae serovar 59:[k]:z35 strain CFSAN044910
41	42	Salmonella enterica subsp. enterica serovar Typhimurium str. DT104 (GCA_001131525) CH40	CH40	Bacteria	Proteobacteria	Gammaproteobacteria	Enterobacterales	Enterobacteriaceae	0.998	1911137.3	Salmonella enterica subsp. diarizonae serovar 59:[k]:z35 strain CFSAN044910
42	43	Salmonella enterica subsp. enterica serovar Typhimurium str. DT104 (GCA_001223405) V37	V37	Bacteria	Proteobacteria	Gammaproteobacteria	Enterobacterales	Enterobacteriaceae	0.998	1911137.3	Salmonella enterica subsp. diarizonae serovar 59:[k]:z35 strain CFSAN044910
43	44	Salmonella enterica subsp. enterica serovar Senftenberg (GCA_001479005) CVM N30685	CVM N30685	Bacteria	Proteobacteria	Gammaproteobacteria	Enterobacterales	Enterobacteriaceae	0.99799	1911137.3	Salmonella enterica subsp. diarizonae serovar 59:[k]:z35 strain CFSAN044910
44	45	Salmonella enterica (GCA_001474385) CVM 43773	CVM 43773	Bacteria	Proteobacteria	Gammaproteobacteria	Enterobacterales	Enterobacteriaceae	0.99798	1911137.3	Salmonella enterica subsp. diarizonae serovar 59:[k]:z35 strain CFSAN044910
45	46	Salmonella enterica subsp. enterica serovar Kentucky (GCA_001238265) CVM N43448	CVM N43448	Bacteria	Proteobacteria	Gammaproteobacteria	Enterobacterales	Enterobacteriaceae	0.99797	1911137.3	Salmonella enterica subsp. diarizonae serovar 59:[k]:z35 strain CFSAN044910
46	47	Salmonella enterica (GCA_001473885) CVM 43836	CVM 43836	Bacteria	Proteobacteria	Gammaproteobacteria	Enterobacterales	Enterobacteriaceae	0.99797	1911137.3	Salmonella enterica subsp. diarizonae serovar 59:[k]:z35 strain CFSAN044910
47	48	Salmonella enterica subsp. enterica serovar Derby (GCA_001478085) CVM N30705	CVM N30705	Bacteria	Proteobacteria	Gammaproteobacteria	Enterobacterales	Enterobacteriaceae	0.99796	1911137.3	Salmonella enterica subsp. diarizonae serovar 59:[k]:z35 strain CFSAN044910
48	49	Salmonella enterica subsp. enterica serovar Newport (GCA_001479995) CVM N38893	CVM N38893	Bacteria	Proteobacteria	Gammaproteobacteria	Enterobacterales	Enterobacteriaceae	0.99795	1911137.3	Salmonella enterica subsp. diarizonae serovar 59:[k]:z35 strain CFSAN044910
49	50	Salmonella enterica subsp. enterica serovar Kentucky str. 22694	22694	Bacteria	Proteobacteria	Gammaproteobacteria	Enterobacterales	Enterobacteriaceae	0.99794	1911137.3	Salmonella enterica subsp. diarizonae serovar 59:[k]:z35 strain CFSAN044910
50	51	Salmonella enterica subsp. enterica serovar Typhimurium var. Copenhagen str. 0084	0084	Bacteria	Proteobacteria	Gammaproteobacteria	Enterobacterales	Enterobacteriaceae	0.99794	1911137.3	Salmonella enterica subsp. diarizonae serovar 59:[k]:z35 strain CFSAN044910
51	52	Salmonella enterica subsp. enterica serovar Kentucky (GCA_001238285) CVM N43450	CVM N43450	Bacteria	Proteobacteria	Gammaproteobacteria	Enterobacterales	Enterobacteriaceae	0.99794	1911137.3	Salmonella enterica subsp. diarizonae serovar 59:[k]:z35 strain CFSAN044910
52	53	Salmonella enterica subsp. enterica serovar Kentucky (GCA_001241395) CVM N44708	CVM N44708	Bacteria	Proteobacteria	Gammaproteobacteria	Enterobacterales	Enterobacteriaceae	0.99794	1911137.3	Salmonella enterica subsp. diarizonae serovar 59:[k]:z35 strain CFSAN044910
53	54	Salmonella enterica subsp. enterica serovar Kentucky (GCA_001480405) CVM N42233	CVM N42233	Bacteria	Proteobacteria	Gammaproteobacteria	Enterobacterales	Enterobacteriaceae	0.99794	1911137.3	Salmonella enterica subsp. diarizonae serovar 59:[k]:z35 strain CFSAN044910
54	55	Salmonella enterica subsp. enterica serovar Kentucky (GCA_001480755) CVM N42521	CVM N42521	Bacteria	Proteobacteria	Gammaproteobacteria	Enterobacterales	Enterobacteriaceae	0.99794	1911137.3	Salmonella enterica subsp. diarizonae serovar 59:[k]:z35 strain CFSAN044910
55	56	Salmonella enterica subsp. enterica serovar Heidelberg str. N15757	N15757	Bacteria	Proteobacteria	Gammaproteobacteria	Enterobacterales	Enterobacteriaceae	0.99793	1911137.3	Salmonella enterica subsp. diarizonae serovar 59:[k]:z35 strain CFSAN044910
56	57	Salmonella enterica subsp. enterica serovar Kentucky (GCA_001480045) CVM N38909	CVM N38909	Bacteria	Proteobacteria	Gammaproteobacteria	Enterobacterales	Enterobacteriaceae	0.99793	1911137.3	Salmonella enterica subsp. diarizonae serovar 59:[k]:z35 strain CFSAN044910
57	58	Salmonella enterica subsp. enterica serovar Heidelberg str. N30678	N30678	Bacteria	Proteobacteria	Gammaproteobacteria	Enterobacterales	Enterobacteriaceae	0.99792	1911137.3	Salmonella enterica subsp. diarizonae serovar 59:[k]:z35 strain CFSAN044910
58	59	Salmonella enterica subsp. enterica serovar Typhimurium str. DT104 (GCA_001218505) V54	V54	Bacteria	Proteobacteria	Gammaproteobacteria	Enterobacterales	Enterobacteriaceae	0.99792	1911137.3	Salmonella enterica subsp. diarizonae serovar 59:[k]:z35 strain CFSAN044910
59	60	Salmonella enterica subsp. enterica serovar Typhimurium str. DT104 (GCA_001220585) V57	V57	Bacteria	Proteobacteria	Gammaproteobacteria	Enterobacterales	Enterobacteriaceae	0.99792	1911137.3	Salmonella enterica subsp. diarizonae serovar 59:[k]:z35 strain CFSAN044910
60	61	Salmonella enterica subsp. enterica serovar Newport str. CVM 4176	CVM 4176	Bacteria	Proteobacteria	Gammaproteobacteria	Enterobacterales	Enterobacteriaceae	0.99791	1911137.3	Salmonella enterica subsp. diarizonae serovar 59:[k]:z35 strain CFSAN044910
61	62	Salmonella enterica subsp. enterica serovar I 8,20:-:z6 CVM N43471	CVM N43471	Bacteria	Proteobacteria	Gammaproteobacteria	Enterobacterales	Enterobacteriaceae	0.99791	1911137.3	Salmonella enterica subsp. diarizonae serovar 59:[k]:z35 strain CFSAN044910
62	63	Salmonella enterica (GCA_001473425) CVM 43765	CVM 43765	Bacteria	Proteobacteria	Gammaproteobacteria	Enterobacterales	Enterobacteriaceae	0.99791	1911137.3	Salmonella enterica subsp. diarizonae serovar 59:[k]:z35 strain CFSAN044910
63	64	Salmonella enterica subsp. enterica serovar Schwarzengrund (GCA_001478525) CVM N41900	CVM N41900	Bacteria	Proteobacteria	Gammaproteobacteria	Enterobacterales	Enterobacteriaceae	0.99791	1911137.3	Salmonella enterica subsp. diarizonae serovar 59:[k]:z35 strain CFSAN044910
64	65	Salmonella enterica subsp. enterica serovar Infantis str. 119944	119944	Bacteria	Proteobacteria	Gammaproteobacteria	Enterobacterales	Enterobacteriaceae	0.9979	1911137.3	Salmonella enterica subsp. diarizonae serovar 59:[k]:z35 strain CFSAN044910
65	66	Salmonella enterica subsp. enterica serovar Typhimurium (GCA_001295415) ST2850	ST2850	Bacteria	Proteobacteria	Gammaproteobacteria	Enterobacterales	Enterobacteriaceae	0.9979	1911137.3	Salmonella enterica subsp. diarizonae serovar 59:[k]:z35 strain CFSAN044910
66	67	Salmonella enterica subsp. enterica (GCA_001456395) F12M01383-2	F12M01383-2	Bacteria	Proteobacteria	Gammaproteobacteria	Enterobacterales	Enterobacteriaceae	0.99789	1911137.3	Salmonella enterica subsp. diarizonae serovar 59:[k]:z35 strain CFSAN044910
67	68	Salmonella enterica (GCA_001474065) CVM 43750	CVM 43750	Bacteria	Proteobacteria	Gammaproteobacteria	Enterobacterales	Enterobacteriaceae	0.99789	1911137.3	Salmonella enterica subsp. diarizonae serovar 59:[k]:z35 strain CFSAN044910
68	69	Salmonella enterica subsp. enterica serovar Kentucky ABB07-SB3057-2	ABB07-SB3057-2	Bacteria	Proteobacteria	Gammaproteobacteria	Enterobacterales	Enterobacteriaceae	0.99788	1911137.3	Salmonella enterica subsp. diarizonae serovar 59:[k]:z35 strain CFSAN044910
69	70	Salmonella enterica subsp. enterica serovar Kentucky (GCA_001246665) CVM N51273	CVM N51273	Bacteria	Proteobacteria	Gammaproteobacteria	Enterobacterales	Enterobacteriaceae	0.99788	1911137.3	Salmonella enterica subsp. diarizonae serovar 59:[k]:z35 strain CFSAN044910
70	71	Salmonella enterica subsp. enterica serovar Typhi (GCA_001158005) A378	A378	Bacteria	Proteobacteria	Gammaproteobacteria	Enterobacterales	Enterobacteriaceae	0.99787	1911137.3	Salmonella enterica subsp. diarizonae serovar 59:[k]:z35 strain CFSAN044910
71	72	Salmonella enterica subsp. enterica serovar Kentucky (GCA_001240565) CVM N43478	CVM N43478	Bacteria	Proteobacteria	Gammaproteobacteria	Enterobacterales	Enterobacteriaceae	0.99787	1911137.3	Salmonella enterica subsp. diarizonae serovar 59:[k]:z35 strain CFSAN044910
72	73	Salmonella enterica (GCA_001275205) FCUN156CA	FCUN156CA	Bacteria	Proteobacteria	Gammaproteobacteria	Enterobacterales	Enterobacteriaceae	0.99787	1911137.3	Salmonella enterica subsp. diarizonae serovar 59:[k]:z35 strain CFSAN044910
73	74	Salmonella enterica subsp. enterica serovar Typhi (GCA_001082805) A267	A267	Bacteria	Proteobacteria	Gammaproteobacteria	Enterobacterales	Enterobacteriaceae	0.99786	1911137.3	Salmonella enterica subsp. diarizonae serovar 59:[k]:z35 strain CFSAN044910
74	75	Salmonella enterica (GCA_001475175) CVM 43846	CVM 43846	Bacteria	Proteobacteria	Gammaproteobacteria	Enterobacterales	Enterobacteriaceae	0.99786	1911137.3	Salmonella enterica subsp. diarizonae serovar 59:[k]:z35 strain CFSAN044910
75	76	Salmonella enterica subsp. enterica serovar Kentucky str. 29166	29166	Bacteria	Proteobacteria	Gammaproteobacteria	Enterobacterales	Enterobacteriaceae	0.99785	1911137.3	Salmonella enterica subsp. diarizonae serovar 59:[k]:z35 strain CFSAN044910
76	77	Salmonella enterica subsp. enterica serovar Typhi (GCA_001117145) 72-1258	72-1258	Bacteria	Proteobacteria	Gammaproteobacteria	Enterobacterales	Enterobacteriaceae	0.99785	1911137.3	Salmonella enterica subsp. diarizonae serovar 59:[k]:z35 strain CFSAN044910
77	78	Salmonella enterica subsp. enterica serovar Typhimurium str. DT104 (GCA_001125725) CH14	CH14	Bacteria	Proteobacteria	Gammaproteobacteria	Enterobacterales	Enterobacteriaceae	0.99785	1911137.3	Salmonella enterica subsp. diarizonae serovar 59:[k]:z35 strain CFSAN044910
78	79	Salmonella enterica subsp. enterica serovar Typhimurium str. DT104 (GCA_001219645) V56	V56	Bacteria	Proteobacteria	Gammaproteobacteria	Enterobacterales	Enterobacteriaceae	0.99785	1911137.3	Salmonella enterica subsp. diarizonae serovar 59:[k]:z35 strain CFSAN044910
79	80	Salmonella enterica subsp. enterica serovar Typhimurium str. DT104 (GCA_001220365) EWH2	EWH2	Bacteria	Proteobacteria	Gammaproteobacteria	Enterobacterales	Enterobacteriaceae	0.99785	1911137.3	Salmonella enterica subsp. diarizonae serovar 59:[k]:z35 strain CFSAN044910
80	81	Salmonella enterica subsp. enterica serovar Schwarzengrund (GCA_001240625) CVM N43479	CVM N43479	Bacteria	Proteobacteria	Gammaproteobacteria	Enterobacterales	Enterobacteriaceae	0.99785	1911137.3	Salmonella enterica subsp. diarizonae serovar 59:[k]:z35 strain CFSAN044910
81	82	Salmonella enterica (GCA_001473505) CVM 43778	CVM 43778	Bacteria	Proteobacteria	Gammaproteobacteria	Enterobacterales	Enterobacteriaceae	0.99785	1911137.3	Salmonella enterica subsp. diarizonae serovar 59:[k]:z35 strain CFSAN044910
82	83	Salmonella enterica subsp. enterica serovar I 4,[5],12:i:- (GCA_001479815) CVM N38855	CVM N38855	Bacteria	Proteobacteria	Gammaproteobacteria	Enterobacterales	Enterobacteriaceae	0.99785	1911137.3	Salmonella enterica subsp. diarizonae serovar 59:[k]:z35 strain CFSAN044910
83	84	Salmonella enterica subsp. enterica serovar Typhimurium str. DT104 (GCA_001116925) CH19	CH19	Bacteria	Proteobacteria	Gammaproteobacteria	Enterobacterales	Enterobacteriaceae	0.99784	1911137.3	Salmonella enterica subsp. diarizonae serovar 59:[k]:z35 strain CFSAN044910
84	85	Salmonella enterica subsp. enterica serovar Kentucky (GCA_001245195) CVM N48711	CVM N48711	Bacteria	Proteobacteria	Gammaproteobacteria	Enterobacterales	Enterobacteriaceae	0.99784	1911137.3	Salmonella enterica subsp. diarizonae serovar 59:[k]:z35 strain CFSAN044910
85	86	Salmonella enterica subsp. enterica serovar Typhi (GCA_001357555) 07-702	07-702	Bacteria	Proteobacteria	Gammaproteobacteria	Enterobacterales	Enterobacteriaceae	0.99784	1911137.3	Salmonella enterica subsp. diarizonae serovar 59:[k]:z35 strain CFSAN044910
86	87	Salmonella enterica subsp. enterica serovar Typhimurium (GCA_001477805) CVM N29338	CVM N29338	Bacteria	Proteobacteria	Gammaproteobacteria	Enterobacterales	Enterobacteriaceae	0.99784	1911137.3	Salmonella enterica subsp. diarizonae serovar 59:[k]:z35 strain CFSAN044910
87	88	Salmonella enterica subsp. enterica serovar Typhimurium var. 5- (GCA_001478445) CVM N38944	CVM N38944	Bacteria	Proteobacteria	Gammaproteobacteria	Enterobacterales	Enterobacteriaceae	0.99784	1911137.3	Salmonella enterica subsp. diarizonae serovar 59:[k]:z35 strain CFSAN044910
88	89	Salmonella enterica subsp. enterica serovar Typhimurium str. 34502	34502	Bacteria	Proteobacteria	Gammaproteobacteria	Enterobacterales	Enterobacteriaceae	0.99783	1911137.3	Salmonella enterica subsp. diarizonae serovar 59:[k]:z35 strain CFSAN044910
89	90	Salmonella enterica subsp. enterica serovar Typhimurium (GCA_000973885) SALH-394-2	SALH-394-2	Bacteria	Proteobacteria	Gammaproteobacteria	Enterobacterales	Enterobacteriaceae	0.99783	1911137.3	Salmonella enterica subsp. diarizonae serovar 59:[k]:z35 strain CFSAN044910
90	91	Salmonella enterica subsp. enterica (GCA_000806945) CFSAN024767	CFSAN024767	Bacteria	Proteobacteria	Gammaproteobacteria	Enterobacterales	Enterobacteriaceae	0.99782	1911137.3	Salmonella enterica subsp. diarizonae serovar 59:[k]:z35 strain CFSAN044910
91	92	Salmonella enterica subsp. enterica serovar Kentucky (GCA_001242015) CVM N45412	CVM N45412	Bacteria	Proteobacteria	Gammaproteobacteria	Enterobacterales	Enterobacteriaceae	0.99782	1911137.3	Salmonella enterica subsp. diarizonae serovar 59:[k]:z35 strain CFSAN044910
92	93	Salmonella enterica subsp. enterica serovar Typhi (GCA_001357455) 04-7620	04-7620	Bacteria	Proteobacteria	Gammaproteobacteria	Enterobacterales	Enterobacteriaceae	0.99782	1911137.3	Salmonella enterica subsp. diarizonae serovar 59:[k]:z35 strain CFSAN044910
93	94	Salmonella enterica subsp. enterica serovar Typhi (GCA_001357495) 06-5029	06-5029	Bacteria	Proteobacteria	Gammaproteobacteria	Enterobacterales	Enterobacteriaceae	0.99782	1911137.3	Salmonella enterica subsp. diarizonae serovar 59:[k]:z35 strain CFSAN044910
94	95	Salmonella enterica subsp. enterica serovar Typhi (GCA_001357775) IPCL	IPCL	Bacteria	Proteobacteria	Gammaproteobacteria	Enterobacterales	Enterobacteriaceae	0.99782	1911137.3	Salmonella enterica subsp. diarizonae serovar 59:[k]:z35 strain CFSAN044910
95	96	Salmonella enterica subsp. enterica serovar Kentucky (GCA_001480695) CVM N42500	CVM N42500	Bacteria	Proteobacteria	Gammaproteobacteria	Enterobacterales	Enterobacteriaceae	0.99782	1911137.3	Salmonella enterica subsp. diarizonae serovar 59:[k]:z35 strain CFSAN044910
96	97	Salmonella enterica subsp. enterica serovar Typhi (GCA_001357575) 07-3108	07-3108	Bacteria	Proteobacteria	Gammaproteobacteria	Enterobacterales	Enterobacteriaceae	0.99781	1911137.3	Salmonella enterica subsp. diarizonae serovar 59:[k]:z35 strain CFSAN044910
97	98	Salmonella enterica subsp. enterica serovar Typhi (GCA_001357795) IPCO	IPCO	Bacteria	Proteobacteria	Gammaproteobacteria	Enterobacterales	Enterobacteriaceae	0.99781	1911137.3	Salmonella enterica subsp. diarizonae serovar 59:[k]:z35 strain CFSAN044910
98	99	Salmonella enterica (GCA_001473385) CVM 43757	CVM 43757	Bacteria	Proteobacteria	Gammaproteobacteria	Enterobacterales	Enterobacteriaceae	0.99781	1911137.3	Salmonella enterica subsp. diarizonae serovar 59:[k]:z35 strain CFSAN044910
99	100	Salmonella enterica subsp. enterica serovar Typhimurium (GCA_001480485) CVM N42450	CVM N42450	Bacteria	Proteobacteria	Gammaproteobacteria	Enterobacterales	Enterobacteriaceae	0.99781	1911137.3	Salmonella enterica subsp. diarizonae serovar 59:[k]:z35 strain CFSAN044910

## Sheet: HMSC13B08
	Pos.	Species	Strain	Domain	Phylum	Class	Order	Family	Z-Score	Genome ID	Strain Name
0	1	Citrobacter koseri (GCA_000783445.1) FDAARGOS_86	FDAARGOS_86	Bacteria	Proteobacteria	Gammaproteobacteria	Enterobacterales	Enterobacteriaceae	0.99981	1581094.3	Salmonella sp. HMSC13B08
1	2	Citrobacter koseri ATCC BAA-895	ATCC BAA-895	Bacteria	Proteobacteria	Gammaproteobacteria	Enterobacterales	Enterobacteriaceae	0.99978	1581094.3	Salmonella sp. HMSC13B08
2	3	Citrobacter koseri (GCA_001471775) FDAARGOS_164	FDAARGOS_164	Bacteria	Proteobacteria	Gammaproteobacteria	Enterobacterales	Enterobacteriaceae	0.99978	1581094.3	Salmonella sp. HMSC13B08
3	4	Citrobacter koseri		Bacteria	Proteobacteria	Gammaproteobacteria	Enterobacterales	Enterobacteriaceae	0.99961	1581094.3	Salmonella sp. HMSC13B08
4	5	Vibrio parahaemolyticus (GCA_000978665) Vp103	Vp103	Bacteria	Proteobacteria	Gammaproteobacteria	Vibrionales	Vibrionaceae	0.98418	1581094.3	Salmonella sp. HMSC13B08
5	6	Citrobacter amalonaticus (GCA_001276125) YG8	YG8	Bacteria	Proteobacteria	Gammaproteobacteria	Enterobacterales	Enterobacteriaceae	0.98409	1581094.3	Salmonella sp. HMSC13B08
6	7	Vibrio parahaemolyticus (GCA_001006405) Vp152	Vp152	Bacteria	Proteobacteria	Gammaproteobacteria	Vibrionales	Vibrionaceae	0.98403	1581094.3	Salmonella sp. HMSC13B08
7	8	Citrobacter amalonaticus (GCA_001276105) YG6	YG6	Bacteria	Proteobacteria	Gammaproteobacteria	Enterobacterales	Enterobacteriaceae	0.98403	1581094.3	Salmonella sp. HMSC13B08
8	9	Citrobacter amalonaticus (GCA_001471655) FDAARGOS_166	FDAARGOS_166	Bacteria	Proteobacteria	Gammaproteobacteria	Enterobacterales	Enterobacteriaceae	0.98387	1581094.3	Salmonella sp. HMSC13B08
9	10	Citrobacter sp. MGH 55	MGH 55	Bacteria	Proteobacteria	Gammaproteobacteria	Enterobacterales	Enterobacteriaceae	0.9838	1581094.3	Salmonella sp. HMSC13B08
10	11	Citrobacter amalonaticus L8A	L8A	Bacteria	Proteobacteria	Gammaproteobacteria	Enterobacterales	Enterobacteriaceae	0.98347	1581094.3	Salmonella sp. HMSC13B08
11	12	Citrobacter amalonaticus Y19	Y19	Bacteria	Proteobacteria	Gammaproteobacteria	Enterobacterales	Enterobacteriaceae	0.98253	1581094.3	Salmonella sp. HMSC13B08
12	13	Citrobacter youngae ATCC 29220	ATCC 29220	Bacteria	Proteobacteria	Gammaproteobacteria	Enterobacterales	Enterobacteriaceae	0.98234	1581094.3	Salmonella sp. HMSC13B08
13	14	Kosakonia radicincitans DSM 16656	DSM 16656	Bacteria	Proteobacteria	Gammaproteobacteria	Enterobacterales	Enterobacteriaceae	0.97949	1581094.3	Salmonella sp. HMSC13B08
14	15	Citrobacter farmeri GTC 1319	GTC 1319	Bacteria	Proteobacteria	Gammaproteobacteria	Enterobacterales	Enterobacteriaceae	0.97948	1581094.3	Salmonella sp. HMSC13B08
15	16	Kosakonia radicincitans YD4	YD4	Bacteria	Proteobacteria	Gammaproteobacteria	Enterobacterales	Enterobacteriaceae	0.9789	1581094.3	Salmonella sp. HMSC13B08
16	17	Citrobacter freundii CFNIH1	CFNIH1	Bacteria	Proteobacteria	Gammaproteobacteria	Enterobacterales	Enterobacteriaceae	0.97885	1581094.3	Salmonella sp. HMSC13B08
17	18	Salmonella enterica subsp. enterica serovar Senftenberg (GCA_001478295) CVM N37931	CVM N37931	Bacteria	Proteobacteria	Gammaproteobacteria	Enterobacterales	Enterobacteriaceae	0.97881	1581094.3	Salmonella sp. HMSC13B08
18	19	Salmonella enterica subsp. enterica serovar Mbandaka (GCA_001481155) CVM N42487	CVM N42487	Bacteria	Proteobacteria	Gammaproteobacteria	Enterobacterales	Enterobacteriaceae	0.97879	1581094.3	Salmonella sp. HMSC13B08
19	20	Salmonella enterica subsp. enterica serovar Paratyphi A str. A61-79		Bacteria	Proteobacteria	Gammaproteobacteria	Enterobacterales	Enterobacteriaceae	0.9786	1581094.3	Salmonella sp. HMSC13B08
20	21	Salmonella enterica subsp. enterica serovar Brandenburg CVM N45949	CVM N45949	Bacteria	Proteobacteria	Gammaproteobacteria	Enterobacterales	Enterobacteriaceae	0.97846	1581094.3	Salmonella sp. HMSC13B08
21	22	Salmonella enterica subsp. enterica serovar Typhi (GCA_001365995) ty2-121	ty2-121	Bacteria	Proteobacteria	Gammaproteobacteria	Enterobacterales	Enterobacteriaceae	0.97846	1581094.3	Salmonella sp. HMSC13B08
22	23	Salmonella enterica subsp. enterica serovar Typhi (GCA_001367415) ty2-131	ty2-131	Bacteria	Proteobacteria	Gammaproteobacteria	Enterobacterales	Enterobacteriaceae	0.97846	1581094.3	Salmonella sp. HMSC13B08
23	24	Salmonella enterica (GCA_001474355) CVM 43771	CVM 43771	Bacteria	Proteobacteria	Gammaproteobacteria	Enterobacterales	Enterobacteriaceae	0.97842	1581094.3	Salmonella sp. HMSC13B08
24	25	Salmonella enterica subsp. enterica serovar Heidelberg (GCA_001242645) CVM N45951	CVM N45951	Bacteria	Proteobacteria	Gammaproteobacteria	Enterobacterales	Enterobacteriaceae	0.97841	1581094.3	Salmonella sp. HMSC13B08
25	26	Salmonella enterica subsp. enterica (GCA_000806725) CFSAN024771	CFSAN024771	Bacteria	Proteobacteria	Gammaproteobacteria	Enterobacterales	Enterobacteriaceae	0.97838	1581094.3	Salmonella sp. HMSC13B08
26	27	Salmonella enterica subsp. enterica serovar Typhi (GCA_001363455) ty2-17	ty2-17	Bacteria	Proteobacteria	Gammaproteobacteria	Enterobacterales	Enterobacteriaceae	0.97838	1581094.3	Salmonella sp. HMSC13B08
27	28	Salmonella enterica subsp. enterica serovar Heidelberg (GCA_001245935) CVM N50450	CVM N50450	Bacteria	Proteobacteria	Gammaproteobacteria	Enterobacterales	Enterobacteriaceae	0.97836	1581094.3	Salmonella sp. HMSC13B08
28	29	Salmonella enterica subsp. enterica serovar Heidelberg (GCA_001479265) CVM N31844	CVM N31844	Bacteria	Proteobacteria	Gammaproteobacteria	Enterobacterales	Enterobacteriaceae	0.97836	1581094.3	Salmonella sp. HMSC13B08
29	30	Salmonella enterica subsp. enterica serovar Heidelberg (GCA_001245005) CVM N48699	CVM N48699	Bacteria	Proteobacteria	Gammaproteobacteria	Enterobacterales	Enterobacteriaceae	0.97834	1581094.3	Salmonella sp. HMSC13B08
30	31	Salmonella enterica subsp. enterica serovar Typhi (GCA_001366655) ty3-205	ty3-205	Bacteria	Proteobacteria	Gammaproteobacteria	Enterobacterales	Enterobacteriaceae	0.97834	1581094.3	Salmonella sp. HMSC13B08
31	32	Salmonella enterica subsp. enterica serovar Typhi str. CT18	CT18	Bacteria	Proteobacteria	Gammaproteobacteria	Enterobacterales	Enterobacteriaceae	0.97833	1581094.3	Salmonella sp. HMSC13B08
32	33	Salmonella enterica subsp. enterica serovar Heidelberg (GCA_001242785) CVM N45956	CVM N45956	Bacteria	Proteobacteria	Gammaproteobacteria	Enterobacterales	Enterobacteriaceae	0.97831	1581094.3	Salmonella sp. HMSC13B08
33	34	Salmonella enterica subsp. enterica serovar Typhimurium (GCA_001478425) CVM N38925	CVM N38925	Bacteria	Proteobacteria	Gammaproteobacteria	Enterobacterales	Enterobacteriaceae	0.97831	1581094.3	Salmonella sp. HMSC13B08
34	35	Salmonella enterica subsp. enterica serovar Typhi (GCA_001240865) ty3-193	ty3-193	Bacteria	Proteobacteria	Gammaproteobacteria	Enterobacterales	Enterobacteriaceae	0.97825	1581094.3	Salmonella sp. HMSC13B08
35	36	Salmonella enterica subsp. enterica serovar Liverpool (GCA_001245755) CVM N50444	CVM N50444	Bacteria	Proteobacteria	Gammaproteobacteria	Enterobacterales	Enterobacteriaceae	0.97821	1581094.3	Salmonella sp. HMSC13B08
36	37	Salmonella enterica subsp. enterica serovar Derby (GCA_001475515) 2013LSAL02374	2013LSAL02374	Bacteria	Proteobacteria	Gammaproteobacteria	Enterobacterales	Enterobacteriaceae	0.97821	1581094.3	Salmonella sp. HMSC13B08
37	38	Salmonella enterica subsp. enterica serovar Heidelberg (GCA_001247075) CVM N51292	CVM N51292	Bacteria	Proteobacteria	Gammaproteobacteria	Enterobacterales	Enterobacteriaceae	0.9782	1581094.3	Salmonella sp. HMSC13B08
38	39	Salmonella enterica subsp. enterica serovar Senftenberg (GCA_001479465) CVM N32755	CVM N32755	Bacteria	Proteobacteria	Gammaproteobacteria	Enterobacterales	Enterobacteriaceae	0.9782	1581094.3	Salmonella sp. HMSC13B08
39	40	Salmonella enterica subsp. enterica serovar Senftenberg str. 361154004	361154004	Bacteria	Proteobacteria	Gammaproteobacteria	Enterobacterales	Enterobacteriaceae	0.97819	1581094.3	Salmonella sp. HMSC13B08
40	41	Salmonella enterica subsp. enterica serovar Typhi (GCA_001119485) ERL042857	ERL042857	Bacteria	Proteobacteria	Gammaproteobacteria	Enterobacterales	Enterobacteriaceae	0.97818	1581094.3	Salmonella sp. HMSC13B08
41	42	Salmonella enterica subsp. enterica serovar Typhimurium var. 5- (GCA_001481235) CVM N42518	CVM N42518	Bacteria	Proteobacteria	Gammaproteobacteria	Enterobacterales	Enterobacteriaceae	0.97818	1581094.3	Salmonella sp. HMSC13B08
42	43	Salmonella enterica subsp. enterica serovar Typhimurium (GCA_001295665) ST2143	ST2143	Bacteria	Proteobacteria	Gammaproteobacteria	Enterobacterales	Enterobacteriaceae	0.97816	1581094.3	Salmonella sp. HMSC13B08
43	44	Salmonella enterica subsp. enterica serovar Typhimurium (GCA_000993725) FORC_015	FORC_015	Bacteria	Proteobacteria	Gammaproteobacteria	Enterobacterales	Enterobacteriaceae	0.97814	1581094.3	Salmonella sp. HMSC13B08
44	45	Salmonella enterica subsp. enterica serovar Typhimurium str. T000240	T000240	Bacteria	Proteobacteria	Gammaproteobacteria	Enterobacterales	Enterobacteriaceae	0.97813	1581094.3	Salmonella sp. HMSC13B08
45	46	Salmonella enterica subsp. enterica serovar Infantis (GCA_001187365) Sal280	Sal280	Bacteria	Proteobacteria	Gammaproteobacteria	Enterobacterales	Enterobacteriaceae	0.97813	1581094.3	Salmonella sp. HMSC13B08
46	47	Salmonella enterica (GCA_001570345) NGUA41	NGUA41	Bacteria	Proteobacteria	Gammaproteobacteria	Enterobacterales	Enterobacteriaceae	0.97813	1581094.3	Salmonella sp. HMSC13B08
47	48	Salmonella enterica subsp. enterica serovar Senftenberg str. ATCC 43845	ATCC 43845	Bacteria	Proteobacteria	Gammaproteobacteria	Enterobacterales	Enterobacteriaceae	0.97811	1581094.3	Salmonella sp. HMSC13B08
48	49	Salmonella enterica subsp. enterica serovar Typhi (GCA_001119225) MDUST388	MDUST388	Bacteria	Proteobacteria	Gammaproteobacteria	Enterobacterales	Enterobacteriaceae	0.9781	1581094.3	Salmonella sp. HMSC13B08
49	50	Salmonella enterica subsp. enterica serovar Typhi (GCA_001121865) SGB92	SGB92	Bacteria	Proteobacteria	Gammaproteobacteria	Enterobacterales	Enterobacteriaceae	0.9781	1581094.3	Salmonella sp. HMSC13B08
50	51	Salmonella enterica subsp. enterica serovar Typhi (GCA_001142285) 3283	3283	Bacteria	Proteobacteria	Gammaproteobacteria	Enterobacterales	Enterobacteriaceae	0.97809	1581094.3	Salmonella sp. HMSC13B08
51	52	Salmonella enterica subsp. enterica serovar Typhimurium (GCA_001245645) CVM N50438	CVM N50438	Bacteria	Proteobacteria	Gammaproteobacteria	Enterobacterales	Enterobacteriaceae	0.97808	1581094.3	Salmonella sp. HMSC13B08
52	53	Salmonella enterica (GCA_001275215) UG1286CA	UG1286CA	Bacteria	Proteobacteria	Gammaproteobacteria	Enterobacterales	Enterobacteriaceae	0.97808	1581094.3	Salmonella sp. HMSC13B08
53	54	Salmonella enterica subsp. enterica serovar Typhi (GCA_001356895) 21095	21095	Bacteria	Proteobacteria	Gammaproteobacteria	Enterobacterales	Enterobacteriaceae	0.97806	1581094.3	Salmonella sp. HMSC13B08
54	55	Salmonella enterica subsp. enterica serovar Typhi (GCA_001097825) 2513	2513	Bacteria	Proteobacteria	Gammaproteobacteria	Enterobacterales	Enterobacteriaceae	0.97805	1581094.3	Salmonella sp. HMSC13B08
55	56	Salmonella enterica subsp. enterica serovar Typhi (GCA_001130645) 3723	3723	Bacteria	Proteobacteria	Gammaproteobacteria	Enterobacterales	Enterobacteriaceae	0.97805	1581094.3	Salmonella sp. HMSC13B08
56	57	Salmonella enterica subsp. enterica serovar Typhi (GCA_001145485) 16599	16599	Bacteria	Proteobacteria	Gammaproteobacteria	Enterobacterales	Enterobacteriaceae	0.97805	1581094.3	Salmonella sp. HMSC13B08
57	58	Salmonella enterica subsp. enterica serovar Typhi (GCA_001365555) MDUST259	MDUST259	Bacteria	Proteobacteria	Gammaproteobacteria	Enterobacterales	Enterobacteriaceae	0.97805	1581094.3	Salmonella sp. HMSC13B08
58	59	Salmonella enterica subsp. enterica serovar Typhimurium (GCA_001466375) 2013LSAL04524	2013LSAL04524	Bacteria	Proteobacteria	Gammaproteobacteria	Enterobacterales	Enterobacteriaceae	0.97805	1581094.3	Salmonella sp. HMSC13B08
59	60	Salmonella enterica subsp. enterica serovar 4,12:d:- CVM N30650	CVM N30650	Bacteria	Proteobacteria	Gammaproteobacteria	Enterobacterales	Enterobacteriaceae	0.97805	1581094.3	Salmonella sp. HMSC13B08
60	61	Salmonella enterica subsp. enterica serovar Senftenberg str. SS209	SS209	Bacteria	Proteobacteria	Gammaproteobacteria	Enterobacterales	Enterobacteriaceae	0.97804	1581094.3	Salmonella sp. HMSC13B08
61	62	Salmonella enterica subsp. enterica serovar Typhimurium str. DT104 (GCA_001326155) EWV10	EWV10	Bacteria	Proteobacteria	Gammaproteobacteria	Enterobacterales	Enterobacteriaceae	0.97804	1581094.3	Salmonella sp. HMSC13B08
62	63	Salmonella enterica subsp. enterica serovar Typhi (GCA_001081645) TY132	TY132	Bacteria	Proteobacteria	Gammaproteobacteria	Enterobacterales	Enterobacteriaceae	0.97803	1581094.3	Salmonella sp. HMSC13B08
63	64	Salmonella enterica subsp. enterica serovar Senftenberg (GCA_001247445) CVM N51312	CVM N51312	Bacteria	Proteobacteria	Gammaproteobacteria	Enterobacterales	Enterobacteriaceae	0.97803	1581094.3	Salmonella sp. HMSC13B08
64	65	Salmonella enterica subsp. enterica serovar Typhimurium var. 5- str. CFSAN001921	CFSAN001921	Bacteria	Proteobacteria	Gammaproteobacteria	Enterobacterales	Enterobacteriaceae	0.97802	1581094.3	Salmonella sp. HMSC13B08
65	66	Salmonella enterica subsp. enterica serovar Typhi (GCA_001084965) MDUST383	MDUST383	Bacteria	Proteobacteria	Gammaproteobacteria	Enterobacterales	Enterobacteriaceae	0.97802	1581094.3	Salmonella sp. HMSC13B08
66	67	Salmonella enterica subsp. enterica serovar Heidelberg (GCA_001272375) CVM N51271	CVM N51271	Bacteria	Proteobacteria	Gammaproteobacteria	Enterobacterales	Enterobacteriaceae	0.97802	1581094.3	Salmonella sp. HMSC13B08
67	68	Salmonella enterica subsp. enterica serovar Typhi (GCA_001358535) H094620494	H094620494	Bacteria	Proteobacteria	Gammaproteobacteria	Enterobacterales	Enterobacteriaceae	0.97802	1581094.3	Salmonella sp. HMSC13B08
68	69	Salmonella enterica subsp. enterica serovar Typhi (GCA_001360955) 1499	1499	Bacteria	Proteobacteria	Gammaproteobacteria	Enterobacterales	Enterobacteriaceae	0.97802	1581094.3	Salmonella sp. HMSC13B08
69	70	Salmonella enterica subsp. enterica serovar Typhimurium str. L-3553	L-3553	Bacteria	Proteobacteria	Gammaproteobacteria	Enterobacterales	Enterobacteriaceae	0.97801	1581094.3	Salmonella sp. HMSC13B08
70	71	Salmonella enterica subsp. enterica serovar Typhi (GCA_001079085) H084140247	H084140247	Bacteria	Proteobacteria	Gammaproteobacteria	Enterobacterales	Enterobacteriaceae	0.97801	1581094.3	Salmonella sp. HMSC13B08
71	72	Salmonella enterica subsp. enterica serovar Typhi (GCA_001079105) H083520583	H083520583	Bacteria	Proteobacteria	Gammaproteobacteria	Enterobacterales	Enterobacteriaceae	0.97801	1581094.3	Salmonella sp. HMSC13B08
72	73	Salmonella enterica subsp. enterica serovar Typhi (GCA_001122365) MDUST263	MDUST263	Bacteria	Proteobacteria	Gammaproteobacteria	Enterobacterales	Enterobacteriaceae	0.97801	1581094.3	Salmonella sp. HMSC13B08
73	74	Salmonella enterica subsp. enterica serovar Typhi (GCA_001283125) 08-7802	08-7802	Bacteria	Proteobacteria	Gammaproteobacteria	Enterobacterales	Enterobacteriaceae	0.97801	1581094.3	Salmonella sp. HMSC13B08
74	75	Salmonella enterica subsp. enterica serovar Typhi (GCA_001361595) H104280445	H104280445	Bacteria	Proteobacteria	Gammaproteobacteria	Enterobacterales	Enterobacteriaceae	0.97801	1581094.3	Salmonella sp. HMSC13B08
75	76	Salmonella enterica subsp. enterica serovar Typhi (GCA_001081565) H062640481	H062640481	Bacteria	Proteobacteria	Gammaproteobacteria	Enterobacterales	Enterobacteriaceae	0.978	1581094.3	Salmonella sp. HMSC13B08
76	77	Salmonella enterica subsp. enterica serovar Typhi (GCA_001085025) MDUST271	MDUST271	Bacteria	Proteobacteria	Gammaproteobacteria	Enterobacterales	Enterobacteriaceae	0.978	1581094.3	Salmonella sp. HMSC13B08
77	78	Salmonella enterica subsp. enterica serovar Typhi (GCA_001159605) C3634	C3634	Bacteria	Proteobacteria	Gammaproteobacteria	Enterobacterales	Enterobacteriaceae	0.978	1581094.3	Salmonella sp. HMSC13B08
78	79	Salmonella enterica subsp. enterica serovar Typhi (GCA_001359035) H075080543	H075080543	Bacteria	Proteobacteria	Gammaproteobacteria	Enterobacterales	Enterobacteriaceae	0.978	1581094.3	Salmonella sp. HMSC13B08
79	80	Salmonella enterica subsp. enterica serovar Typhi (GCA_001360235) 1703	1703	Bacteria	Proteobacteria	Gammaproteobacteria	Enterobacterales	Enterobacteriaceae	0.978	1581094.3	Salmonella sp. HMSC13B08
80	81	Salmonella enterica subsp. enterica serovar Typhi (GCA_001361035) TY121	TY121	Bacteria	Proteobacteria	Gammaproteobacteria	Enterobacterales	Enterobacteriaceae	0.978	1581094.3	Salmonella sp. HMSC13B08
81	82	Salmonella enterica subsp. enterica serovar Typhi (GCA_001161765) MDUST182	MDUST182	Bacteria	Proteobacteria	Gammaproteobacteria	Enterobacterales	Enterobacteriaceae	0.97799	1581094.3	Salmonella sp. HMSC13B08
82	83	Salmonella enterica subsp. enterica serovar Senftenberg (GCA_001246655) CVM N51274	CVM N51274	Bacteria	Proteobacteria	Gammaproteobacteria	Enterobacterales	Enterobacteriaceae	0.97799	1581094.3	Salmonella sp. HMSC13B08
83	84	Salmonella enterica subsp. enterica serovar Typhi (GCA_001361075) TY585	TY585	Bacteria	Proteobacteria	Gammaproteobacteria	Enterobacterales	Enterobacteriaceae	0.97799	1581094.3	Salmonella sp. HMSC13B08
84	85	Salmonella enterica subsp. enterica serovar Paratyphi A (GCA_000984655)		Bacteria	Proteobacteria	Gammaproteobacteria	Enterobacterales	Enterobacteriaceae	0.97798	1581094.3	Salmonella sp. HMSC13B08
85	86	Salmonella enterica subsp. enterica serovar Typhi (GCA_001079825) H084260341	H084260341	Bacteria	Proteobacteria	Gammaproteobacteria	Enterobacterales	Enterobacteriaceae	0.97798	1581094.3	Salmonella sp. HMSC13B08
86	87	Salmonella enterica subsp. enterica serovar Typhi (GCA_001091245) BCR177	BCR177	Bacteria	Proteobacteria	Gammaproteobacteria	Enterobacterales	Enterobacteriaceae	0.97798	1581094.3	Salmonella sp. HMSC13B08
87	88	Salmonella enterica subsp. enterica serovar Typhi (GCA_001174645) 2010-011187	2010-011187	Bacteria	Proteobacteria	Gammaproteobacteria	Enterobacterales	Enterobacteriaceae	0.97798	1581094.3	Salmonella sp. HMSC13B08
88	89	Salmonella enterica subsp. enterica serovar Typhi (GCA_001096665) MDUST386	MDUST386	Bacteria	Proteobacteria	Gammaproteobacteria	Enterobacterales	Enterobacteriaceae	0.97797	1581094.3	Salmonella sp. HMSC13B08
89	90	Salmonella enterica subsp. enterica serovar Typhi (GCA_001121605) BCR49	BCR49	Bacteria	Proteobacteria	Gammaproteobacteria	Enterobacterales	Enterobacteriaceae	0.97797	1581094.3	Salmonella sp. HMSC13B08
90	91	Salmonella enterica subsp. enterica serovar Derby (GCA_001244515) CVM N48685	CVM N48685	Bacteria	Proteobacteria	Gammaproteobacteria	Enterobacterales	Enterobacteriaceae	0.97797	1581094.3	Salmonella sp. HMSC13B08
91	92	Salmonella enterica subsp. enterica serovar Heidelberg (GCA_001246805) CVM N51281	CVM N51281	Bacteria	Proteobacteria	Gammaproteobacteria	Enterobacterales	Enterobacteriaceae	0.97797	1581094.3	Salmonella sp. HMSC13B08
92	93	Salmonella enterica subsp. enterica serovar Typhimurium var. 5- (GCA_001478285) CVM N37950	CVM N37950	Bacteria	Proteobacteria	Gammaproteobacteria	Enterobacterales	Enterobacteriaceae	0.97797	1581094.3	Salmonella sp. HMSC13B08
93	94	Salmonella enterica subsp. enterica serovar Senftenberg (GCA_001479525) CVM N32779	CVM N32779	Bacteria	Proteobacteria	Gammaproteobacteria	Enterobacterales	Enterobacteriaceae	0.97797	1581094.3	Salmonella sp. HMSC13B08
94	95	Salmonella enterica subsp. enterica serovar Paratyphi A str. BL4579		Bacteria	Proteobacteria	Gammaproteobacteria	Enterobacterales	Enterobacteriaceae	0.97796	1581094.3	Salmonella sp. HMSC13B08
95	96	Salmonella enterica subsp. enterica serovar Typhi (GCA_001082905) TY053	TY053	Bacteria	Proteobacteria	Gammaproteobacteria	Enterobacterales	Enterobacteriaceae	0.97796	1581094.3	Salmonella sp. HMSC13B08
96	97	Salmonella enterica subsp. enterica serovar Typhi (GCA_001133645) MDUST270	MDUST270	Bacteria	Proteobacteria	Gammaproteobacteria	Enterobacterales	Enterobacteriaceae	0.97796	1581094.3	Salmonella sp. HMSC13B08
97	98	Salmonella enterica (GCA_001275195) FSAN332CC	FSAN332CC	Bacteria	Proteobacteria	Gammaproteobacteria	Enterobacterales	Enterobacteriaceae	0.97796	1581094.3	Salmonella sp. HMSC13B08
98	99	Salmonella enterica subsp. enterica serovar Typhi (GCA_001364075) MDUST207	MDUST207	Bacteria	Proteobacteria	Gammaproteobacteria	Enterobacterales	Enterobacteriaceae	0.97796	1581094.3	Salmonella sp. HMSC13B08
99	100	Salmonella enterica subsp. enterica serovar Typhi (GCA_001086325) SGB108	SGB108	Bacteria	Proteobacteria	Gammaproteobacteria	Enterobacterales	Enterobacteriaceae	0.97795	1581094.3	Salmonella sp. HMSC13B08
