# Supplementary material for: Systems Biology and Pangenome of Salmonella O-Antigens
Source: mBio. 2019 Aug 27;10(4):e01247-19. doi: 10.1128/mBio.01247-19 (PMC6712391; doi:10.1128/mBio.01247-19)
Supplement: TABLE S6 [file mBio.01247-19-st006.csv]

gene_id	query	Seed Orthholog	evalue	score	Predicted name	GO terms	KEGG KO	Bigg reactions	tax scope	eggNOG OGs	best OG	COG Cat.	category	Cluster ID
28901.606.peg.2980	880072.Desac_1118	8.4e-16	88.6	BMUL_1415	GO:0005575,GO:0016020			bactNOG[38]	05M88@bactNOG,17G7Y@proNOG,COG0697@NOG	NA|NA|NA	E, G	Small multidrug resistance	drug resistance	Cluster 578
297361.3.peg.1749	489825.LYNGBM3L_19700	8.3e-35	153.3					bactNOG[38]	07TAE@bactNOG,0FNJR@cyaNOG,COG0438@NOG	NA|NA|NA	M	glycosyl transferase group 1	glycosyl transferase	Cluster 220
28901.606.peg.2977	343509.SG1121	2.6999999999999993e-126	457.2	WBPZ	GO:0000271,GO:0003674,GO:0003824,GO:0005575,GO:0005618,GO:0005623,GO:0005975,GO:0005976,GO:0006629,GO:0008150,GO:0008152,GO:0008610,GO:0008653,GO:0009058,GO:0009059,GO:0009103,GO:0009243,GO:0009274,GO:0009276,GO:0009987,GO:0016051,GO:0030312,GO:0030313,GO:0031975,GO:0033692,GO:0034637,GO:0034645,GO:0043170,GO:0044237,GO:0044238,GO:0044249,GO:0044255,GO:0044260,GO:0044262,GO:0044264,GO:0044464,GO:…	K12995		bactNOG[38]	05E2K@bactNOG,0QHQ8@gproNOG,16SRP@proNOG,COG0438@NOG	NA|NA|NA	M	glycosyl transferase group 1	glycosyl transferase	Cluster 207
28901.606.peg.2978	240292.Ava_2644	7.2e-50	204.1					bactNOG[38]	11ZED@NOG	NA|NA|NA			unknown	Cluster 3
28901.606.peg.2970	535289.Dtpsy_0564	2.7999999999999995e-153	547.0	TAGH	GO:0000271,GO:0003674,GO:0003824,GO:0005215,GO:0005319,GO:0005575,GO:0005618,GO:0005623,GO:0005886,GO:0005975,GO:0005976,GO:0006139,GO:0006152,GO:0006163,GO:0006195,GO:0006200,GO:0006629,GO:0006725,GO:0006753,GO:0006793,GO:0006796,GO:0006807,GO:0006810,GO:0006869,GO:0008150,GO:0008152,GO:0008610,GO:0008653,GO:0009056,GO:0009058,GO:0009059,GO:0009103,GO:0009116,GO:0009117,GO:0009119,GO:0009123,GO:…	K01990,K09691,K09693		bactNOG[38]	05EY8@bactNOG,0B8TT@bproNOG,16R0E@proNOG,COG1134@NOG	NA|NA|NA	P	ABC, transporter	other	Cluster 114
28901.606.peg.2971	387093.SUN_0327	1.1e-70	272.3			K18827		bactNOG[38]	05EH0@bactNOG,0GDB9@delNOG,0I429@eproNOG,16S4Z@proNOG,COG0500@NOG	NA|NA|NA	Q	Methionine biosynthesis protein MetW	other	Cluster 297
28901.606.peg.2973	577650.Despr_0539	0.0	1081.6					bactNOG[38]	08TJN@bactNOG,0GBWD@delNOG,0HGC4@dproNOG,17829@proNOG,COG0438@NOG	NA|NA|NA	M	Glycosyl transferases group 1	glycosyl transferase	Cluster 0
28901.606.peg.2975	160488.PP_1800	2.1999999999999996e-110	404.1	RMD	GO:0000271,GO:0003674,GO:0003824,GO:0005975,GO:0005976,GO:0008150,GO:0008152,GO:0009058,GO:0009059,GO:0016051,GO:0043170,GO:0044238,GO:0044723,GO:0071704,GO:1901576	K01784,K15856		bactNOG[38]	07TXM@bactNOG,0QMGI@gproNOG,1718G@proNOG,COG0451@NOG	NA|NA|NA	G, M	epimerase dehydratase	glycan biosynthesis	Cluster 382
28901.606.peg.2976	658187.LDG_5087	7.799999999999997e-113	412.5	WBPY	GO:0000271,GO:0005575,GO:0005618,GO:0005623,GO:0005975,GO:0005976,GO:0006629,GO:0008150,GO:0008152,GO:0008610,GO:0008653,GO:0009058,GO:0009059,GO:0009103,GO:0009274,GO:0009276,GO:0009987,GO:0016051,GO:0030312,GO:0030313,GO:0031975,GO:0033692,GO:0034637,GO:0034645,GO:0043170,GO:0044237,GO:0044238,GO:0044249,GO:0044255,GO:0044260,GO:0044262,GO:0044264,GO:0044464,GO:0044710,GO:0044723,GO:0071704,GO:…	K12994,K13001		bactNOG[38]	08TJN@bactNOG,0QNFT@gproNOG,17829@proNOG,COG0438@NOG	NA|NA|NA	M	glycosyl transferase group 1	glycosyl transferase	Cluster 180
28901.603.peg.179	675817.VDA_002760	5.299999999999999e-64	250.0					bactNOG[38]	08P7Y@bactNOG,0QWK4@gproNOG,11JD1@NOG,1759Z@proNOG	NA|NA|NA			unknown	Cluster 371
90370.2249.peg.695	481743.GYMC10_2200	8.499999999999997e-235	817.8	PATL_1846	GO:0003674,GO:0003824,GO:0004803,GO:0006139,GO:0006259,GO:0006310,GO:0006313,GO:0006725,GO:0006807,GO:0008150,GO:0008152,GO:0009987,GO:0032196,GO:0034641,GO:0043170,GO:0044237,GO:0044238,GO:0044260,GO:0044699,GO:0044763,GO:0046483,GO:0071704,GO:0090304,GO:1901360			bactNOG[38]	08RCU@bactNOG,0NSBP@firmNOG,0XQBA@NOG	NA|NA|NA	L	Pfam:Transposase_11	transposase	Cluster 129
1911137.3.peg.5411	357804.Ping_2041	4.1999999999999995e-40	171.0	RFBX	GO:0003674,GO:0003824,GO:0005215,GO:0005319,GO:0005575,GO:0005623,GO:0005886,GO:0006139,GO:0006152,GO:0006163,GO:0006195,GO:0006200,GO:0006725,GO:0006753,GO:0006793,GO:0006796,GO:0006807,GO:0006810,GO:0006869,GO:0006950,GO:0006974,GO:0008150,GO:0008152,GO:0009056,GO:0009116,GO:0009117,GO:0009119,GO:0009123,GO:0009125,GO:0009126,GO:0009128,GO:0009141,GO:0009143,GO:0009144,GO:0009146,GO:0009150,GO:…	K03328,K18799	O16AUNDtpp	bactNOG[38]	05ER6@bactNOG,0QR4K@gproNOG,17BEE@proNOG,COG2244@NOG	NA|NA|NA	M	Polysaccharide biosynthesis protein	glycan biosynthesis	Cluster 117
1911137.3.peg.5412	420246.GTNG_3256	5.7999999999999994e-11	73.9					bactNOG[38]	04T4S@bacNOG,05K64@bactNOG,0NKSF@firmNOG,COG0463@NOG	NA|NA|NA	M	Glycosyl transferase family 2	glycosyl transferase	Cluster 343
1412559.3.peg.882	220341.STY0214	2.6999999999999994e-129	466.5	HRPB	GO:0003674,GO:0003824,GO:0004386,GO:0008150,GO:0008152,GO:0016462,GO:0016787,GO:0016817,GO:0016818,GO:0017111	K03579		bactNOG[38]	05CQ7@bactNOG,0QIKS@gproNOG,16QKQ@proNOG,COG1643@NOG	NA|NA|NA	L	ATP-dependent helicase HrpB	other	Cluster 485
1242093.3.peg.1752	316407.4062	1e-09	66.6	YBFD				bactNOG[38]	0600T@bactNOG,17FCM@proNOG,COG5433@NOG	NA|NA|NA	L	transposase	transposase	Cluster 683
595.43.peg.4798	469008.B21_00655	3e-11	73.2	YBFD				bactNOG[38]	0600T@bactNOG,17FCM@proNOG,COG5433@NOG	NA|NA|NA	L	transposase	transposase	Cluster 589
59201.545.peg.4317	199310.c2473	4.1e-47	192.6	CKL_0494		K07497		bactNOG[38]	05CMM@bactNOG,0QMWI@gproNOG,16RA0@proNOG,COG2801@NOG	NA|NA|NA	L	Transposase	transposase	Cluster 579
28901.606.peg.2979	550540.Fbal_2187	7.6e-69	266.2	GNE	GO:0003674,GO:0003824,GO:0003978,GO:0005975,GO:0005996,GO:0006012,GO:0008150,GO:0008152,GO:0016853,GO:0016854,GO:0016857,GO:0019318,GO:0044238,GO:0044723,GO:0071704	K01710,K01784,K19997	UAG4Ei	bactNOG[38]	05DMT@bactNOG,0QITS@gproNOG,16R76@proNOG,COG0451@NOG	NA|NA|NA	M	Nad-dependent epimerase dehydratase	glycan biosynthesis	Cluster 354
28901.605.peg.4010	272620.KPN_02512	4.999999999999997e-205	718.8	WZA	GO:0005575,GO:0005623,GO:0009279,GO:0016020,GO:0019867,GO:0030312,GO:0030313,GO:0031975,GO:0044462,GO:0044464,GO:0071944	K01991		bactNOG[38]	05DAY@bactNOG,0QIKE@gproNOG,16QUU@proNOG,COG1596@NOG	NA|NA|NA	M	polysaccharide export protein	other	Cluster 188
1242107.3.peg.1830	187410.y3817	2.999999999999999e-224	782.7	MYPE60		K07493		bactNOG[38]	05D5G@bactNOG,0QI5P@gproNOG,16Q1H@proNOG,COG3328@NOG	NA|NA|NA	L	Transposase	transposase	Cluster 128
1412528.3.peg.4357	99287.STM0226	4.8999999999999975e-191	672.2	LPXD	GO:0003674,GO:0003824,GO:0005975,GO:0006629,GO:0006643,GO:0006644,GO:0006664,GO:0006793,GO:0006796,GO:0008150,GO:0008152,GO:0008610,GO:0008654,GO:0009058,GO:0009245,GO:0009247,GO:0009311,GO:0009312,GO:0009987,GO:0016051,GO:0016410,GO:0016740,GO:0016746,GO:0016747,GO:0019637,GO:0044237,GO:0044238,GO:0044249,GO:0044255,GO:0044710,GO:0044723,GO:0046467,GO:0046493,GO:0071704,GO:0090407,GO:1901135,GO:…	K02536	U23GAAT,U23GAATN	bactNOG[38]	05D7M@bactNOG,0QIK9@gproNOG,16Q34@proNOG,COG1044@NOG	NA|NA|NA	M	as the acyl donor. Is involved in the biosynthesis of lipid A, a phosphorylated glycolipid that anchors the lipopolysaccharide to the outer membrane of the cell (By similarity)	glycan biosynthesis	Cluster 307
28901.605.peg.4011	1028307.EAE_23535	1.2999999999999993e-269	933.7	WZI				bactNOG[38]	08MRJ@bactNOG,0QHQZ@gproNOG,10BMM@NOG,176A2@proNOG	NA|NA|NA			unknown	Cluster 30
2172529.4.peg.3608	882884.SARI_00044	3.2e-09	65.1	CKL_0494		K07497		bactNOG[38]	05CMM@bactNOG,0QKMD@gproNOG,16RA0@proNOG,COG2801@NOG	NA|NA|NA	L	Transposase	transposase	Cluster 676
1243584.3.peg.1797	199310.c1248	8.7e-31	137.9	AFLV_1426				bactNOG[38]	05GR1@bactNOG,176ID@proNOG,COG3335@NOG	NA|NA|NA	L	IS630 family transposase	transposase	Cluster 597
28901.905.peg.1003	762984.HMPREF9445_00970	1.0999999999999997e-90	339.0			K00786		bactNOG[38]	08U1R@bactNOG,09J7I@bctoNOG,11G7W@NOG	NA|NA|NA	M	Glycosyltransferase	glycosyl transferase	Cluster 208
28901.905.peg.1002	318167.Sfri_2826	2.6999999999999994e-123	447.2	RGPA		K12996		bactNOG[38]	07581@bactNOG,0QNNH@gproNOG,0XPWD@NOG,16R06@proNOG	NA|NA|NA	M	glycosyl transferase group 1	glycosyl transferase	Cluster 264
28901.905.peg.1005	309800.HVO_2049	1.3e-14	85.9					bactNOG[38]	COG1216@NOG,arCOG01383@arNOG	NA|NA|NA	M	glycosyl transferase family 2	glycosyl transferase	Cluster 413
28901.606.peg.2969	218493.SBG_0613	1.1e-78	298.5	WZM	GO:0000271,GO:0003674,GO:0003824,GO:0005215,GO:0005319,GO:0005575,GO:0005618,GO:0005623,GO:0005886,GO:0005975,GO:0005976,GO:0006139,GO:0006152,GO:0006163,GO:0006195,GO:0006200,GO:0006629,GO:0006725,GO:0006753,GO:0006793,GO:0006796,GO:0006807,GO:0006810,GO:0006869,GO:0008150,GO:0008152,GO:0008610,GO:0008653,GO:0009056,GO:0009058,GO:0009059,GO:0009103,GO:0009116,GO:0009117,GO:0009119,GO:0009123,GO:…	K01992,K09690,K09692		bactNOG[38]	05MFV@bactNOG,0QKQR@gproNOG,16TNN@proNOG,COG1682@NOG	NA|NA|NA	V	transporter	other	Cluster 441
28901.905.peg.1007	265072.Mfla_2020	3.4999999999999995e-66	257.7	WCAK		K16710	GALKr	bactNOG[38]	05C74@bactNOG,17IDZ@proNOG,COG2327@NOG	NA|NA|NA	M	Polysaccharide pyruvyl transferase	glycosyl transferase	Cluster 113
28901.905.peg.1006	379731.PST_2497	1.6999999999999996e-105	388.3			K00441		bactNOG[38]	07ZK1@bactNOG,0QYDE@gproNOG,175YU@proNOG,COG1035@NOG	NA|NA|NA	C	Coenzyme F420 hydrogenase/dehydrogenase, beta subunit N-term	other	Cluster 135
28901.905.peg.1008	265072.Mfla_2021	1.1e-13	83.2					bactNOG[38]	07I0K@bactNOG,0YSI7@NOG,18BES@proNOG	NA|NA|NA	M	Polysaccharide biosynthesis protein	glycan biosynthesis	Cluster 131
28901.603.peg.181	500637.PROVRUST_08217	5.5999999999999984e-92	343.2	WBPT				bactNOG[38]	05CPK@bactNOG,0QJTZ@gproNOG,170ZI@proNOG,COG0438@NOG	NA|NA|NA	M	glycosyl transferase group 1	glycosyl transferase	Cluster 240
28901.603.peg.180	431943.CKL_2471	4.4e-10	70.9					bactNOG[38]	06127@bactNOG,0F237@cloNOG,0NZQU@firmNOG,0ZXM1@NOG	NA|NA|NA			other	Cluster 375
28901.603.peg.182	469616.FMAG_00890	9.099999999999999e-44	182.6	CPSO		K00786		bactNOG[38]	08T1V@bactNOG,0QF8B@fusoNOG,COG0463@NOG	NA|NA|NA	M	Glycosyl transferase family 2	glycosyl transferase	Cluster 444
1242087.3.peg.2254	481805.EcolC_2950	1.1999999999999992e-193	681.0	YDCC				bactNOG[38]	0600T@bactNOG,0QMH7@gproNOG,16RRX@proNOG,COG5433@NOG	NA|NA|NA	L	Transposase	transposase	Cluster 178
2024270.9.peg.3191	198628.Dda3937_02284	6.699999999999998e-123	445.3	CKL_0494		K07497		bactNOG[38]	05CMM@bactNOG,0QKMD@gproNOG,16RA0@proNOG,COG2801@NOG	NA|NA|NA	L	Transposase	transposase	Cluster 479
590.16431.peg.2559	1028307.EAE_03735	2.8000000000000003e-23	112.5	CKL_0494		K07497		bactNOG[38]	05CMM@bactNOG,0QKMD@gproNOG,16RA0@proNOG,COG2801@NOG	NA|NA|NA	L	Transposase	transposase	Cluster 626
28901.4088.peg.1877	362663.ECP_2075	7.299999999999997e-132	475.7	PSLH		K00786		bactNOG[38]	05ZJ0@bactNOG,0QQ92@gproNOG,16RB5@proNOG,COG0438@NOG	NA|NA|NA	M	glycosyl transferase group 1	glycosyl transferase	Cluster 219
1242087.3.peg.2253	218493.SBG_0469	4.999999999999999e-72	276.9	EXOZ				bactNOG[38]	090HA@bactNOG,0QU3Y@gproNOG,17C41@proNOG,COG1835@NOG	NA|NA|NA	I	acyltransferase 3	acetyl transferase	Cluster 198
1967655.3.peg.1880	882884.SARI_02635	1e-39	167.5	NMUL_A1443		K07497		bactNOG[38]	05KB4@bactNOG,0QVQJ@gproNOG,17FC4@proNOG,COG2801@NOG	NA|NA|NA	L	Transposase	transposase	Cluster 598
1581094.3.peg.598	716541.ECL_03360	5.699999999999999e-187	658.7	NEUB		K01654,K15898		bactNOG[38]	05D2T@bactNOG,0QKCR@gproNOG,16QJX@proNOG,COG2089@NOG	NA|NA|NA	M	synthase	glycan biosynthesis	Cluster 284
1581094.3.peg.599	575564.HMPREF0014_02905	6.3e-39	167.2					bactNOG[38]	05TS6@bactNOG,0R1V9@gproNOG,11W8P@NOG,17NH1@proNOG	NA|NA|NA	M	Inherit from NOG: Polysaccharide Biosynthesis Protein	other	Cluster 79
1412590.3.peg.897	99287.STM0197	5.999999999999999e-138	495.4	YFCS	GO:0005575,GO:0005623,GO:0042597,GO:0044464	K07346		bactNOG[38]	08FZ9@bactNOG,0QM0E@gproNOG,175SU@proNOG,COG3121@NOG	NA|NA|NA	N, U	chaperone	other	Cluster 467
28901.603.peg.184	218493.SBG_1915	1.8999999999999996e-96	358.2	BMUL_2498		K03328		bactNOG[38]	05ISN@bactNOG,17DNJ@proNOG,COG2244@NOG	NA|NA|NA	M	biosynthesis protein	glycan biosynthesis	Cluster 103
28901.606.peg.2981	366602.Caul_4796	1.8999999999999995e-100	371.7	UBIA	GO:0000287,GO:0003674,GO:0003824,GO:0005488,GO:0005575,GO:0005623,GO:0005886,GO:0005887,GO:0006629,GO:0006643,GO:0006664,GO:0008150,GO:0008152,GO:0008610,GO:0009058,GO:0009247,GO:0009987,GO:0016020,GO:0016021,GO:0016740,GO:0016757,GO:0016763,GO:0031224,GO:0031226,GO:0040007,GO:0043167,GO:0043169,GO:0044237,GO:0044238,GO:0044249,GO:0044255,GO:0044425,GO:0044459,GO:0044464,GO:0044710,GO:0046467,GO:…	K14136		bactNOG[38]	01RT1@aproNOG,06YN8@bactNOG,16RQZ@proNOG,COG0382@NOG,COG2246@NOG	NA|NA|NA	H	UbiA prenyltransferase	glycosyl transferase	Cluster 20
1967589.3.peg.4616	744872.Spica_0520	7.8e-34	150.2					bactNOG[38]	06SED@bactNOG,0YJDV@NOG	NA|NA|NA			unknown	Cluster 112
1581094.3.peg.594	716541.ECL_03364	8.099999999999997e-191	671.4	PSEB	GO:0000271,GO:0003674,GO:0003824,GO:0005975,GO:0005976,GO:0008150,GO:0008152,GO:0009058,GO:0009059,GO:0016051,GO:0043170,GO:0044238,GO:0044723,GO:0071704,GO:1901576	K15894,K17716		bactNOG[38]	05C5E@bactNOG,0QKN6@gproNOG,16PH3@proNOG,COG1086@NOG	NA|NA|NA	M	Polysaccharide biosynthesis protein	glycan biosynthesis	Cluster 346
1581094.3.peg.595	716541.ECL_03363	3.099999999999999e-202	709.5	PSEC	GO:0000271,GO:0001539,GO:0003674,GO:0003824,GO:0005198,GO:0005975,GO:0005976,GO:0006928,GO:0008150,GO:0008152,GO:0009058,GO:0009059,GO:0009987,GO:0016051,GO:0040011,GO:0043170,GO:0044238,GO:0044699,GO:0044723,GO:0044763,GO:0048870,GO:0051179,GO:0051674,GO:0071704,GO:1901576	K13010,K15895		bactNOG[38]	05CF4@bactNOG,0QN02@gproNOG,16QUR@proNOG,COG0399@NOG	NA|NA|NA	M	Catalyzes the conversion of UDP-4-keto-arabinose (UDP- Ara4O) to UDP-4-amino-4-deoxy-L-arabinose (UDP-L-Ara4N). The modified arabinose is attached to lipid A and is required for resistance to polymyxin and cationic antimicrobial peptides (By similarity)	glycan biosynthesis	Cluster 169
1581094.3.peg.596	716541.ECL_03362	5.699999999999999e-122	442.2	NEUA	GO:0000271,GO:0003674,GO:0003824,GO:0005975,GO:0005976,GO:0008150,GO:0008152,GO:0008781,GO:0009058,GO:0009059,GO:0009987,GO:0016043,GO:0016051,GO:0016740,GO:0016772,GO:0016779,GO:0033692,GO:0034637,GO:0034645,GO:0043170,GO:0044237,GO:0044238,GO:0044249,GO:0044260,GO:0044262,GO:0044264,GO:0044699,GO:0044723,GO:0044763,GO:0045226,GO:0045227,GO:0045229,GO:0045230,GO:0046379,GO:0070567,GO:0071704,GO:…	K00983,K15899		bactNOG[38]	05F0R@bactNOG,0QS6H@gproNOG,16RAR@proNOG,COG1083@NOG	NA|NA|NA	M	Cytidylyltransferase	glycosyl transferase	Cluster 477
1581094.3.peg.597	716541.ECL_03361	7.799999999999995e-217	758.4	PSEG	GO:0003674,GO:0003824,GO:0008150,GO:0008152	K15897		bactNOG[38]	07DKY@bactNOG,0QP7M@gproNOG,176WP@proNOG,COG3980@NOG	NA|NA|NA	M	Polysaccharide biosynthesis protein	glycan biosynthesis	Cluster 13
28901.605.peg.4009	1006551.KOX_25200	8e-23	110.9	WZB	GO:0003674,GO:0003824,GO:0004721,GO:0004725,GO:0006464,GO:0006470,GO:0006793,GO:0006796,GO:0008150,GO:0008152,GO:0009987,GO:0016311,GO:0016787,GO:0016788,GO:0016791,GO:0019538,GO:0035335,GO:0036211,GO:0042578,GO:0043170,GO:0043412,GO:0044237,GO:0044238,GO:0044260,GO:0044267,GO:0071704	K01104		bactNOG[38]	07ZF2@bactNOG,0QRW6@gproNOG,17FHK@proNOG,COG0394@NOG	NA|NA|NA	T	phosphatase	other	Cluster 625
28901.605.peg.4008	272620.KPN_02510	0.0	1064.3	WZC	GO:0000271,GO:0003674,GO:0003824,GO:0004672,GO:0004713,GO:0005575,GO:0005623,GO:0005886,GO:0005975,GO:0005976,GO:0006464,GO:0006468,GO:0006793,GO:0006796,GO:0008150,GO:0008152,GO:0009058,GO:0009059,GO:0009987,GO:0016020,GO:0016021,GO:0016051,GO:0016301,GO:0016310,GO:0016740,GO:0016772,GO:0016773,GO:0018108,GO:0018193,GO:0018212,GO:0019538,GO:0031224,GO:0036211,GO:0038083,GO:0043170,GO:0043412,GO:…	K16692		bactNOG[38]	05D75@bactNOG,0QKN7@gproNOG,16RAV@proNOG,COG0489@NOG,COG3206@NOG	NA|NA|NA	D	tyrosine-protein kinase	other	Cluster 2
1581094.3.peg.600	575564.HMPREF0014_02904	3e-58	231.5					bactNOG[38]	05X1I@bactNOG,0R4CT@gproNOG,1240Y@NOG,17PRB@proNOG	NA|NA|NA	M	Capsule polysaccharide biosynthesis protein	glycan biosynthesis	Cluster 41
1581094.3.peg.602	716541.ECL_03356	1e-33	149.4					bactNOG[38]	05K64@bactNOG,0QU6I@gproNOG,17JWM@proNOG,COG0463@NOG	NA|NA|NA	M	Glycosyl transferase	glycosyl transferase	Cluster 353
2172529.4.peg.3610	218493.SBG_0469	2.2999999999999994e-72	278.1	EXOZ				bactNOG[38]	090HA@bactNOG,0QU3Y@gproNOG,17C41@proNOG,COG1835@NOG	NA|NA|NA	I	acyltransferase 3	acetyl transferase	Cluster 201
1581094.3.peg.603	716541.ECL_03355	2.5e-83	313.9	CPS1D				bactNOG[38]	08N80@bactNOG,0QPUU@gproNOG,0XQI4@NOG,17CKX@proNOG	NA|NA|NA	M	Glycosyl transferase family protein	glycosyl transferase	Cluster 459
28901.605.peg.4003	656519.Halsa_0637	5.8e-41	173.3			K12990		bactNOG[38]	05H63@bactNOG,0EUHH@cloNOG,0NJ4T@firmNOG,COG1216@NOG	NA|NA|NA	M	2 Glycosyl transferase	glycosyl transferase	Cluster 418
28901.605.peg.4002	1006551.KOX_25180	6.099999999999999e-49	199.9					bactNOG[38]	06SFK@bactNOG,0R2RJ@gproNOG,0YJFC@NOG,180SZ@proNOG	NA|NA|NA			unknown	Cluster 397
59201.545.peg.4316	634503.NT01EI_0924	7.099999999999999e-18	94.0	CKL_0494		K07497		bactNOG[38]	05CMM@bactNOG,0QMWI@gproNOG,16RA0@proNOG,COG2801@NOG	NA|NA|NA	L	Transposase	transposase	Cluster 664
28901.605.peg.4013	1006551.KOX_25215	2.4999999999999996e-84	317.0			K02020		bactNOG[38]	05MH5@bactNOG,0QR19@gproNOG,11YP9@NOG,17H6F@proNOG	NA|NA|NA	S	phosphoesterase, PA-phosphatase related protein	other	Cluster 497
28901.605.peg.4006	561231.Pecwa_3022	9e-65	252.3	CPS1D				bactNOG[38]	08N80@bactNOG,0QPUU@gproNOG,0XQI4@NOG,17CKX@proNOG	NA|NA|NA	M	Glycosyl transferase family protein	glycosyl transferase	Cluster 464
28901.605.peg.4005	561180.BIFGAL_03033	7.4e-46	189.9					bactNOG[38]	05K64@bactNOG,COG0463@NOG	NA|NA|NA	M	Glycosyl transferase, family 2	glycosyl transferase	Cluster 311
28901.605.peg.4004	637910.ROD_21721	3.8999999999999995e-57	227.6	RFBX	GO:0003674,GO:0003824,GO:0005215,GO:0005319,GO:0005575,GO:0005623,GO:0005886,GO:0006139,GO:0006152,GO:0006163,GO:0006195,GO:0006200,GO:0006725,GO:0006753,GO:0006793,GO:0006796,GO:0006807,GO:0006810,GO:0006869,GO:0006950,GO:0006974,GO:0008150,GO:0008152,GO:0009056,GO:0009116,GO:0009117,GO:0009119,GO:0009123,GO:0009125,GO:0009126,GO:0009128,GO:0009141,GO:0009143,GO:0009144,GO:0009146,GO:0009150,GO:…	K03328,K18799	O16AUNDtpp	bactNOG[38]	05ER6@bactNOG,0QR4K@gproNOG,17BEE@proNOG,COG2244@NOG	NA|NA|NA	M	Polysaccharide biosynthesis protein	glycan biosynthesis	Cluster 97
1412528.3.peg.4356	99287.STM0225	7.2e-76	288.5	SKP	GO:0001530,GO:0003674,GO:0005488,GO:0005575,GO:0005622,GO:0005623,GO:0005737,GO:0005829,GO:0006457,GO:0006458,GO:0006810,GO:0006886,GO:0008104,GO:0008150,GO:0008152,GO:0008289,GO:0009279,GO:0009987,GO:0010468,GO:0010608,GO:0015031,GO:0016020,GO:0016043,GO:0016044,GO:0019222,GO:0019538,GO:0019867,GO:0022607,GO:0030288,GO:0030312,GO:0030313,GO:0031647,GO:0031975,GO:0032978,GO:0033036,GO:0034613,GO:…	K06142		bactNOG[38]	08RFI@bactNOG,0QQCS@gproNOG,177PY@proNOG,COG2825@NOG	NA|NA|NA	M	Molecular chaperone that interacts specifically with outer membrane proteins, thus maintaining the solubility of early folding intermediates during passage through the periplasm (By similarity)	other	Cluster 543
2172527.3.peg.4448	481805.EcolC_2203	3.199999999999999e-89	333.2	RC1_2786				bactNOG[38]	0600T@bactNOG,0QMH7@gproNOG,16RRX@proNOG,COG5433@NOG	NA|NA|NA	L	Transposase	transposase	Cluster 501
1412528.3.peg.4355	99287.STM0224	4.999999999999998e-159	565.5	BAMA	GO:0005575,GO:0005622,GO:0005623,GO:0005737,GO:0008104,GO:0008150,GO:0009279,GO:0009987,GO:0016020,GO:0016043,GO:0016044,GO:0019867,GO:0022607,GO:0030312,GO:0030313,GO:0031975,GO:0033036,GO:0034613,GO:0043163,GO:0043165,GO:0044085,GO:0044091,GO:0044424,GO:0044462,GO:0044464,GO:0044699,GO:0044763,GO:0045229,GO:0051179,GO:0051205,GO:0051641,GO:0051668,GO:0061024,GO:0070727,GO:0071709,GO:0071840,GO:…	K07277,K11749		bactNOG[38]	05E1Z@bactNOG,0QJJ0@gproNOG,16QB0@proNOG,COG4775@NOG	NA|NA|NA	M	Part of the outer membrane protein assembly complex, which is involved in assembly and insertion of beta-barrel proteins into the outer membrane	other	Cluster 435
28901.4087.peg.1805	198214.SF2100	8.499999999999999e-105	386.0	RFBE	GO:0005575,GO:0005623,GO:0005886,GO:0016020,GO:0044464,GO:0071944			bactNOG[38]	08MX3@bactNOG,0QRJ7@gproNOG,10SW9@NOG,16S3Z@proNOG	NA|NA|NA	M	Polysaccharide biosynthesis protein	glycan biosynthesis	Cluster 99
28901.4087.peg.1807	626522.GCWU000325_02286	1e-38	166.0	RGPB		K12997		bactNOG[38]	05A7N@bacteNOG,08RT7@bactNOG,09N6G@bctoNOG,COG0463@NOG	NA|NA|NA	M	Glycosyl transferase family 2	glycosyl transferase	Cluster 364
28901.4087.peg.1806	694427.Palpr_1291	3.5e-23	114.8					bactNOG[38]	05AKH@bacteNOG,066EI@bactNOG,09K15@bctoNOG,12CUU@NOG	NA|NA|NA			unknown	Cluster 150
28901.4087.peg.1809	500637.PROVRUST_08217	1.1999999999999998e-94	352.1	WBPT				bactNOG[38]	05CPK@bactNOG,0QJTZ@gproNOG,170ZI@proNOG,COG0438@NOG	NA|NA|NA	M	glycosyl transferase group 1	glycosyl transferase	Cluster 280
28901.4087.peg.1808	469618.FVAG_00632	2.5e-41	174.5	CPSO		K00786		bactNOG[38]	08T1V@bactNOG,0QF8B@fusoNOG,COG0463@NOG	NA|NA|NA	M	Glycosyl transferase family 2	glycosyl transferase	Cluster 450
1242090.3.peg.2344	716541.ECL_00067	1.2999999999999996e-185	654.1	HALHY_0339				bactNOG[38]	08M4E@bactNOG,0QMDY@gproNOG,0XPNN@NOG,16T5A@proNOG	NA|NA|NA	L	Transposase	transposase	Cluster 352
1412528.3.peg.4358	882884.SARI_02775	6.999999999999998e-81	305.1	FABZ	GO:0003674,GO:0003824,GO:0005575,GO:0005622,GO:0005623,GO:0005737,GO:0006082,GO:0006629,GO:0006631,GO:0006633,GO:0008150,GO:0008152,GO:0008610,GO:0008693,GO:0009058,GO:0009987,GO:0016053,GO:0016829,GO:0016835,GO:0016836,GO:0019171,GO:0019752,GO:0032787,GO:0043436,GO:0044237,GO:0044238,GO:0044249,GO:0044255,GO:0044281,GO:0044283,GO:0044424,GO:0044464,GO:0044710,GO:0044711,GO:0046394,GO:0071704,GO:…	K02372	3HAD100,3HAD120,3HAD121,3HAD140,3HAD141,3HAD160,3HAD161,3HAD180,3HAD181,3HAD40,3HAD60,3HAD80,C120SN,C140SN,C141SN,C160SN,C161SN,C180SN,C181SN,KAS_HP2,OGMEACPD,OPMEACPD,T2DECAI	bactNOG[38]	08YXN@bactNOG,0QN5A@gproNOG,17CMX@proNOG,COG0764@NOG	NA|NA|NA	I	Involved in unsaturated fatty acids biosynthesis. Catalyzes the dehydration of short chain beta-hydroxyacyl-ACPs and long chain saturated and unsaturated beta-hydroxyacyl-ACPs (By similarity)	other	Cluster 553
59201.545.peg.4318	706191.PANA_2935	1.8e-10	70.1	DAES_2450		K07497		bactNOG[38]	08IC3@bactNOG,0RANS@gproNOG,11WRN@NOG,172ND@proNOG	NA|NA|NA	L	Transposase	transposase	Cluster 613
